# Supplementary material for: Silicon fertilizer mediated structural variation and niche differentiation in the rhizosphere and endosphere bacterial microbiome and metabolites of sugarcane
Source: Front Microbiol. 2022 Sep 29;13:1009505. doi: 10.3389/fmicb.2022.1009505 (PMC9560586; doi:10.3389/fmicb.2022.1009505)
Supplement: Supplementary file 1 [file Table_1.XLSX]

## Sheet: Sheet2
TABLE S1 | Bacterial 16S rRNA Sequencing Data Quality Assessment
Sample ID	PE Reads	Raw Tags	Clean Tags	Effective Tags	AvgLen(bp)	GC(%)	Q20(%)	Q30(%)	Effective(%)	OTU	Coverage
CKBulk1	80239	78892	78708	76925	412	57.32	97.77	93.42	95.87	954	0.999
CKBulk2	80110	78815	78641	74487	413	55.49	97.84	93.51	92.98	830	0.9976
CKBulk3	80085	78784	78596	74821	413	56.56	97.8	93.45	93.43	905	0.9985
CKL1	80376	79003	78726	70563	411	54.51	97.2	91.94	87.79	519	0.9985
CKL2	79961	78668	78463	73651	409	54.8	97.07	91.61	92.11	434	0.9989
CKL3	79752	78211	77803	77274	407	55.06	97.3	92.14	96.89	406	0.9979
CKR1	79505	78043	77856	75674	414	56.4	97.5	92.88	95.18	790	0.9987
CKR2	79882	78586	78404	75451	414	55.96	97.77	93.38	94.45	807	0.9988
CKR3	79960	78557	78347	74013	415	56.54	97.63	93.1	92.56	815	0.9988
CKRh1	79743	78589	78441	76483	412	56.86	97.76	93.37	95.91	958	0.9988
CKRh2	80026	78992	78750	76750	411	56.26	97.89	93.64	95.91	904	0.9987
CKRh3	79929	78462	78267	75891	425	50.66	97.18	91.94	94.95	494	0.998
CKS1	80010	78621	78456	74774	410	54.88	97.43	92.38	93.46	603	0.998
CKS2	79752	78473	78345	74686	409	54.93	97.47	92.41	93.65	550	0.9978
CKS3	79918	78494	78338	74870	409	54.86	97.1	91.69	93.68	531	0.9978
SiBulk1	79802	78592	78422	74656	413	57.24	97.82	93.47	93.55	1025	0.999
SiBulk2	80142	78415	77831	75079	412	57.68	97.61	93.15	93.68	962	0.9989
SiBulk3	80095	78967	78823	76098	413	56.77	97.93	93.67	95.01	936	0.9989
SiL1	80216	78881	78670	75465	409	54.57	97.2	91.82	94.08	525	0.9985
SiL2	79816	78327	78111	71815	410	54.54	96.93	91.37	89.98	423	0.9988
SiL3	79834	78174	77714	77135	407	55.07	97.24	92.01	96.62	452	0.998
SiR1	80339	78801	78605	75463	413	56.06	97.52	92.84	93.93	765	0.9988
SiR2	79935	78506	78336	75043	414	56.39	97.72	93.21	93.88	784	0.9993
SiR3	79884	78608	78407	75429	414	55.57	97.78	93.38	94.42	763	0.9991
SiRh1	80229	79232	79077	75878	412	56.52	97.82	93.44	94.58	986	0.9986
SiRh2	80061	78985	78826	76934	412	57.19	97.87	93.54	96.09	993	0.9988
SiRh3	79886	78544	78096	71331	412	56.62	97.84	93.57	89.29	955	0.9986
SiS1	79941	78617	78461	75211	409	55.04	97.37	92.22	94.08	547	0.9987
SiS2	79956	78021	77736	70484	414	54.62	97.14	91.9	88.15	580	0.9981
SiS3	80148	78422	78018	69383	412	54.34	97.24	92.07	86.57	633	0.9981
