# Supplementary material for: Silicon fertilizer mediated structural variation and niche differentiation in the rhizosphere and endosphere bacterial microbiome and metabolites of sugarcane
Source: Front Microbiol. 2022 Sep 29;13:1009505. doi: 10.3389/fmicb.2022.1009505 (PMC9560586; doi:10.3389/fmicb.2022.1009505)
Supplement: Supplementary file 2 [file Table_2.XLSX]

## Sheet: Coversheet
Table S2 Abundance of bacterial community composition in all samples.
Sheet	Explanation
Sheet 1	Composition (genus level) abundance of bacterial communities in all samples.
Sheet 2	Composition (genus level) abundance of core bacterial communities in all samples.

## Sheet: Sheet1
Taxon	CKBulk1	CKBulk2	CKBulk3	CKL1	CKL2	CKL3	CKR1	CKR2	CKR3	CKRh1	CKRh2	CKRh3	CKS1	CKS2	CKS3	SiBulk1	SiBulk2	SiBulk3	SiL1	SiL2	SiL3	SiR1	SiR2	SiR3	SiRh1	SiRh2	SiRh3	SiS1	SiS2	SiS3
Allorhizobium-Neorhizobium-Pararhizobium-Rhizobium	0.00131462	0.0145822	0.0136923	0.0418049	0.0241688	0.000202249	0.0105372	0.00948548	0.0183844	0.00127417	0.00238654	0.0098293	0.0122158	0.0137529	0.0138541	0.0136114	0.00173934	0.00612814	0.0151282	0.034625	0.000182024	0.0105978	0.0121956	0.0094248	0.00161799	0.00351913	0.00879783	0.010072	0.0296699	0.0514521
Sphingobacterium	0.000647197	0.00825176	0.0178181	0.0343621	0.0173732	0	0.00293261	0.00606747	0.0138338	0.000323598	0.00101125	0.00693714	0.0135102	0.0111844	0.00906076	0.011063	0.000283149	0.00661354	0.00960683	0.0286385	8.09e-05	0.00671467	0.00730119	0.00895963	0.000546072	0.00232586	0.000101125	0.010254	0.0240879	0.0411981
Cetobacterium	8.09e-05	0.000485398	0.00153709	0.000788771	2.02e-05	8.09e-05	0.000101125	0.000303374	0.000384273	8.09e-05	0.000101125	0.00135507	0.00192137	0.00115282	0.0010517	0.000121349	0.000242699	0.000586522	0.026798	0.00388318	0.000323598	4.04e-05	0.000970795	0.000788771	0.000869671	0.000829221	4.04e-05	0.000262924	0.00099102	0.018971
Bacteroides	0.00121349	0.00343823	0.0040652	0.00165844	0.000849446	0.00119327	0.000869671	0.00186069	0.00212362	0.000728096	0.000970795	0.00182024	0.00295284	0.00141574	0.00139552	0.00256856	0.00155732	0.00254834	0.0192743	0.00277081	0.000970795	0.00271014	0.00246744	0.00206294	0.00137529	0.00143597	0.00111237	0.000424723	0.00240676	0.0118922
Ochrobactrum	0.00475285	0.0738007	0.040288	0.0138743	0.0130855	0.000262924	0.0098293	0.00922256	0.0131866	0.00216406	0.00355958	0.0260092	0.0122967	0.0147642	0.0170698	0.0095057	0.000364048	0.0213979	0.00426745	0.0178586	0.000546072	0.016726	0.0148249	0.00924278	0.00206294	0.00529892	0.000121349	0.0146428	0.0149867	0.0122361
Salix_integra	0.000283149	0.00184047	0.000930345	0.0141979	0.00408543	0.00378206	0.00837311	0.014117	0.0163619	6.07e-05	4.04e-05	0.000869671	0.00277081	0.000849446	0.00131462	0.000303374	0.000404498	0.00107192	0.0116293	0.00655287	0.000970795	0.0318947	0.0276879	0.00329666	0.000283149	0.000283149	8.09e-05	0.000667422	0.00400453	0.00139552
Sphingobium	0.000182024	0.00242699	0.00548095	0.0175552	0.0102743	2.02e-05	0.000970795	0.00266969	0.00720007	0	0.000222474	0.00234609	0.00631017	0.00624949	0.00457083	0.0051169	0	0.00242699	0.00390341	0.0106787	0	0.00212362	0.0045506	0.00400453	8.09e-05	0.000707872	0	0.00546072	0.0118316	0.015735
Stenotrophomonas	0.000101125	0.00434835	0.00333711	0.0127012	0.00586522	6.07e-05	0.00115282	0.00246744	0.0043888	6.07e-05	0.000364048	0.00169889	0.0048742	0.00477308	0.00505623	0.0043888	8.09e-05	0.00238654	0.00382251	0.00877761	8.09e-05	0.00273036	0.00295284	0.00250789	0.000182024	0.000404498	0.000182024	0.00366071	0.0100316	0.0128024
Sphingomonas	0.0135709	0.015472	0.0162406	0.00695737	0.0053596	0.000788771	0.0114068	0.0110023	0.013935	0.0178586	0.0219642	0.00141574	0.00699782	0.00196181	0.00234609	0.0295081	0.0251193	0.0127215	0.00426745	0.00659332	0.00141574	0.0135507	0.00507645	0.00295284	0.0300744	0.0257867	0.0260699	0.00240676	0.0101529	0.0138136
Pseudomonas	0.000586522	0.00297306	0.0052787	0.010881	0.00382251	6.07e-05	0.00321576	0.00366071	0.00683602	0.000283149	0.000303374	0.00266969	0.00558207	0.00459105	0.0044697	0.00232586	0.000161799	0.0091012	0.00297306	0.00780681	0.000161799	0.0059259	0.0052787	0.00499555	0.000283149	0.000424723	0	0.00319553	0.00831243	0.00889896
Bacillus	0.00376183	0.0268789	0.0146226	0.00418655	0.00360003	0	0.00279104	0.0047124	0.00380228	0.00159777	0.00374161	0.0181013	0.0043888	0.00598657	0.00726074	0.0043079	0.000788771	0.00993043	0.00107192	0.00853491	0.000141574	0.00434835	0.00533937	0.00493488	0.00107192	0.00186069	0.000262924	0.00651242	0.00570342	0.00299329
Methylobacterium	0.000687647	0.00295284	0.00182024	0.00370116	0.00357981	0.000748321	0.00151687	0.00224496	0.00256856	0.00117304	0.00135507	0.000242699	0.0283958	0.00214384	0.00159777	0.00188092	0.000728096	0.000687647	0.00236631	0.00521802	0.00177979	0.00758434	0.00234609	0.000505623	0.00260901	0.00190114	0.000384273	0.00109215	0.00428768	0.0055214
Dyadobacter	0.000222474	0.00220451	0.00325621	0.00986975	0.00343823	6.07e-05	0.000667422	0.00224496	0.00204272	0.000242699	0.000202249	0.00177979	0.00319553	0.00289216	0.00380228	0.00287194	2.02e-05	0.00236631	0.00236631	0.00637084	2.02e-05	0.00145619	0.00210339	0.00153709	0.000202249	0.000444948	0.000647197	0.00301351	0.00616859	0.0104765
Alcaligenes	0.00222474	0.029589	0.022935	0.00808996	0.00517758	0	0.0055214	0.00550117	0.00556185	0.000889896	0.00115282	0.0117709	0.00740231	0.00912143	0.0128833	0.00394386	6.07e-05	0.0123574	0.00242699	0.00590567	0.000101125	0.00792816	0.00608769	0.00653264	0.000748321	0.00256856	0	0.00626972	0.00808996	0.00325621
Flavobacterium	0.000161799	0.00137529	0.00228541	0.00726074	0.00268991	0	0.000728096	0.000849446	0.00281126	0.000283149	0.000141574	0.000626972	0.00515735	0.00317531	0.00353936	0.00232586	0	0.000748321	0.00121349	0.00521802	2.02e-05	0.00169889	0.00153709	0.00242699	0.000121349	0.000505623	0.000121349	0.00192137	0.0041461	0.00790794
Aegilops_tauschii	0	0	2.02e-05	0.00147642	0.0010517	0.00275059	2.02e-05	0.000202249	0.000182024	2.02e-05	0	0	0.000849446	0.00188092	0.00127417	0	0	0	0.000910121	0.00194159	0.00331688	0.000161799	0.000202249	0	4.04e-05	4.04e-05	2.02e-05	0.000808996	0.00123372	0.000505623
uncultured_bacterium_f_Muribaculaceae	0.00216406	0.0046315	0.0116091	0.0039843	0.00186069	0.000444948	0.00115282	0.000808996	0.00210339	0.000364048	0.000323598	0.00351913	0.00734164	0.00388318	0.00303374	0.00135507	0.00129439	0.00224496	0.00202249	0.00311464	0.000647197	0.00117304	0.00236631	0.00115282	0.000262924	0.000546072	0.000182024	0.00216406	0.0564072	0.00701804
Triticum_aestivum_bread_wheat	0	0	0	0.00137529	0.000788771	0.00273036	6.07e-05	4.04e-05	0.000161799	0	0	2.02e-05	0.000626972	0.00147642	0.000849446	0	2.02e-05	0	0.000707872	0.00240676	0.00246744	0.000101125	8.09e-05	0	2.02e-05	2.02e-05	0	0.000869671	0.000667422	0.000444948
Burkholderia-Caballeronia-Paraburkholderia	0.0153305	0.027607	0.0102136	0.00477308	0.00206294	0.000161799	0.0251396	0.037234	0.0250789	0.0249373	0.0280924	0.00167867	0.00135507	0.00194159	0.00115282	0.0193957	0.0234002	0.0525847	0.00099102	0.0043079	0.000141574	0.0490656	0.0422296	0.0362835	0.0393172	0.026798	0.0550117	0.00165844	0.00271014	0.0046315
Corynebacterium_1	0.000829221	0.0136518	0.00372138	0.00266969	0.00159777	0.000141574	0.00131462	0.00121349	0.00125394	0.000262924	0.00184047	0.00841356	0.00366071	0.00277081	0.00293261	0.000869671	0.000101125	0.00491465	0.000566297	0.00457083	0.000161799	0.00208317	0.00177979	0.00220451	0.000323598	0.000728096	2.02e-05	0.00155732	0.00254834	0.00289216
Enterobacter	0.000222474	0.00111237	0.00311464	0.00598657	0.00184047	0.000101125	0.000728096	0.00135507	0.00386296	8.09e-05	0.000161799	0.000384273	0.00325621	0.00186069	0.00220451	0.00149664	0.000202249	0.000647197	0.00121349	0.00378206	6.07e-05	0.00192137	0.00218429	0.00165844	0.000161799	0.000262924	0.00928323	0.00220451	0.00378206	0.00368093
Staphylococcus	0.00115282	0.00713939	0.00222474	0.000182024	0.00339778	0.000202249	0.00101125	0.000748321	0.000384273	0.000161799	2.02e-05	0.00190114	0.00531915	0.00169889	0.000970795	0.000829221	0.000101125	0.00303374	0.000262924	0.00459105	0.000101125	0.000384273	0.00875738	0.00216406	0.000424723	0.00376183	4.04e-05	0.000626972	0.000566297	0.000404498
Haematomicrobium	0.000707872	0.0125799	0.00993043	0.00230564	0.00190114	0	0.00145619	0.00206294	0.00119327	0.000384273	0.00184047	0.0142586	0.00250789	0.00307419	0.00390341	0.00119327	4.04e-05	0.00442925	0.00107192	0.00378206	2.02e-05	0.00351913	0.00291239	0.00281126	0.000505623	0.000829221	4.04e-05	0.00303374	0.00301351	0.00307419
Achromobacter	4.04e-05	0.00133484	0.00295284	0.00440903	0.00204272	0	0.000364048	0.000606747	0.00159777	6.07e-05	0	0.000121349	0.00171912	0.00167867	0.000849446	0.00139552	6.07e-05	0.000849446	0.000970795	0.00362026	2.02e-05	0.000808996	0.000829221	0.00121349	6.07e-05	0.000222474	0.000101125	0.00095057	0.00345846	0.00275059
Romboutsia	0.00325621	0.00404498	0.0040652	0.00147642	0.000687647	0.000849446	0.00141574	0.00163822	0.00151687	0.00103147	0.000748321	0.00143597	0.00311464	0.00139552	0.00145619	0.00165844	0.00214384	0.00248766	0.00222474	0.000970795	0.0010517	0.00137529	0.00141574	0.00147642	0.00139552	0.000970795	0.00143597	0.000667422	0.00616859	0.00459105
Erysipelatoclostridium	6.07e-05	2.02e-05	0	4.04e-05	4.04e-05	0	0.000182024	6.07e-05	0.000101125	2.02e-05	4.04e-05	2.02e-05	2.02e-05	0	0	2.02e-05	0	2.02e-05	0.00321576	0.000606747	0	8.09e-05	2.02e-05	0.000121349	0	0	0	0	0.000101125	0.00147642
Lactobacillus	0.0109417	0.00792816	0.00442925	0.00281126	0.000768546	0.00107192	0.000748321	0.000546072	0.000889896	0.000424723	0.00099102	0.00440903	0.00754389	0.00246744	0.00145619	0.00131462	0.00353936	0.00258879	0.0010517	0.00115282	0.00157754	0.00123372	0.00335733	0.000687647	0.000303374	0.000687647	0.000384273	0.00177979	0.0528072	0.00360003
Nocardioides	0.000323598	0.00095057	0.000687647	0.00291239	0.00275059	2.02e-05	0.000161799	0.00107192	0.000930345	0.000141574	0.00141574	0.000970795	0.00169889	0.00123372	0.00169889	0.00113259	0.000364048	0.000222474	0.00123372	0.00218429	4.04e-05	0.000343823	0.000626972	0.000364048	0.000889896	0.00099102	0.000323598	0.000566297	0.00214384	0.00548095
Bosea	6.07e-05	0.000262924	0.00119327	0.00343823	0.00155732	4.04e-05	0.000242699	0.000444948	0.000788771	2.02e-05	0.000101125	0.000121349	0.000202249	0.00095057	0.00131462	0.000586522	2.02e-05	0.000364048	0.000910121	0.00252811	0	0.000242699	0.000364048	0.000728096	2.02e-05	6.07e-05	4.04e-05	0.000404498	0.00192137	0.00311464
Faecalibaculum	0.000141574	0.00137529	0.00283149	0.00339778	0.000465173	0.000202249	0.000283149	0.000222474	0.00123372	4.04e-05	0.000161799	0.000141574	0.00635062	0.00206294	0.00200227	0.000707872	0.000323598	0.000606747	0.00099102	0.00226519	0.000161799	0.00099102	0.000910121	0.000788771	0.000121349	8.09e-05	0.000182024	0.000889896	0.0109821	0.00285171
Chryseobacterium	0.000384273	0.00238654	0.00212362	0.00327643	0.00244721	0	0.000889896	0.000465173	0.00190114	0.000161799	0.000364048	0.257645	0.00226519	0.00180002	0.00161799	0.00099102	0.000283149	0.000647197	0.000647197	0.00266969	6.07e-05	0.000707872	0.000788771	0.000748321	0.000566297	0.00117304	0.000202249	0.00173934	0.00287194	0.00396408
1174-901-12	0.000161799	4.04e-05	2.02e-05	0.000202249	0.00095057	0.000404498	0.00250789	0.00242699	0.00135507	0.000728096	0.000768546	6.07e-05	0.0119934	0.000404498	0.00210339	0.00115282	0.000384273	0.000262924	0.000364048	0.00175957	0.00115282	0.00281126	0.00206294	0.000728096	0.00264946	0.00212362	0.000444948	0.000869671	0.00149664	0.00204272
Plesiomonas	4.04e-05	0.000586522	6.07e-05	0.000262924	2.02e-05	0	0	0.000161799	0.000121349	0	2.02e-05	0	0	0.000141574	0.000323598	6.07e-05	0	2.02e-05	0.00271014	0.000465173	2.02e-05	0.000283149	6.07e-05	6.07e-05	0	2.02e-05	6.07e-05	0	0.000182024	0.00161799
Novosphingobium	0.000303374	0.000202249	0.00161799	0.00345846	0.00232586	2.02e-05	0.000323598	0.000505623	0.00109215	0.000141574	0.000141574	0.000283149	0.00169889	0.00131462	0.00123372	0.00121349	0.000222474	0.00099102	0.00109215	0.00206294	4.04e-05	0.000768546	0.00131462	0.00107192	0.000283149	0.000364048	0.000101125	0.00123372	0.00313486	0.00222474
Solimonas	2.02e-05	0.00101125	0.00224496	0.00238654	0.00234609	0	8.09e-05	0.000283149	0.00131462	4.04e-05	0	4.04e-05	0.00099102	0.00151687	0.000323598	0.000606747	0	0.000262924	0.000647197	0.00238654	2.02e-05	0.000970795	0.000768546	0.000465173	4.04e-05	0.000182024	2.02e-05	0.00123372	0.00180002	0.00133484
uncultured_bacterium_f_Barnesiellaceae	0	4.04e-05	6.07e-05	4.04e-05	0	0	0	0	6.07e-05	0	2.02e-05	0	0	2.02e-05	0.000303374	0	0	8.09e-05	0.00262924	0	0	0	0.000283149	2.02e-05	0	0	0	4.04e-05	0.000161799	0.00432813
Brachybacterium	0.000242699	0.00521802	0.00250789	0.00119327	0.000748321	0.000182024	0.00107192	0.0010517	0.000849446	0.000182024	0.00374161	0.00404498	0.000748321	0.00121349	0.00285171	0.000647197	6.07e-05	0.00260901	0.000768546	0.00177979	8.09e-05	0.0010517	0.00133484	0.00163822	0.000182024	0.000242699	0	0.000647197	0.00131462	0.00119327
Acinetobacter	0.000182024	0.000364048	0.00109215	0.00125394	0.00173934	0.000303374	0.000384273	0.000485398	0.00151687	8.09e-05	0.000182024	0.0101327	0.00260901	0.000546072	0.000626972	0.000384273	0.000262924	0.000465173	0.000505623	0.00159777	0.000485398	0.00202249	0.000465173	0.00095057	0.000141574	0.000141574	6.07e-05	0.00115282	0.00111237	0.00095057
Acidisoma	0.000161799	0.00351913	0.000586522	6.07e-05	0.000202249	6.07e-05	0.000768546	0.00135507	0.000323598	0.000586522	0.000728096	2.02e-05	0.00177979	2.02e-05	2.02e-05	8.09e-05	0.00444948	0.000748321	0.00202249	0.000465173	8.09e-05	0.00309441	0.000202249	0.0096675	0.00121349	0.000586522	0.00333711	0.000242699	0.000485398	0.000424723
Ralstonia	0.000222474	0.00121349	0.000889896	0.00331688	0.00194159	0	0.00099102	0.00117304	0.00220451	0.000101125	0.000829221	0.000404498	0.000768546	0.00111237	0.000546072	0.00171912	0.000667422	0.000404498	0.00109215	0.00139552	0	0.00141574	0.000748321	0.000485398	0.000586522	0.000343823	0.000161799	0.00103147	0.00214384	0.00273036
Arthrobacter	0.000283149	0.00121349	0.00173934	0.00315509	0.00192137	2.02e-05	0.000546072	0.000687647	0.00121349	0.000101125	0.00113259	0.00129439	0.00277081	0.00101125	0.000647197	0.000829221	2.02e-05	0.000566297	0.000849446	0.00159777	2.02e-05	0.00119327	0.000626972	0.000869671	0.000182024	0.000202249	4.04e-05	0.000768546	0.00224496	0.00216406
Dyella	0.0133889	0.0104158	0.005036	0.00175957	0.000667422	8.09e-05	0.037234	0.016281	0.0134496	0.00329666	0.00675512	0.00103147	0.000424723	0.000444948	0.000505623	0.00491465	0.00412588	0.00513713	0.000525847	0.00192137	2.02e-05	0.0193755	0.0184653	0.00740231	0.00596635	0.00517758	0.00932368	0.000586522	0.00137529	0.00149664
Yonghaparkia	0.000101125	0.000424723	0.000424723	0.000404498	0.000788771	0.000566297	0.000182024	0.000343823	0.000707872	0.000242699	0.000788771	2.02e-05	0.000343823	2.02e-05	0.00293261	0.000424723	0.000121349	0	0.000161799	0.00119327	0.00109215	0.00155732	0.00109215	0.000364048	0.00101125	0.000384273	0.000202249	0	0.000869671	8.09e-05
Ileibacterium	2.02e-05	0	0.000566297	0.00139552	0.000444948	0	0.000202249	0.000404498	0.00111237	2.02e-05	8.09e-05	0.000323598	0.00307419	0.00135507	0.000647197	0.000606747	0	0.000202249	0.000384273	0.00192137	0	8.09e-05	0.000182024	0.000586522	2.02e-05	4.04e-05	2.02e-05	0.000283149	0.00374161	0.000788771
Leucobacter	0.000121349	0.00184047	0.00159777	0.000728096	0.000728096	0.000101125	0.000485398	0.000829221	0.000626972	0.000141574	0.000404498	0.00523825	0.000667422	0.000829221	0.00147642	0.000444948	6.07e-05	0.000182024	0.000566297	0.00149664	0.000161799	0.00109215	0.000687647	0.000404498	8.09e-05	0.000161799	4.04e-05	0.000586522	0.00095057	0.000829221
Microbacterium	0.000485398	0.000121349	0.000768546	0.000869671	0.00182024	0.000161799	0.000121349	0.000343823	0.000283149	0.000161799	0.000161799	0.000121349	0.000303374	8.09e-05	0.000121349	0.000303374	0.000182024	0.000303374	0.000485398	0.00129439	0.000364048	0.000930345	0.000242699	0.000626972	0.000283149	0.000364048	0.000242699	0.000525847	0.000869671	0.00123372
Blautia	0.000970795	0.000889896	0.00157754	0.00153709	0.000364048	0.000606747	0.000707872	0.000404498	0.000748321	8.09e-05	0.000222474	0.00139552	0.00222474	0.000424723	0.000849446	0.000728096	0.00109215	0.000343823	0.000525847	0.000748321	0.000869671	0.000647197	0.000829221	0.000364048	0.000242699	0.000161799	0.000970795	0.000505623	0.0043888	0.00165844
Inquilinus	0.00186069	0.00400453	0.00341801	0.00212362	0.00157754	6.07e-05	0.00372138	0.004227	0.00226519	0.00287194	0.00386296	0	0.000687647	0.000546072	0.000323598	0.00254834	0.00192137	0.00246744	0.000323598	0.00169889	6.07e-05	0.00329666	0.00271014	0.00944503	0.00273036	0.00315509	0.00366071	0.000424723	0.00188092	0.00230564
Streptococcus	0.000647197	0.0044697	0.0043079	0.00198204	0.000283149	0.000970795	0.000303374	0.000889896	0.00111237	0.000364048	0.000687647	0.00246744	0.00103147	0.000829221	0.00155732	0.00109215	0.000505623	0.00173934	0.000444948	0.000667422	0.000930345	0.000728096	0.000384273	0.000364048	0.000768546	0.000748321	0.000647197	0.00139552	0.00220451	0.00281126
Bifidobacterium	0.000202249	0.00157754	0.00196181	0.000687647	0.000141574	0.000910121	0.000283149	0.000626972	0.000202249	0.000202249	0.000525847	0.000889896	0.00115282	0.000667422	0.00196181	0.000485398	0.00127417	0.00186069	0.000242699	0.000606747	0.000970795	0.000546072	0.000384273	0.000283149	0.000283149	0.000283149	0.00109215	0.00113259	0.00258879	0.00260901
Cutibacterium	0.000849446	0.0039843	0.000707872	0.000101125	0.00208317	6.07e-05	0.000343823	0.000910121	0.000647197	8.09e-05	0.000222474	0.00228541	0.00481353	0.000687647	0.000182024	0.000343823	0.000141574	0.00137529	0.000161799	0.00157754	8.09e-05	0.000505623	0.00303374	0.000141574	0.000202249	0.000829221	2.02e-05	0.000242699	0.000829221	0.000748321
Leifsonia	0.000384273	0.00127417	0.000222474	0.000323598	0.000667422	0.000262924	0.00151687	0.00353936	0.00149664	0.000424723	0.00151687	0	0.000101125	0.000262924	0.000262924	0.000970795	0.000748321	0.000566297	0.000404498	0.000869671	0.000505623	0.00317531	0.00200227	0.000606747	0.00184047	0.00123372	0.00202249	6.07e-05	0.000444948	0.000930345
Ruminococcaceae_NK4A214_group	0.000424723	0.000768546	0.000384273	0	0	0.000101125	4.04e-05	2.02e-05	8.09e-05	8.09e-05	0.000343823	0.000424723	0.000667422	4.04e-05	0.000121349	8.09e-05	0.000161799	0.000121349	0.00151687	0.000161799	8.09e-05	0	0.000242699	0.000303374	2.02e-05	2.02e-05	2.02e-05	0	0.000101125	0.000788771
Hymenobacter	0	0	0	0.000910121	0.000647197	0	0	0	0	0	0	0	0.000161799	0	0	0	0	0	0.000829221	0.000869671	0	0	0	0	0	2.02e-05	0	0	0.00159777	0.00238654
Brevinema	0	0	2.02e-05	0	0	0	0.000121349	0	0	0	0	0	0.000525847	0.000121349	0.000343823	0	0	0	0.00139552	0.000303374	0	0	0	0	4.04e-05	0	0	8.09e-05	0.000323598	0.000323598
uncultured_bacterium_f_Ruminococcaceae	0.000121349	0.000303374	0.00115282	0.00109215	4.04e-05	0.000303374	0.000262924	0.000384273	0.000242699	0.000202249	0.000182024	8.09e-05	0.00115282	0.000323598	0.000465173	0.000222474	0.000343823	0.000384273	0.00095057	0.000606747	0.000141574	0.000242699	0.000566297	0.000101125	0.000161799	0.000202249	0.000323598	0.000424723	0.00151687	0.00095057
Pseudoxanthomonas	0	0.000748321	0.000101125	0.00155732	0.00165844	0	0.000121349	0.000222474	0.000465173	2.02e-05	0	4.04e-05	0.000485398	0.000606747	0.00111237	0.000606747	0	0.000283149	0.000869671	0.000808996	0	0.000364048	0.000647197	4.04e-05	0.000101125	0.000141574	0	0.000626972	0.000667422	0.00165844
Christensenellaceae_R-7_group	0.000687647	0.000161799	0.000869671	0	0	2.02e-05	0.000101125	0.000101125	0	0	8.09e-05	0.000647197	0.000424723	0.000364048	6.07e-05	0.000101125	2.02e-05	4.04e-05	0.00119327	0.000262924	0.000182024	4.04e-05	0.000444948	0.000202249	0.000101125	0.000182024	0	0.000141574	0	0.000303374
Desulfovibrio	0.000384273	0.00109215	0.00313486	0.00190114	0.000808996	0.000182024	0.000343823	0.000707872	0.000829221	0.000283149	0.000384273	0.000808996	0.00327643	0.00143597	0.000910121	0.000707872	0.000283149	0.0057641	0.000869671	0.000505623	0.000242699	0.000869671	0.00113259	0.000606747	0.000364048	0.000546072	0.000546072	0.0010517	0.0102338	0.00238654
uncultured_bacterium_f_Enterobacteriaceae	0	0.000222474	0.00129439	0.00127417	0.00117304	0	0.000202249	0.000586522	0.000930345	4.04e-05	6.07e-05	2.02e-05	0.0010517	0.000485398	0.000485398	0.000525847	0	0.000222474	0.000525847	0.000889896	0.000141574	0.000444948	0.000606747	0.000343823	0	0.000101125	0.000242699	0.00125394	0.00127417	0.00149664
uncultured_bacterium_f_Lachnospiraceae	0.000505623	0.00131462	0.000808996	0.000869671	0.000303374	0.000707872	0.000303374	0.000485398	0.000485398	0.000222474	0.000141574	0.000202249	0.000849446	0.000566297	0.000505623	0.000808996	0.00184047	0.000525847	0.000626972	0.000364048	0.000566297	0.000465173	0.000343823	0.000444948	0.000262924	0.000121349	0.00139552	0.000303374	0.00317531	0.00182024
Pseudonocardia	0.000283149	0.000141574	0.00109215	0.00161799	0.00163822	2.02e-05	0.000566297	0.00165844	0.00129439	0.000667422	0.00562252	0.000303374	0.000546072	0.000323598	0.000525847	0.00117304	0.000748321	0.000546072	0.000424723	0.000930345	0.000101125	0.00123372	0.000444948	0.000566297	0.00153709	0.000525847	0.00244721	0.000586522	0.00095057	0.00307419
uncultured_bacterium_f_Burkholderiaceae	0.000647197	0.00107192	0.00101125	0.0010517	0.000910121	0	0.00216406	0.00161799	0.00095057	0.000465173	0.000667422	0.000404498	0.000141574	0.000586522	0.000626972	0.000687647	4.04e-05	0.000546072	0.000465173	0.000970795	0	0.00125394	0.000707872	0.000444948	0.000970795	0.000303374	0.000182024	0.000182024	0.00167867	0.00232586
Escherichia-Shigella	0.000364048	0.00113259	0.00121349	0.000586522	8.09e-05	0.000728096	4.04e-05	0.000323598	0.000485398	6.07e-05	0.000121349	0.000808996	0.00103147	0.000829221	0.000404498	0.000303374	0.000262924	0.00103147	0.000444948	0.000424723	0.000546072	8.09e-05	0.000242699	0.000141574	8.09e-05	0.000161799	0.000343823	0.000242699	0.00275059	0.00099102
Niabella	0	0.000404498	0.000546072	0.000687647	0.000748321	0	0.000283149	8.09e-05	0.000707872	2.02e-05	6.07e-05	0.000101125	0.000323598	0.000444948	0.000323598	0.000141574	0	0.000182024	0.000384273	0.00101125	0	0.000121349	0.000242699	0.000222474	8.09e-05	0.000101125	2.02e-05	0.000141574	0.000910121	0.000829221
Roseomonas	2.02e-05	0	0.000222474	0.000829221	0.00101125	6.07e-05	0	8.09e-05	0.000222474	0	6.07e-05	0.000546072	0.0183844	4.04e-05	0.00182024	0.000202249	0	6.07e-05	0.000586522	0.000707872	6.07e-05	2.02e-05	0.000303374	0.000101125	4.04e-05	8.09e-05	0	0.000566297	0.000647197	0.00095057
Amycolatopsis	0.00202249	0.00750344	0.00303374	0.000970795	0.00099102	0	0.00285171	0.00845401	0.00849446	0.00111237	0.0268991	0.000141574	0.000283149	4.04e-05	0.000465173	0.00639107	0.00612814	0.00177979	0.000647197	0.000687647	2.02e-05	0.00169889	0.00145619	0.000788771	0.00424723	0.00157754	0.00167867	0.000303374	0.000626972	0.00200227
Falsirhodobacter	8.09e-05	0.00113259	0.000485398	0.00101125	0.000323598	0	0.000101125	2.02e-05	0.000687647	0	2.02e-05	0.000647197	0.000444948	0.000566297	6.07e-05	0.000647197	4.04e-05	0	0.000465173	0.000808996	6.07e-05	0.000182024	0.000161799	0.000182024	0	4.04e-05	0	0.000283149	0.00131462	0.00111237
Streptomyces	0.00266969	0.00297306	0.00764501	0.00119327	0.000667422	0.000262924	0.00273036	0.00566297	0.00523825	0.00182024	0.032825	0.000242699	0.000262924	0.000384273	0.000465173	0.00695737	0.00738209	0.00293261	0.000444948	0.000525847	0.000343823	0.00948548	0.00317531	0.00214384	0.00582477	0.00325621	0.00669444	0.000808996	0.00125394	0.00143597
Pseudorhodoferax	2.02e-05	0	0.000101125	0.00200227	0.00115282	0	4.04e-05	0.000182024	0.000768546	6.07e-05	0.000182024	0	0.000808996	0.000222474	0.000687647	0.000384273	0	0.000101125	0.000343823	0.00095057	0	0.000182024	0.000202249	0.000364048	0	0.000141574	0.000182024	0.000404498	0.00157754	0.00317531
Akkermansia	4.04e-05	0.00101125	0.000444948	0.00103147	0.000606747	0.000141574	0.000444948	8.09e-05	0.000343823	0.000101125	0.000161799	0.0010517	0.00202249	0.00101125	0.00125394	0.000384273	0.000343823	0.000202249	0.000829221	0.000222474	0.000222474	8.09e-05	0.000647197	0.000161799	8.09e-05	6.07e-05	6.07e-05	0.000889896	0.0310654	0.00192137
Alistipes	0.000202249	0.000202249	0.000768546	0.000444948	0.000101125	2.02e-05	0.000303374	0.000262924	0.000606747	4.04e-05	4.04e-05	0.000384273	0.000748321	0.000384273	8.09e-05	0.000404498	8.09e-05	0.000182024	0.000384273	0.000889896	0	0.000182024	0.000404498	0.000141574	0.000141574	8.09e-05	0.000121349	0.000242699	0.00204272	0.000748321
Bilophila	0	0	0.000687647	0.000364048	0.000121349	0	0	6.07e-05	0.000262924	0	0	0	0.000505623	0.000283149	0.000242699	0.000222474	2.02e-05	8.09e-05	0.000606747	0.000667422	0	0.000141574	0.000525847	2.02e-05	0	2.02e-05	4.04e-05	0.000242699	0.00260901	0.000444948
Ruminiclostridium_9	0.000323598	0.000869671	0.00119327	0.000485398	0.000202249	0.000121349	0.000202249	0.000161799	0.000465173	0.000101125	0.000141574	0.000384273	0.00121349	0.000182024	0.000262924	0.000182024	0.000384273	0.000182024	0.000566297	0.000384273	0.000323598	0.000384273	0.000404498	0.000323598	2.02e-05	0.000121349	0.000262924	0.000242699	0.00151687	0.000869671
Mesorhizobium	0.00129439	0.00224496	0.00186069	0.00109215	0.000546072	0.000202249	0.00161799	0.00386296	0.00210339	0.00186069	0.00216406	0.000626972	0.000525847	0.000303374	0.000182024	0.00343823	0.00353936	0.00133484	0.000202249	0.000748321	0.000323598	0.00287194	0.00145619	0.000889896	0.0039843	0.0159979	0.00279104	0.000404498	0.000465173	0.000707872
Clostridium_sensu_stricto_1	0.0010517	0.000525847	0.000283149	0.000910121	0	0.000404498	4.04e-05	0.000101125	2.02e-05	8.09e-05	0.000141574	0.000930345	0.00103147	0.000101125	0.000525847	8.09e-05	0.000707872	0.000121349	0.000101125	0.000384273	0.000748321	0.000182024	0.000647197	0	8.09e-05	0	0.000566297	0.000242699	0.00275059	0.000768546
Lachnospiraceae_UCG-009	0	4.04e-05	0	0.000141574	0	0	0	6.07e-05	0.000101125	0	0	0	0	0	0	2.02e-05	0	2.02e-05	0.00123372	0	0	0	8.09e-05	0.000262924	0	0	0	0	0	0.000525847
Bryobacter	0.0195575	0.00962705	0.00711917	0.000303374	0.000182024	0.000101125	0.00762479	0.0127417	0.00475285	0.0209732	0.0460319	0.00157754	8.09e-05	0.000101125	0.000505623	0.0119731	0.00900008	0.00980908	0.000465173	0.000424723	0.000303374	0.0057641	0.00505623	0.0047933	0.0258879	0.010436	0.0221463	0.000586522	0.000626972	0.000707872
Kineococcus	0	0	0	0.000242699	0.000141574	0	0	0	2.02e-05	2.02e-05	0	0	4.04e-05	0	0	0	0	0	0.000303374	0.000485398	0.000404498	0.000202249	0	0	0	0	0	0.000262924	0.000404498	0.000566297
Olivibacter	6.07e-05	0.000323598	0.000626972	0.000970795	0.000970795	4.04e-05	0	0.000161799	0.000788771	6.07e-05	0.000121349	0	0.000364048	0.000121349	0.000687647	0.000808996	0	0.000121349	0.000384273	0.000788771	0	0.000182024	0.000262924	0.000485398	4.04e-05	8.09e-05	0.00564275	0.000384273	0.00135507	0.00151687
Coriobacteriaceae_UCG-002	2.02e-05	0.000323598	0.000667422	0.000404498	0.000606747	4.04e-05	0	0.000161799	0.000485398	0	0	0.000161799	0.000788771	0.000222474	0.000586522	0.000222474	6.07e-05	0	0.000364048	0.000788771	2.02e-05	8.09e-05	0.000384273	6.07e-05	2.02e-05	0	0	0.000444948	0.00335733	0.00101125
Brevibacterium	0.000202249	0.00376183	0.00125394	0.000707872	0.000546072	0.000141574	0.000303374	0.000121349	0.000323598	4.04e-05	0.000424723	0.00204272	0.000404498	0.000768546	0.00109215	0.000323598	2.02e-05	0.00107192	0.000182024	0.00095057	2.02e-05	0.000364048	0.000404498	0.000262924	0.000161799	0.000101125	0	0.000626972	0.000707872	0.000465173
Edaphobacter	0.00099102	0.00234609	0.000728096	0	0	4.04e-05	0.0041461	0.00618882	0.00301351	0.00109215	0.00586522	2.02e-05	0.00153709	0.000222474	0	0.00103147	0.00111237	0.00331688	4.04e-05	0.000707872	0.000404498	0.00103147	0.00141574	0.00473263	0.00165844	0.000728096	0.00277081	4.04e-05	0.000647197	0.000849446
Actinomycetospora	0.000303374	0	0.00180002	2.02e-05	0.000101125	0.000202249	0.000364048	0.000525847	0.00131462	0.000525847	0.00311464	0	8.09e-05	0.000121349	4.04e-05	0.00149664	0.00151687	0.000222474	0.000202249	6.07e-05	0.000849446	0.00353936	0.00139552	0.000364048	0.00317531	0.00121349	0.00147642	2.02e-05	0	0.000283149
uncultured_bacterium_c_AD3	0.0660343	0.0253418	0.074731	0.000384273	0.000222474	0.000101125	0.00125394	0.000283149	0.00125394	0.0483173	0.00697759	0.00285171	0.000161799	8.09e-05	0.000182024	0.0615039	0.0881401	0.0551735	0.000889896	0	0.000222474	0.000687647	0.000647197	0.000303374	0.013935	0.0326228	0.0315104	0.00109215	0.00135507	0.000869671
Labrys	0.000161799	0.00309441	0.000525847	0.00135507	0.000667422	2.02e-05	0.000242699	0.00402475	0.00123372	0.000303374	0.004227	0.000202249	0.000465173	0.000687647	0.000384273	0.000647197	0.000586522	0.000283149	0.000323598	0.000788771	0	0.00180002	0.000606747	0.00159777	0.00153709	0.000788771	0.000910121	8.09e-05	0.000768546	0.00119327
Prevotella_9	0.000485398	0.00115282	0.00212362	0.000869671	0.000343823	0.000262924	0.000242699	4.04e-05	0.000101125	8.09e-05	0.000121349	0.000262924	0.00123372	0.000242699	0.00109215	0.000242699	0.000647197	0.000364048	0.000303374	0.000303374	0.000485398	8.09e-05	0.000566297	0.000121349	2.02e-05	0.000202249	0.000222474	0.000303374	0.00175957	0.000262924
Lapillicoccus	0.000970795	0.000161799	0.00182024	0.000384273	0.000202249	0.000182024	0.000262924	0.000546072	0.000788771	0.000303374	0.0105372	2.02e-05	0.000121349	0.000242699	0.000768546	0.00309441	0.00194159	0.00147642	0.000364048	0.000485398	0.000242699	0.000606747	0.000647197	0.000404498	0.00394386	0.00169889	0.00175957	6.07e-05	0.000525847	0.000485398
uncultured_bacterium_o_Subgroup_2	0.016281	0.00341801	0.0160586	0.000202249	0.000667422	6.07e-05	0.000829221	0.00374161	0.00129439	0.0284564	0.00299329	0.000343823	6.07e-05	6.07e-05	0.000141574	0.00572365	0.00946525	0.0239867	0.000748321	0.000202249	0.000101125	0.000586522	0.000748321	0.0059259	0.00388318	0.00412588	0.00770569	0.000121349	0.000889896	0.000647197
Megamonas	0.000626972	0.000687647	0.00101125	0.000404498	0.000364048	0.000202249	0.000465173	0.000222474	0.000364048	0.000424723	0.000242699	0.000202249	0.000970795	0.000606747	0.000525847	0.000788771	0.000465173	0.000930345	0.000404498	0.000283149	0.000343823	0.000728096	0.000869671	0.000586522	0.000182024	0.000202249	0.000141574	0.000182024	0.000869671	0.000566297
uncultured_bacterium_f_Xanthobacteraceae	0.0161597	0.0103551	0.016281	0.000303374	0.000748321	0.000121349	0.00469218	0.00515735	0.00311464	0.0204069	0.00875738	0.000202249	0.000444948	0.000101125	0.000323598	0.0132878	0.014299	0.0145215	0.000283149	0.000465173	0.000262924	0.00214384	0.00321576	0.00954615	0.0101327	0.0098293	0.00932368	0.000465173	0.000930345	0.000768546
Kribbella	6.07e-05	2.02e-05	0	0.0010517	0.000728096	4.04e-05	0.000161799	0.000687647	0.000525847	0	0.00163822	0	0.000364048	0.000465173	0	0.000141574	0.000566297	0.000364048	0.000404498	0.000606747	0	0.000141574	0.000808996	0.000303374	0.000222474	8.09e-05	0.000444948	0.000343823	0.000606747	0.00378206
Bradyrhizobium	0.0275059	0.0330879	0.0210743	0.000687647	0.000384273	0.000141574	0.0640725	0.0547084	0.039115	0.0292857	0.046942	0.00129439	0.000849446	0.000525847	0.000626972	0.0308834	0.0313688	0.0283755	0.000404498	0.000444948	0.000161799	0.0361014	0.0485195	0.0415217	0.0487622	0.0353127	0.0370116	0.000525847	0.00115282	0.00149664
Mucilaginibacter	0.00349891	0.00758434	0.00234609	0.000707872	0.000101125	2.02e-05	0.0108608	0.00722029	0.0114271	0.00651242	0.00374161	0.000606747	0.000465173	0.000262924	0.000262924	0.00440903	0.00493488	0.00250789	4.04e-05	0.000910121	6.07e-05	0.00756411	0.0051169	0.00679557	0.0161192	0.00669444	0.0150069	0.000404498	0.000343823	0.000465173
Lachnospiraceae_NK4A136_group	4.04e-05	0.000566297	0.000586522	6.07e-05	8.09e-05	0.000182024	6.07e-05	0.000262924	0.000141574	4.04e-05	4.04e-05	0.000626972	0.000323598	0.000202249	4.04e-05	0.000121349	0.000525847	0.000364048	0.000121349	0.000485398	0.000384273	6.07e-05	0.000586522	0.000121349	6.07e-05	2.02e-05	0.000262924	0.000141574	0.000728096	0.000323598
Mycobacterium	0.0060068	0.00289216	0.00720007	0.000121349	0.000202249	0.000141574	0.0174136	0.0235216	0.0137327	0.00299329	0.0188092	0	0.000141574	0.000303374	0.000121349	0.00693714	0.00610792	0.00772591	0.000546072	0.000262924	0.000161799	0.00681579	0.00843378	0.0129237	0.00778659	0.0044697	0.0112248	0.000384273	0.000485398	0.000485398
uncultured_bacterium_f_Rhizobiales_Incertae_Sedis	4.04e-05	4.04e-05	0	0	0	2.02e-05	0	0.000161799	0	0	0	0	2.02e-05	0	0	0	0	2.02e-05	0.000970795	0	0	0	6.07e-05	0	0	0	0	4.04e-05	0	0.000808996
uncultured_bacterium_o_Acidobacteriales	0.0376588	0.0131057	0.0165237	0.000930345	0.000283149	0.000161799	0.0140159	0.00995065	0.00861581	0.0384678	0.00831243	0.000970795	0.000303374	0.000141574	0.000141574	0.0149058	0.0225305	0.0298317	0.000748321	4.04e-05	0.000182024	0.00465173	0.00774614	0.0110832	0.0128226	0.0116091	0.0213979	0.000222474	0.00109215	0.000970795
Chitinophaga	0.000384273	0.0010517	0.000323598	0.000869671	0.000748321	0	0.00137529	0.000728096	0.000546072	0.00137529	0.000586522	0	0.000748321	0.000222474	0.000424723	0.000546072	0.000303374	0.000121349	0.000101125	0.000849446	0	0.00115282	0.000566297	0.000384273	0.00101125	0.000788771	0.000586522	0.000202249	0.000262924	0.000566297
Aureimonas	2.02e-05	0	0	0.000222474	0.000424723	2.02e-05	2.02e-05	0.000101125	0	2.02e-05	2.02e-05	0	0.000323598	0.000121349	0.000343823	0.000121349	0	0	0.000303374	0.000505623	0.000141574	0.000101125	0.000121349	0.000121349	0	0	8.09e-05	0.000161799	0.000161799	0.000505623
Mucispirillum	2.02e-05	0	4.04e-05	2.02e-05	0	0.000465173	0	0	2.02e-05	0	0	0	2.02e-05	0	2.02e-05	0	0.00103147	6.07e-05	0.000404498	0	0.000546072	6.07e-05	0	0	2.02e-05	4.04e-05	0.000728096	6.07e-05	6.07e-05	4.04e-05
uncultured_bacterium_f_Desulfovibrionaceae	0	2.02e-05	0.000626972	4.04e-05	0.000161799	0.00101125	6.07e-05	2.02e-05	0.000141574	2.02e-05	2.02e-05	0.000262924	8.09e-05	2.02e-05	2.02e-05	2.02e-05	0.00184047	0.000262924	2.02e-05	8.09e-05	0.000849446	0	0.000728096	0	4.04e-05	2.02e-05	0.00161799	0.000101125	0.000444948	0.000202249
Ananas_comosus_pineapple	0	0	0	0.000161799	0.000141574	0.000364048	2.02e-05	2.02e-05	8.09e-05	0	0	0	0.000101125	0.000384273	8.09e-05	0	0	0	4.04e-05	0.000485398	0.000424723	0	0	0	0	0	0	0.000141574	2.02e-05	0.000101125
Variovorax	0	0.000525847	0	0.000626972	0.000525847	4.04e-05	0.000222474	0.000323598	0.000404498	0.000424723	0.000222474	2.02e-05	0.000161799	0.000444948	0.000546072	0.000101125	0.000161799	0.000202249	0.000242699	0.000667422	0	0.000626972	0.000283149	0.000283149	0.000283149	0.00139552	0.000343823	0.000141574	0.000849446	0.00173934
Amnibacterium	0.000161799	0	2.02e-05	8.09e-05	0.000404498	0.000202249	2.02e-05	0	0	4.04e-05	0	2.02e-05	0.00173934	0.000121349	0.000869671	6.07e-05	6.07e-05	0	4.04e-05	0.000222474	0.000647197	0.000141574	2.02e-05	2.02e-05	0.000283149	0.000101125	0.000121349	2.02e-05	0.000586522	6.07e-05
Parafrigoribacterium	0.000101125	2.02e-05	0	0.000343823	0.000364048	4.04e-05	0.000303374	0.00163822	0.000182024	2.02e-05	0.000465173	0	0.000525847	2.02e-05	8.09e-05	0	4.04e-05	0.000121349	0.000262924	0.000404498	0.000202249	0.00113259	0.000424723	0.000364048	0.000364048	0.000323598	0.000364048	0	0.000606747	0.000829221
Pedobacter	2.02e-05	0	0.000141574	0.000808996	0.000343823	0	0.000525847	2.02e-05	0.000364048	0	6.07e-05	0.000404498	0.000566297	0.000283149	0.000262924	0.000364048	2.02e-05	0.000364048	0.000121349	0.000728096	0	0.00147642	8.09e-05	0.000202249	0.000182024	6.07e-05	0.000242699	0.000303374	0.00107192	0.00157754
Conexibacter	0.0255845	0.0103349	0.0360003	0.000101125	0.000101125	0.000141574	0.0380228	0.044333	0.0324003	0.0172923	0.00970795	0.000869671	0.000465173	0.000141574	0.000283149	0.0580455	0.0508656	0.0259081	0.000182024	0.000343823	0.000303374	0.0341801	0.0405307	0.0339778	0.0423914	0.0368295	0.0244924	0.00109215	0.000101125	0.000303374
Aeromonas	2.02e-05	0	0.000242699	0.000121349	0.000364048	0	0	0	0.000202249	2.02e-05	0	0.000889896	0.000343823	0.000182024	6.07e-05	8.09e-05	6.07e-05	4.04e-05	0.000788771	0	4.04e-05	6.07e-05	0	2.02e-05	0	0	0	0.000202249	0.000242699	0.000283149
Glycomyces	0	2.02e-05	0.000364048	0.00133484	0.000910121	0	0	0.000101125	0.000424723	2.02e-05	0	0	0.000242699	0.000404498	0.000343823	0.000404498	0.00113259	0.000121349	0.000384273	0.000424723	0	6.07e-05	0.000303374	0.000222474	8.09e-05	8.09e-05	0.00182024	0.000202249	0.000667422	0.000910121
uncultured_bacterium_o_Elsterales	0.0318947	0.0158968	0.030216	0.000182024	0.000161799	0.000202249	0.00388318	0.0052787	0.00155732	0.0466588	0.00675512	0.000242699	8.09e-05	2.02e-05	0.000242699	0.0150878	0.024553	0.0352722	0.000343823	2.02e-05	0.000444948	0.00691692	0.00776636	0.0118113	0.0097484	0.00861581	0.011872	0.000364048	0.000505623	0.000647197
Brevundimonas	6.07e-05	0.000910121	0.00113259	0.000566297	0.000424723	6.07e-05	6.07e-05	0.000283149	0.000364048	4.04e-05	2.02e-05	0.000161799	0.000323598	0.000262924	0.000242699	0.000424723	2.02e-05	0.000161799	0.000262924	0.000485398	4.04e-05	0.000384273	0.000465173	0.000262924	8.09e-05	2.02e-05	4.04e-05	0.000242699	0.000444948	0.00095057
Singulisphaera	0.00827198	0.00426745	0.00683602	0.000222474	8.09e-05	0.000182024	0.00661354	0.00663377	0.00540005	0.00703827	0.00590567	0.000465173	0.00139552	6.07e-05	0.000202249	0.0101327	0.00817086	0.00639107	0.000161799	0.000485398	0.000121349	0.00337756	0.004227	0.00699782	0.0168473	0.0140765	0.021762	0.000262924	0.000121349	8.09e-05
Cellulosimicrobium	0	0	0	0.000101125	0.000101125	0	0.000101125	0	0.000121349	0	0.000141574	0	0	6.07e-05	0.000606747	4.04e-05	8.09e-05	0	0	0.000647197	0.000121349	8.09e-05	6.07e-05	2.02e-05	8.09e-05	2.02e-05	2.02e-05	0.000141574	8.09e-05	0.000121349
Olsenella	0.000202249	0.000647197	0.000323598	0.000283149	6.07e-05	6.07e-05	0.000141574	0.000606747	0.000161799	0.000283149	0.000101125	0.000141574	0.000343823	0.000505623	0.000323598	0.000222474	0.000465173	0.000930345	0.000384273	0.000242699	0.000121349	0.000242699	0.000303374	0.000525847	0.000121349	0.000141574	0.000121349	2.02e-05	0.000202249	0.000667422
Terriglobus	8.09e-05	0.00173934	0.000404498	0.000465173	0.000424723	6.07e-05	0.00184047	0.00374161	0.00236631	0.000343823	0.00732141	0	0.00529892	0.000242699	0.000161799	0.000262924	0.000566297	0.00133484	8.09e-05	0.000505623	0.000141574	0.00133484	0.000303374	0.00107192	0.00111237	0.000626972	0.00192137	0.000161799	0.000788771	0.000647197
Caulobacter	0	0.000465173	0.000101125	0.000849446	8.09e-05	0	2.02e-05	8.09e-05	0.000161799	2.02e-05	0.000101125	0	2.02e-05	0.000283149	0.000323598	0.000242699	4.04e-05	0	0.000101125	0.000606747	2.02e-05	2.02e-05	0.000101125	0.000323598	2.02e-05	0	0.000525847	0.000101125	0.000829221	0.000566297
Dubosiella	0	0.000566297	0.000748321	0.000647197	0.000606747	0.000101125	0	0	0.000222474	8.09e-05	8.09e-05	0.000121349	0.00099102	0.000303374	0.000323598	0.000242699	0.000101125	0.000182024	0.000364048	0.000323598	4.04e-05	4.04e-05	4.04e-05	0	4.04e-05	0	0.000101125	0.000323598	0.00754389	0.000606747
Turicibacter	0.000262924	0.000202249	0.000242699	6.07e-05	2.02e-05	0.000384273	2.02e-05	0.000161799	0.000182024	0.000121349	2.02e-05	0.000101125	0.000303374	0.000202249	0.000283149	4.04e-05	0.00111237	0.000121349	8.09e-05	0.000161799	0.000465173	6.07e-05	0.000182024	4.04e-05	8.09e-05	0.000141574	0.000687647	6.07e-05	0.000626972	0.000424723
Kluyvera	2.02e-05	0.000910121	8.09e-05	0.000444948	0.000768546	2.02e-05	0.000525847	0.000566297	0.000829221	0	0	0.000202249	0.000364048	0.000525847	2.02e-05	0.000242699	6.07e-05	0.000141574	0.000182024	0.000505623	2.02e-05	0.000626972	0.000444948	0.000647197	0	6.07e-05	0	0.000182024	0.000525847	0.000829221
Phenylobacterium	0.00491465	0.00198204	0.00566297	0.000485398	0.000202249	0	0.00224496	0.00396408	0.00169889	0.0094248	0.0053596	0.000242699	0.000202249	0.000323598	0.000101125	0.00442925	0.00679557	0.00436858	0.000121349	0.000566297	2.02e-05	0.00224496	0.00206294	0.00796861	0.00513713	0.00821131	0.00612814	0.000242699	0.00109215	0.000424723
Allobaculum	8.09e-05	0.000768546	0.00315509	0.000930345	0.000364048	0.000364048	2.02e-05	0	4.04e-05	6.07e-05	0.000101125	0.0010517	0.000808996	0.000647197	0.0010517	0.000262924	0.000728096	0.000444948	0.000343823	6.07e-05	0.000283149	0.000202249	0.000525847	0	4.04e-05	4.04e-05	0.000707872	0.000121349	0.0453442	0.00238654
Frondihabitans	0	0	0	0.000384273	0.000242699	0	4.04e-05	0	0	4.04e-05	0	0	0	0	0	0	0	0	0.000364048	0.000303374	0	4.04e-05	0.000121349	0	0	0.000101125	2.02e-05	0	0.000586522	0.000910121
Azospirillum	2.02e-05	0.000930345	0.000303374	0.000626972	0.000505623	4.04e-05	0	0.000101125	0.000242699	0	0	6.07e-05	0.000182024	0.000364048	0.000121349	0.000222474	2.02e-05	0	0.000364048	0.000222474	6.07e-05	6.07e-05	8.09e-05	0.000161799	0	0	0	0.000262924	0.000182024	0.000303374
Jatrophihabitans	0.00347868	0.00412588	0.00554162	8.09e-05	0.000101125	0.000303374	0.00580455	0.00891918	0.0045506	0.0047124	0.00837311	0.000182024	0.000182024	0.000101125	0.000202249	0.00827198	0.00726074	0.00374161	6.07e-05	0.000182024	0.000404498	0.00922256	0.00641129	0.00349891	0.0149867	0.0104563	0.00869671	0.000101125	6.07e-05	0.000182024
Dietzia	6.07e-05	0.000283149	0.00129439	0.000101125	0.000182024	2.02e-05	0.000121349	8.09e-05	0.000303374	2.02e-05	0.000161799	0.00103147	0.000303374	0.000343823	0.000343823	0.000242699	0	0.000768546	0.000283149	0.000343823	0	0.000121349	0.000283149	0.000161799	2.02e-05	6.07e-05	0	0.000505623	0.000303374	0.000404498
uncultured_bacterium_o_Frankiales	0.00127417	0.00099102	0.00184047	0.000343823	0.000121349	4.04e-05	0.000343823	0.000404498	0.000262924	0.00157754	0.00301351	0.000262924	4.04e-05	8.09e-05	2.02e-05	0.00335733	0.00337756	0.00143597	0.000202249	0.000343823	6.07e-05	0.000323598	0.000101125	8.09e-05	0.00228541	0.000808996	0.0044697	2.02e-05	0	0.000667422
uncultured_bacterium_f_Chitinophagaceae	0.00780681	0.00922256	0.00173934	6.07e-05	2.02e-05	2.02e-05	0.0176766	0.00902031	0.0120338	0.00537982	0.00681579	0.000161799	0.000101125	6.07e-05	2.02e-05	0.0053596	0.0051978	0.00813041	4.04e-05	0.000444948	0.000121349	0.00444948	0.00984953	0.0160383	0.00883828	0.00562252	0.0108608	0.000222474	6.07e-05	0.000121349
Mitsuaria	0	0	2.02e-05	0.000343823	0.000444948	0	6.07e-05	4.04e-05	0.000202249	0	0	0.000161799	0.000242699	0.000424723	0.000222474	0.000101125	0	0	0.000262924	0.000303374	2.02e-05	4.04e-05	0.000161799	0.000303374	0	0	0	0.000242699	0.000202249	0.000525847
Candidatus_Solibacter	0.026616	0.00554162	0.0172923	0.000283149	6.07e-05	4.04e-05	0.00327643	0.00685624	0.00155732	0.0347868	0.0167664	0.000283149	0.000202249	0.000262924	0.000161799	0.0128428	0.0185058	0.0189507	0.000364048	2.02e-05	0.000182024	0.00317531	0.00319553	0.00523825	0.0175957	0.0166451	0.0194361	0.000626972	0.00115282	0.000444948
Roseburia	0	0	0	0	0	0.000404498	0	0	0	2.02e-05	0	0	0	0	0	0	0.00109215	0	2.02e-05	0	0.000525847	0	4.04e-05	0	0	0	0.000930345	0	6.07e-05	0.000161799
uncultured_bacterium_f_Micropepsaceae	0.0218631	0.0135102	0.00930345	0.000343823	0.000182024	0.000121349	0.014926	0.0317531	0.00442925	0.0221867	0.0268789	0.000323598	0.000222474	0.000121349	0.000161799	0.0106787	0.0103147	0.0133484	6.07e-05	0.000323598	0.000141574	0.00930345	0.00631017	0.0247553	0.0269193	0.0112855	0.0284969	0.000121349	0.000303374	0.000424723
uncultured_bacterium_o_Gaiellales	0.00895963	0.00412588	0.0114271	0.000303374	0.000444948	6.07e-05	0.000404498	0.000748321	0.000323598	0.00988998	0.000910121	0.000667422	2.02e-05	8.09e-05	4.04e-05	0.0126406	0.00916188	0.00821131	0.000222474	0.000222474	8.09e-05	0.000404498	0.000323598	0.000343823	0.00279104	0.00378206	0.00616859	0.000161799	0.000586522	0.000242699
Acidothermus	0.0422903	0.0208316	0.0276272	0.000728096	0.000262924	0.000222474	0.0215597	0.0256249	0.024371	0.031834	0.0145215	0.000525847	0.000546072	0.000525847	0.000343823	0.0417442	0.067086	0.0395801	0.000222474	4.04e-05	0.000262924	0.0345441	0.0274452	0.0381037	0.0278901	0.0442116	0.0296093	0.00135507	0.000505623	0.000667422
Luteolibacter	2.02e-05	0	0	0.000323598	0.000101125	0	0.000182024	0	8.09e-05	4.04e-05	0	0.000182024	0.000364048	0.000303374	0	8.09e-05	0	0	0.000182024	0.000303374	4.04e-05	0.000910121	6.07e-05	0.000161799	0.000182024	0	0.000849446	0	0.000303374	0.000748321
Lachnoclostridium	2.02e-05	0	0.000525847	0.000364048	2.02e-05	0.000161799	0	0	0.000343823	0	6.07e-05	4.04e-05	0.000182024	0.000242699	0.000323598	0.000323598	8.09e-05	0.000404498	0.000242699	0.000121349	0.000141574	6.07e-05	0.000182024	0	2.02e-05	0	4.04e-05	0.000101125	0.00143597	0.000343823
Acidiphilium	0.000242699	0.000546072	0.000586522	4.04e-05	6.07e-05	8.09e-05	0.000384273	0.000485398	0.000606747	0.000829221	0.000424723	0	0.000606747	0.000161799	6.07e-05	0.000444948	0.000707872	0.000707872	6.07e-05	0.000343823	8.09e-05	0.00337756	0.000364048	0.0045506	0.00333711	0.00125394	0.00260901	0.000182024	4.04e-05	0.000161799
Devosia	0.000748321	0.000465173	0.00095057	0.000707872	0.000364048	2.02e-05	0.00366071	0.00533937	0.00366071	0.00218429	0.00564275	0.000546072	0.000202249	0.000323598	4.04e-05	0.00232586	0.0010517	0.000667422	0.000121349	0.000323598	4.04e-05	0.00301351	0.00204272	0.00283149	0.00275059	0.00145619	0.00327643	8.09e-05	0.000687647	0.000667422
Ruminococcaceae_UCG-005	0.00101125	0.00119327	0.000525847	0.000465173	0	0.000161799	0.000242699	0.000141574	0.000121349	4.04e-05	0.000444948	2.02e-05	0.000849446	0.000141574	2.02e-05	0.000182024	0.000242699	0.000283149	0.000121349	4.04e-05	0.000323598	0.000121349	0.000485398	8.09e-05	8.09e-05	2.02e-05	4.04e-05	6.07e-05	0.000404498	0.000404498
Prevotellaceae_NK3B31_group	0.000829221	0.000101125	0.000283149	0.000141574	2.02e-05	0	0.000242699	4.04e-05	0.000101125	2.02e-05	0.000343823	0.000202249	0.000303374	0	0	4.04e-05	0.000424723	0	6.07e-05	0.000141574	0.000262924	0	0.000283149	0	6.07e-05	0.000101125	6.07e-05	0.000101125	0.00275059	0
Lysobacter	0	0	0.000626972	0.000343823	0.000343823	0	0	0	0.000161799	2.02e-05	0	0	2.02e-05	0.000182024	0	0.000768546	0	0.000101125	8.09e-05	0.000384273	0	6.07e-05	0	0	0	8.09e-05	2.02e-05	0.000101125	0.000141574	0.000667422
Klebsiella	0	0	0	0.000384273	0.000323598	0	0	2.02e-05	0.000182024	0	0	0	2.02e-05	0.000101125	4.04e-05	6.07e-05	0	0	0.000101125	0.000364048	0	2.02e-05	0.000101125	0.000262924	0	2.02e-05	0.000121349	0	0	0.000141574
[Eubacterium]_coprostanoligenes_group	0.000161799	0.00266969	0.000505623	4.04e-05	0.000283149	0.000323598	4.04e-05	0.000364048	0.000202249	0.000121349	8.09e-05	4.04e-05	0.000546072	0.000182024	0.000182024	0.000182024	0.000404498	0.000626972	0.000121349	0.000121349	0.000222474	0.000141574	0.00113259	0.000343823	0	0.000121349	0.000101125	0.000141574	0.000121349	0.000182024
Subdoligranulum	0.000687647	0.00137529	0.00109215	0.000728096	8.09e-05	0.000262924	0.000546072	0.000647197	0.000707872	0.000546072	0.000343823	0.000748321	0.000384273	0.000182024	0.000626972	0.000242699	0.000586522	0.000323598	0.000121349	0.000303374	4.04e-05	0.000182024	0.000343823	0.000283149	0.000808996	0.000283149	0.000485398	6.07e-05	0.00119327	0.00159777
Verticia	0	2.02e-05	0.000910121	0.000808996	0.000728096	2.02e-05	0.000141574	0.000323598	0.000485398	2.02e-05	2.02e-05	0.000768546	0.000323598	0.000343823	0.000444948	0.000505623	0	4.04e-05	0.000242699	0.000202249	0	0.000262924	0.000364048	0.000283149	0	8.09e-05	4.04e-05	0.000242699	0.000808996	0.00135507
Arsenophonus	0	0	0	0.000364048	0.000101125	0	0	0	0	0	0	0	0	0	0	2.02e-05	0	2.02e-05	0.000242699	0.000202249	0	0	0	0	0	0	0	0	0.000525847	0.000687647
Filimonas	0	2.02e-05	4.04e-05	0.000404498	0.000444948	0	0.000101125	0.000121349	4.04e-05	0	2.02e-05	0.000364048	6.07e-05	6.07e-05	0.000182024	0	0	0	8.09e-05	0.000364048	0	2.02e-05	0.000101125	0.000121349	2.02e-05	2.02e-05	0	0	0.000303374	0.000788771
Rhodococcus	4.04e-05	0.00206294	0.000626972	0.000141574	0.000242699	6.07e-05	0.000222474	0.000161799	0.000141574	0.000101125	0.000586522	0.000788771	0.000161799	0.000303374	0.000546072	8.09e-05	0	0.000242699	0.000121349	0.000222474	0.000101125	0.000283149	0	8.09e-05	0	0.000101125	0	0.000121349	0.000566297	0.000384273
Nocardia	0.00175957	0.000546072	0.000728096	0.000303374	0.000202249	0	0.000768546	0.000404498	0.00293261	0.000161799	0.00271014	0	0.000323598	8.09e-05	0.000424723	0.00153709	0.000788771	0.000242699	0.000121349	0.000303374	0	0.00109215	0.000525847	0	0.000728096	0.000343823	0.000364048	2.02e-05	0.000343823	0.000728096
Oscillibacter	0	0.000525847	0	0.000202249	2.02e-05	0	0	0	0.000141574	0	0	0	0.000424723	0.000283149	0.000202249	6.07e-05	4.04e-05	2.02e-05	0.000141574	0.000101125	0.000161799	0.000161799	8.09e-05	2.02e-05	2.02e-05	4.04e-05	0	0.000242699	0.000728096	0.000303374
uncultured_bacterium_c_KD4-96	4.04e-05	2.02e-05	0.000202249	0.000525847	0.000161799	0	0	0	8.09e-05	0	0	0	6.07e-05	0	0.000101125	6.07e-05	0.000121349	4.04e-05	0.000182024	0.000222474	0	0	2.02e-05	2.02e-05	2.02e-05	2.02e-05	4.04e-05	0.000101125	0.000444948	0.000465173
uncultured_bacterium_f_Acetobacteraceae	0.00746299	0.0120338	0.00827198	0.000283149	0.000283149	0.000242699	0.0051169	0.0158765	0.00291239	0.0125799	0.0267171	0.000566297	0.000242699	0.000242699	0.000283149	0.0110832	0.00841356	0.0134293	0.000101125	2.02e-05	0.000283149	0.0134091	0.00707872	0.0133687	0.0119529	0.00881806	0.0145417	0.000525847	0.000283149	0.000546072
Bryocella	2.02e-05	0	0	8.09e-05	0	0	0.000485398	2.02e-05	0.000283149	6.07e-05	0	0	0	0	0	0.000242699	0	0	2.02e-05	0.000242699	0.000141574	0.000182024	0.000788771	0	0.000546072	0.000303374	6.07e-05	0.000101125	0	0.000202249
PMMR1	0.000424723	4.04e-05	2.02e-05	4.04e-05	4.04e-05	0.000121349	0.00218429	0.000667422	0.000161799	0.000182024	0.00586522	0	0.00293261	0.000323598	2.02e-05	0.000566297	0.00165844	0.00139552	0.000101125	6.07e-05	0.000222474	0.00208317	0.000182024	0.00798884	0.00149664	0.000687647	0.00540005	0.000586522	0.000748321	0.00163822
uncultured_bacterium_f_Acidobacteriaceae_Subgroup_1	0.0376385	0.0213373	0.0189305	0.000262924	0.000323598	0.000161799	0.0500364	0.0587533	0.0311666	0.0488431	0.0459105	0.00141574	0.000283149	0.000343823	0.000202249	0.0188698	0.0218833	0.0252811	0.000202249	0.000101125	8.09e-05	0.0297913	0.0239261	0.049733	0.0408745	0.0260092	0.0295284	0.000384273	0.000262924	0.00111237
Phascolarctobacterium	0.000384273	0.000141574	0.000283149	4.04e-05	4.04e-05	0.000101125	6.07e-05	6.07e-05	0.000101125	2.02e-05	0.000141574	4.04e-05	0.000728096	0.000101125	6.07e-05	0.000202249	0.000182024	0.000242699	0.000121349	6.07e-05	0.000182024	0.000283149	0.000626972	6.07e-05	6.07e-05	8.09e-05	4.04e-05	6.07e-05	0.000444948	0.000121349
A2	4.04e-05	0.000121349	0.000242699	0.000444948	0	0	0	0.000161799	0.000323598	0	0	6.07e-05	0.000910121	0.000444948	0.000283149	0.000202249	2.02e-05	0	0.000161799	0.000202249	0	0	0.000424723	6.07e-05	0	0	2.02e-05	0.000283149	0.00202249	0.000546072
Granulicella	0.00432813	0.00766524	0.00368093	6.07e-05	0.000121349	6.07e-05	0.0104765	0.0101125	0.00562252	0.00558207	0.00936413	0.000283149	0.000121349	8.09e-05	0.000121349	0.00477308	0.00451015	0.0046315	2.02e-05	0.000323598	2.02e-05	0.00653264	0.00394386	0.0113866	0.014926	0.00507645	0.00681579	4.04e-05	6.07e-05	0.000101125
uncultured_bacterium_f_JG30-KF-AS9	0.0146833	0.00378206	0.00699782	0.000121349	0	8.09e-05	0.00135507	0.00109215	0.000404498	0.0148046	0.00309441	0.000768546	0.000101125	8.09e-05	6.07e-05	0.0115282	0.0115282	0.00525847	0.000182024	2.02e-05	0.000141574	0.000485398	0.000748321	0.000606747	0.0056023	0.00715962	0.00537982	0.000161799	0.000202249	0.000202249
uncultured_bacterium_p_WPS-2	0.0266362	0.00908098	0.0286182	0.000222474	0.000222474	4.04e-05	0.00469218	0.00327643	0.00368093	0.037052	0.045951	0.00131462	0.000384273	0.000161799	0.000182024	0.0215597	0.0245733	0.0205283	0.000202249	4.04e-05	0.000101125	0.00236631	0.00457083	0.00493488	0.0202047	0.0172721	0.0291036	0.000323598	0.000141574	0.000829221
Ruminococcus_1	0.000161799	0.0010517	0.000505623	0.000121349	6.07e-05	0.000101125	0.000161799	0.000283149	0.000141574	0.000101125	0.000101125	8.09e-05	0.000465173	0.000101125	0.000242699	0.000202249	0.000141574	0.000444948	6.07e-05	0.000101125	0.000161799	0.000242699	0.000687647	0.000262924	0.000101125	0.000101125	0.000161799	0.000343823	0.000242699	0.000242699
Rikenellaceae_RC9_gut_group	0.000202249	0.000829221	0.000121349	6.07e-05	2.02e-05	8.09e-05	4.04e-05	8.09e-05	0.000101125	4.04e-05	4.04e-05	0.000444948	0.000485398	0.000141574	0.000141574	0.000141574	0.000101125	0.000182024	0.000222474	2.02e-05	6.07e-05	0.000101125	0.000404498	0.000242699	0.000101125	4.04e-05	0.000101125	2.02e-05	0.000161799	0.000343823
uncultured_bacterium_c_TK10	0.0141574	0.0115282	0.0110428	4.04e-05	4.04e-05	6.07e-05	0.00171912	0.00248766	0.00194159	0.0158159	0.00922256	0.000626972	0.000161799	0.000141574	6.07e-05	0.0188092	0.0178586	0.0163013	0.000202249	2.02e-05	8.09e-05	0.00153709	0.00240676	0.000566297	0.0101125	0.0172316	0.0149058	6.07e-05	0.000283149	6.07e-05
Megasphaera	0.000101125	0.00099102	0.000424723	2.02e-05	0.000202249	0.000121349	0	0.000182024	8.09e-05	0	0.000444948	0.000141574	0.000485398	8.09e-05	6.07e-05	0	4.04e-05	0.000889896	2.02e-05	0.000121349	0.000161799	0.000141574	0	0.000101125	6.07e-05	6.07e-05	0	0	0.000444948	0.000606747
Methylophilus	0	2.02e-05	0	0.000121349	0	0	0	0.000161799	8.09e-05	0	0	0	6.07e-05	8.09e-05	0.000343823	6.07e-05	0	0	0	0.000262924	0	0	0	0.000161799	0	0	0	0	0.000141574	0.000283149
Altererythrobacter	0	0	0	0.000262924	0.000222474	0	0	2.02e-05	2.02e-05	0	0	0.000222474	8.09e-05	0.000101125	0	4.04e-05	0	0.000121349	0.000141574	0.000121349	0	2.02e-05	4.04e-05	0.000262924	0	0	0	6.07e-05	4.04e-05	0.000202249
Siphonobacter	0	0	0	0.000161799	0.000384273	0	0.000182024	0	4.04e-05	2.02e-05	0	0.000364048	0	0	0.000262924	8.09e-05	0	0	8.09e-05	0.000161799	2.02e-05	0	0.000202249	6.07e-05	0	2.02e-05	0	0.000242699	0.000182024	0.000707872
Blastococcus	6.07e-05	2.02e-05	0.000182024	2.02e-05	2.02e-05	8.09e-05	0	4.04e-05	8.09e-05	0.000101125	0.000161799	0	0	0	0	0.000748321	0.000465173	0.000626972	0.000141574	0.000101125	2.02e-05	0	2.02e-05	2.02e-05	0.000505623	0.000849446	8.09e-05	0.000141574	0.000424723	0.000242699
Anaerotruncus	0	0	2.02e-05	0.000465173	0.000262924	0	0	4.04e-05	0	0	0	0	0.000101125	0	2.02e-05	4.04e-05	6.07e-05	8.09e-05	2.02e-05	0.000242699	0	0.000141574	0	0.000222474	0	0	2.02e-05	0	0.000647197	8.09e-05
Candidatus_Saccharimonas	0.000404498	0	0.000222474	0.000182024	4.04e-05	0.000121349	4.04e-05	0	0	0	0	0.000202249	0.000343823	8.09e-05	0.000141574	2.02e-05	0.000525847	0	0.000121349	2.02e-05	0.000121349	0	6.07e-05	0	2.02e-05	6.07e-05	0.000262924	0.000141574	0.00127417	0.000404498
Faecalibacterium	0.000242699	0.000444948	0.000222474	0.000141574	6.07e-05	4.04e-05	0.000242699	0.000242699	0.000202249	0.000161799	0.000283149	8.09e-05	0.000626972	0.000101125	0.000121349	0.000303374	0.000242699	0.000384273	8.09e-05	6.07e-05	0.000101125	0.000343823	0.000262924	0.000202249	0.000161799	0.000262924	0.000242699	0.000141574	0.000364048	0.000384273
Taibaiella	0	0.000222474	0.000586522	0.000586522	0.000182024	0	6.07e-05	0.000262924	0.000182024	6.07e-05	0	0.000202249	0.000303374	0.000343823	0.000141574	4.04e-05	0	0.000121349	0.000182024	6.07e-05	0	0.000283149	6.07e-05	2.02e-05	8.09e-05	0	4.04e-05	2.02e-05	0.000242699	0.000242699
Alloprevotella	6.07e-05	0.000141574	0.00121349	0.000242699	0.000262924	0.000101125	6.07e-05	0.000121349	0.000101125	0.000141574	4.04e-05	0.000121349	0.000485398	0.000525847	8.09e-05	0.000222474	4.04e-05	0.000343823	0.000141574	0.000101125	0	2.02e-05	0.000242699	0.000323598	4.04e-05	6.07e-05	2.02e-05	8.09e-05	0.00133484	0.000182024
Cellvibrio	0	0	2.02e-05	0.000404498	0.000525847	2.02e-05	6.07e-05	6.07e-05	0.000202249	0	0	0	0.000202249	0.000323598	6.07e-05	0.000161799	0	0	0.000101125	0.000141574	0	0	2.02e-05	6.07e-05	0	2.02e-05	0	0.000202249	0.000465173	0.000626972
Kosakonia	0	0	0.000101125	0.000343823	0	0	0	0.000182024	0	2.02e-05	0	0	0.000161799	0.000161799	0.000182024	0.000161799	0	0	0.000101125	0.000141574	0	0	0	0.000161799	0	4.04e-05	0	0.000202249	0.000323598	0.000141574
MM1	0	0	0	0.000323598	6.07e-05	0	0	6.07e-05	0.000283149	0	0	0.000262924	0	0.000101125	4.04e-05	0.000161799	0	0	0	0.000242699	0	0	8.09e-05	6.07e-05	0	0	0	0	6.07e-05	0.000161799
uncultured_bacterium_c_Subgroup_6	0.00222474	0.000424723	0.00177979	0.000202249	4.04e-05	8.09e-05	0.000101125	8.09e-05	0.000121349	0.00291239	0.000101125	0	0	0.000101125	0	0.000707872	0.0010517	0.00153709	0.000161799	8.09e-05	0	6.07e-05	0.000101125	0.000121349	0.000283149	0.000222474	0.00155732	0.000323598	0.000748321	4.04e-05
Fusobacterium	2.02e-05	4.04e-05	0	0	0.000182024	0	2.02e-05	0	0	0.000101125	4.04e-05	4.04e-05	6.07e-05	4.04e-05	6.07e-05	0.000161799	8.09e-05	0.000182024	0.000161799	2.02e-05	6.07e-05	0.000141574	8.09e-05	0.000141574	4.04e-05	0.000121349	0	8.09e-05	0.000121349	0.000283149
Comamonas	0	0	0	8.09e-05	0	2.02e-05	0	0	0.000161799	0	0.000161799	0	2.02e-05	2.02e-05	0	2.02e-05	0	0.000202249	2.02e-05	8.09e-05	0.000141574	0.000202249	0.000323598	2.02e-05	0	2.02e-05	0	0	0.000121349	0.000364048
uncultured_bacterium_o_Subgroup_13	0.00444948	0.00113259	0.00283149	0	0	0	4.04e-05	2.02e-05	0.000101125	0.00531915	0.000182024	0	0	0	2.02e-05	0.000647197	0.00159777	0.00268991	0.000222474	2.02e-05	0	8.09e-05	0	2.02e-05	0.000384273	0.000869671	0.000485398	0	0.000121349	0
[Ruminococcus]_torques_group	0.000141574	0.000404498	0.000141574	8.09e-05	6.07e-05	2.02e-05	0.000141574	6.07e-05	8.09e-05	2.02e-05	4.04e-05	6.07e-05	0.000182024	8.09e-05	0.000101125	2.02e-05	8.09e-05	0.000222474	0.000121349	8.09e-05	4.04e-05	8.09e-05	0.000202249	0.000242699	0.000121349	0.000101125	8.09e-05	6.07e-05	0.000343823	0.000161799
uncultured_bacterium_o_B12-WMSP1	0.00839333	0.00301351	0.00794839	0	0	6.07e-05	0.000283149	4.04e-05	0.000465173	0.00366071	0.00335733	0.000444948	0	2.02e-05	6.07e-05	0.0182024	0.0147237	0.00707872	4.04e-05	0	0.000202249	0.000384273	0.000404498	0.000202249	0.00493488	0.00748321	0.0057641	0.000364048	8.09e-05	2.02e-05
uncultured_bacterium_f_Caulobacteraceae	0.00357981	0.00703827	0.00268991	8.09e-05	0	0	0.00444948	0.00451015	0.00266969	0.00533937	0.0164226	0.000424723	6.07e-05	2.02e-05	0	0.00378206	0.00424723	0.00501578	0	0.000202249	4.04e-05	0.00254834	0.00327643	0.0098293	0.00738209	0.00319553	0.00673489	2.02e-05	2.02e-05	2.02e-05
Agathobacter	4.04e-05	0	6.07e-05	0.000161799	0	0	0	0.000141574	2.02e-05	4.04e-05	0.000182024	0.000262924	0.00101125	2.02e-05	0	2.02e-05	6.07e-05	4.04e-05	0.000161799	0	6.07e-05	0	0.000222474	6.07e-05	0	0	2.02e-05	0.000101125	0.000546072	0.000141574
uncultured_bacterium_o_IMCC26256	0.0145013	0.00964728	0.0248766	4.04e-05	0	4.04e-05	0.00501578	0.00485398	0.00343823	0.0138945	0.0095057	0.000849446	0.000161799	6.07e-05	8.09e-05	0.0311868	0.0301553	0.0145417	8.09e-05	0	0.000141574	0.00465173	0.00691692	0.00275059	0.0166855	0.0210946	0.0194968	0.000242699	0.000141574	0.000202249
uncultured_bacterium_f_Peptostreptococcaceae	6.07e-05	0.000283149	0.000161799	8.09e-05	0.000101125	0.000101125	0	2.02e-05	0	0.000141574	2.02e-05	0.000606747	2.02e-05	4.04e-05	0	8.09e-05	0.000101125	0.000242699	0.000101125	0	0.000121349	0	0.000242699	0	2.02e-05	0.000182024	0	0.000101125	0.000202249	0.000262924
Sporichthya	0.000647197	0.00095057	0.000606747	0	4.04e-05	2.02e-05	0.000262924	0.000303374	8.09e-05	0.00101125	0.00218429	0	4.04e-05	4.04e-05	8.09e-05	0.0010517	0.000424723	0.000444948	0.000121349	0	0.000101125	0.000141574	0.000161799	0.000121349	0.000970795	0.000728096	0.00180002	6.07e-05	0	0.000343823
Ruminiclostridium	0	0	0	4.04e-05	4.04e-05	8.09e-05	0	0.000121349	2.02e-05	0	0	2.02e-05	4.04e-05	0	4.04e-05	0	0.000101125	0	0.000202249	0	2.02e-05	0	0.000121349	6.07e-05	0	0	2.02e-05	8.09e-05	0.000465173	0.000485398
uncultured_bacterium_c_Acidimicrobiia	0.00879783	0.00285171	0.00806973	0.000101125	0	0	0.000728096	0.00127417	0.000444948	0.0113664	0.00360003	0.000586522	0.000141574	2.02e-05	4.04e-05	0.00897986	0.0095057	0.00798884	0.000141574	4.04e-05	4.04e-05	0.000889896	0.00099102	0.00513713	0.00616859	0.00574387	0.00693714	0.000121349	0.000303374	6.07e-05
Fournierella	0.000303374	0.000667422	0.000970795	0.000505623	0.000101125	0.000182024	0.000303374	0.000444948	0.000343823	0.000141574	0.000161799	0.000121349	0.000242699	8.09e-05	8.09e-05	0.000161799	0.000283149	0.000161799	6.07e-05	2.02e-05	0.000121349	0.000242699	0.000182024	0.000141574	0.000262924	0.000242699	0.000404498	0.000101125	0.000343823	0.000424723
uncultured_bacterium_f_KF-JG30-B3	0.000384273	4.04e-05	0.000121349	0.000121349	0	0	0	0	0	0.00109215	0	0	0	0	0	0.000161799	0.000161799	0	6.07e-05	0.000121349	2.02e-05	0	0	0	0.000121349	2.02e-05	0.000101125	6.07e-05	0	4.04e-05
Aliidongia	0.000525847	2.02e-05	0.000829221	0	0	0	0.00548095	0.00515735	0.00167867	0.00186069	0.00121349	4.04e-05	2.02e-05	4.04e-05	2.02e-05	0.00157754	0.000748321	0.00208317	0.000161799	0	4.04e-05	0.00633039	0.00351913	0.0123979	0.00173934	0.00327643	0.00402475	2.02e-05	2.02e-05	2.02e-05
Negativibacillus	0.000121349	0.00121349	0.000242699	2.02e-05	0.000141574	8.09e-05	0.000141574	2.02e-05	8.09e-05	6.07e-05	0	2.02e-05	0.000303374	0.000222474	4.04e-05	0.000182024	8.09e-05	0.000222474	0.000121349	4.04e-05	4.04e-05	0.000404498	0.000202249	8.09e-05	0.000121349	0.000101125	6.07e-05	4.04e-05	6.07e-05	0.000161799
Family_XIII_AD3011_group	0	2.02e-05	0.000343823	0.000141574	0	0.000101125	0	0	0	8.09e-05	6.07e-05	0	8.09e-05	0.000101125	0.000566297	2.02e-05	4.04e-05	0.000222474	0	0.000182024	0	0	0	0	4.04e-05	4.04e-05	0	4.04e-05	0	0.000384273
Luteibacter	0	0.000748321	0.000121349	0.000101125	0	0	8.09e-05	0.000525847	0.000262924	4.04e-05	0.000626972	0	0.000242699	0	6.07e-05	6.07e-05	2.02e-05	0	0	0.000182024	0	0	0	0.000121349	8.09e-05	0	0.00133484	0	0.000141574	2.02e-05
Kutzneria	0.000404498	0.00250789	0.000222474	0.000202249	4.04e-05	0	0.000829221	0.00333711	0.000687647	0.000161799	0.005036	2.02e-05	2.02e-05	2.02e-05	4.04e-05	0.000161799	0.000788771	0.000202249	2.02e-05	0.000161799	0	0.00161799	0.000404498	0.000930345	0.00200227	0.000485398	0.00147642	0	0.000161799	0.000303374
Enterococcus	6.07e-05	8.09e-05	4.04e-05	6.07e-05	0	8.09e-05	6.07e-05	4.04e-05	2.02e-05	0	6.07e-05	6.07e-05	8.09e-05	0	0.000202249	2.02e-05	0.000101125	2.02e-05	2.02e-05	0.000121349	4.04e-05	0	0.000161799	0.000101125	4.04e-05	2.02e-05	0.000202249	6.07e-05	0.000202249	4.04e-05
Catenulispora	0.00681579	0.00976863	0.00661354	0.000141574	2.02e-05	6.07e-05	0.0225305	0.00754389	0.0168676	0.00744276	0.0178788	0.00194159	0.000222474	0.000101125	2.02e-05	0.00962705	0.00904053	0.00564275	4.04e-05	0.000101125	4.04e-05	0.016099	0.0156945	0.00357981	0.0146226	0.0216406	0.00988998	0.000262924	6.07e-05	0
Ellin6067	8.09e-05	0.000303374	0.000161799	0.000101125	0.000161799	0	0	0.000182024	2.02e-05	0.000101125	0.000768546	0.000101125	0	2.02e-05	0	0.000424723	0.000262924	0.000141574	0.000101125	6.07e-05	0	0	0	0	0.000424723	0.000424723	0.000586522	8.09e-05	0.000141574	0.000161799
uncultured_bacterium_f_Saccharimonadaceae	0	4.04e-05	0.000161799	0.000121349	0	0	6.07e-05	8.09e-05	8.09e-05	2.02e-05	0.000101125	0.000586522	0.000101125	0.000404498	0	8.09e-05	2.02e-05	0.000121349	8.09e-05	8.09e-05	0	0.000141574	4.04e-05	8.09e-05	4.04e-05	4.04e-05	0	0.000161799	0.000141574	0.000101125
Prevotellaceae_Ga6A1_group	0.000101125	0.000202249	0.000303374	0.000121349	0	0.000101125	0	0.000141574	8.09e-05	4.04e-05	4.04e-05	2.02e-05	0.000101125	8.09e-05	6.07e-05	0.000121349	0	0.000424723	4.04e-05	6.07e-05	6.07e-05	0.000101125	0.000687647	6.07e-05	4.04e-05	8.09e-05	8.09e-05	8.09e-05	0.00210339	0.000202249
Methylocella	0.000364048	0.00149664	4.04e-05	0	0.000141574	0.000121349	0.00149664	0.000849446	0.000546072	0.000768546	0.000788771	0	0	0.000262924	0.000101125	0.000525847	0.000323598	2.02e-05	2.02e-05	0	0.000141574	0.00165844	0.00141574	0.000647197	0.000910121	0.00121349	0.000303374	0	0.000121349	0.000101125
Actinospica	0.0285576	0.0164024	0.0197395	0.000262924	4.04e-05	0.000262924	0.0898795	0.0431195	0.139653	0.0154316	0.0560634	0.00295284	0.000424723	0.000303374	0.000283149	0.0201036	0.0183238	0.0308632	4.04e-05	4.04e-05	8.09e-05	0.0613623	0.0885446	0.0492476	0.0387711	0.0388318	0.0226519	0.000343823	0.000323598	0.000323598
Acidipila	0.00366071	0.0121349	0.00119327	4.04e-05	0	0.000121349	0.00829221	0.0236834	0.0183642	0.00384273	0.0225103	2.02e-05	6.07e-05	0.000121349	0	0.00198204	0.00489443	0.00970795	4.04e-05	4.04e-05	8.09e-05	0.0145822	0.00624949	0.0488836	0.00843378	0.00335733	0.0383262	0.000161799	0	0.000242699
Prevotella_7	2.02e-05	0	0.000343823	0.000283149	0	8.09e-05	0	0.000141574	0	6.07e-05	0.000141574	0.000242699	0.000242699	0.000303374	0	0.000101125	0	0.000424723	8.09e-05	0	6.07e-05	0	0	4.04e-05	0	2.02e-05	0	0.000586522	0.000121349	0.000525847
Butyricicoccus	0.000141574	0.000303374	0.000384273	0.000262924	2.02e-05	0.000141574	0.000182024	0.000182024	0.000262924	4.04e-05	0	0.000121349	0.000242699	6.07e-05	0.000121349	0.000161799	0.000222474	8.09e-05	6.07e-05	6.07e-05	2.02e-05	0.000283149	0.000283149	6.07e-05	0.000121349	0.000141574	0.000121349	6.07e-05	0.000364048	0.000384273
Georgenia	4.04e-05	0.00264946	0.00103147	0.000242699	8.09e-05	4.04e-05	0.000303374	4.04e-05	0.000182024	2.02e-05	0.000303374	0.000970795	0.000202249	0.000262924	0.000525847	0.000101125	0.000101125	0.000424723	8.09e-05	6.07e-05	0	0.000121349	0	0.000101125	0	0.000101125	2.02e-05	4.04e-05	0.000303374	6.07e-05
Pajaroellobacter	0.0124585	0.0124788	0.00580455	2.02e-05	2.02e-05	6.07e-05	0.0381442	0.0173934	0.0434431	0.0184047	0.00390341	6.07e-05	0.000141574	0.000141574	8.09e-05	0.00995065	0.00863603	0.0119731	6.07e-05	6.07e-05	2.02e-05	0.0201845	0.034888	0.0341396	0.0147642	0.0102743	0.00865626	8.09e-05	0.000121349	8.09e-05
Pantoea	0	0	0	0.000222474	0.000889896	4.04e-05	4.04e-05	6.07e-05	0.000222474	0	0	2.02e-05	0.000121349	0.000141574	0.000222474	0	0	4.04e-05	0.000121349	0	2.02e-05	0.000101125	0.000182024	0.000101125	0	4.04e-05	2.02e-05	2.02e-05	0.000343823	0.000182024
Candidatus_Koribacter	0.00210339	0.00177979	0.00188092	0.000202249	0.000101125	4.04e-05	0.000647197	0.00135507	0.000768546	0.00184047	0.00266969	4.04e-05	2.02e-05	4.04e-05	0.000101125	0.00208317	0.00271014	0.00299329	0.000101125	4.04e-05	0	0.000910121	0.000910121	0.00744276	0.00246744	0.00171912	0.00355958	0.000303374	0.000242699	0
Rhodanobacter	0.00343823	0.00171912	0.00121349	2.02e-05	0.000283149	2.02e-05	0.00325621	0.0115282	0.00339778	0.00382251	0.00687647	0.000121349	0.000141574	6.07e-05	6.07e-05	0.0101529	0.00768546	0.00226519	0.000101125	0	4.04e-05	0.00724052	0.00277081	0.00232586	0.0101327	0.00574387	0.00273036	0.000384273	0.000101125	4.04e-05
Enhydrobacter	0.00149664	0.0104765	0.00758434	0.00180002	6.07e-05	0	0.000768546	8.09e-05	0.000323598	0.000485398	0.000829221	0.504247	0.00347868	0.00283149	0.00390341	0.00095057	0.000505623	0.0039843	4.04e-05	4.04e-05	6.07e-05	4.04e-05	4.04e-05	4.04e-05	0.00125394	0.00188092	2.02e-05	0.00204272	0.00335733	0.00111237
Acidibacter	0.0309239	0.0138541	0.0135911	0.000202249	6.07e-05	8.09e-05	0.0296699	0.0220654	0.017353	0.0208923	0.00542027	0.000161799	0.000101125	6.07e-05	8.09e-05	0.00800906	0.00875738	0.0209732	4.04e-05	2.02e-05	8.09e-05	0.0145215	0.0139956	0.0342812	0.0148855	0.00566297	0.0156945	0.000121349	0.000202249	0.000202249
Occallatibacter	0.0232182	0.00323598	0.00665399	0	0.000101125	6.07e-05	0.00315509	0.000485398	0.00133484	0.0169485	0.00196181	0.000586522	6.07e-05	2.02e-05	2.02e-05	0.0116698	0.0139552	0.0167867	4.04e-05	2.02e-05	8.09e-05	0.000626972	0.00323598	0.00137529	0.0055214	0.00661354	0.00887873	0.000161799	0.000101125	0.000101125
Lactococcus	2.02e-05	0	0	0.000121349	4.04e-05	6.07e-05	0.00230564	0.00216406	0.00256856	0	0	0	0	0	6.07e-05	0	0	0	6.07e-05	6.07e-05	0	0.00285171	0.00204272	0.00254834	2.02e-05	0	0	2.02e-05	0.000262924	0.000182024
Lachnospiraceae_XPB1014_group	0.000141574	0.000283149	0.000262924	0	0	0	0	2.02e-05	0	8.09e-05	6.07e-05	8.09e-05	0.000101125	6.07e-05	4.04e-05	0.000161799	0	0.000202249	0.000121349	0	0	0	0	0	4.04e-05	8.09e-05	0	0	0	0.000869671
Photobacterium_sp._JCM_19050	0	0	0	0.000101125	0.000242699	0	6.07e-05	0.000343823	0.000182024	2.02e-05	0	2.02e-05	0.000404498	0.000303374	0.000283149	0	0	0	0	0.000121349	0	0.000283149	0.000161799	0	0	0	0	0.000141574	0.000161799	0.000101125
uncultured_bacterium_f_67-14	0.000161799	0.000262924	0.000343823	0	4.04e-05	4.04e-05	0.000323598	0.00256856	0.000546072	0.000121349	0.00331688	0	4.04e-05	2.02e-05	2.02e-05	0.000283149	0.000910121	0	0	0	0.000121349	0.00224496	0.000202249	0.000444948	0.00226519	0.00129439	0.000889896	6.07e-05	0	0.000182024
Aquisphaera	0.000606747	0.000748321	0.000465173	6.07e-05	0.000121349	0	0.000202249	0.000525847	0.000242699	0.000606747	0.000647197	0	0	0.000182024	0	0.00149664	0.000566297	0.000829221	0.000121349	0	0	0.000121349	0.000222474	0.000485398	0.0010517	0.000606747	0.00246744	2.02e-05	0	0
uncultured_bacterium_f_Gemmataceae	0.00853491	0.00582477	0.00766524	0	0	4.04e-05	0.00095057	0.000343823	0.000343823	0.00643152	0.00200227	2.02e-05	2.02e-05	6.07e-05	0	0.0109821	0.0118518	0.00614837	4.04e-05	0	8.09e-05	0.000101125	0.000930345	0.000242699	0.00459105	0.0114675	0.00562252	0.000222474	0.000262924	0.000182024
Methylopila	0	4.04e-05	2.02e-05	0.000444948	8.09e-05	0	2.02e-05	0.000141574	0.000303374	0	0	0	0.000202249	6.07e-05	0.000141574	4.04e-05	0	0	8.09e-05	4.04e-05	0	0.000121349	2.02e-05	2.02e-05	0	0	0.000546072	0	0.000101125	0.000525847
Delftia	0	0	0.000121349	0.000202249	0	2.02e-05	8.09e-05	0.000161799	0.000141574	0	0	0	0	2.02e-05	8.09e-05	0	0	2.02e-05	8.09e-05	0	4.04e-05	0.000222474	0.000121349	8.09e-05	0	0	0	6.07e-05	0	0.000546072
Reyranella	0.00408543	0.00319553	0.00141574	0.000444948	0.000222474	8.09e-05	0.000485398	0.00212362	0.000141574	0.00546072	0.00661354	0.000283149	0.000141574	0.000121349	2.02e-05	0.00171912	0.00206294	0.00368093	2.02e-05	2.02e-05	8.09e-05	0.000546072	0.000667422	0.00325621	0.00266969	0.00262924	0.00297306	2.02e-05	0.000364048	0.000222474
Peptococcus	0.000101125	0.000606747	0.000182024	4.04e-05	2.02e-05	2.02e-05	2.02e-05	0.000262924	6.07e-05	0.000101125	6.07e-05	4.04e-05	0.000161799	8.09e-05	6.07e-05	0.000141574	0.000101125	0.000161799	4.04e-05	2.02e-05	6.07e-05	0.000121349	0.000121349	8.09e-05	0.000303374	4.04e-05	6.07e-05	2.02e-05	0.000141574	0.000384273
Ruminococcaceae_UCG-014	0.000323598	0.000121349	0.000101125	0.000121349	4.04e-05	6.07e-05	8.09e-05	0.000161799	0.000101125	6.07e-05	0.000404498	8.09e-05	0.000303374	0.000101125	0.000141574	0.000303374	0.000323598	0.000141574	4.04e-05	4.04e-05	4.04e-05	2.02e-05	0.000546072	0.000101125	4.04e-05	4.04e-05	0.000121349	0.000202249	0.000404498	0.000242699
Sellimonas	6.07e-05	0.000121349	0.000141574	2.02e-05	4.04e-05	0	0.000161799	2.02e-05	0.000101125	2.02e-05	2.02e-05	4.04e-05	0.000101125	0	6.07e-05	0.000101125	6.07e-05	0.000141574	4.04e-05	4.04e-05	4.04e-05	0.000101125	0.000101125	2.02e-05	8.09e-05	8.09e-05	8.09e-05	0	8.09e-05	0.000101125
Prevotellaceae_UCG-003	0.000910121	0.00113259	2.02e-05	0	0	4.04e-05	8.09e-05	4.04e-05	8.09e-05	2.02e-05	6.07e-05	0.000566297	0.000485398	2.02e-05	0	0	0.000182024	0	0	0	0.000101125	0	0.000303374	0	2.02e-05	4.04e-05	2.02e-05	0	8.09e-05	4.04e-05
uncultured_bacterium_o_RCP2-54	0.000424723	4.04e-05	0.00196181	0	0	0	0	2.02e-05	2.02e-05	0.000404498	2.02e-05	0	0	2.02e-05	2.02e-05	0.000343823	0.000586522	0.000566297	0.000101125	0	0	0.000101125	0	2.02e-05	0.000141574	0.000303374	0.000262924	8.09e-05	2.02e-05	0
Actinoplanes	0.000728096	0.00343823	0.000930345	2.02e-05	4.04e-05	0.000101125	0.00268991	0.00859558	0.0128833	0.000343823	0.0102945	2.02e-05	0.000202249	0	4.04e-05	0.00256856	0.00242699	0.000121349	0	2.02e-05	8.09e-05	0.0191328	0.00713939	0.000485398	0.00851468	0.00190114	0.00149664	0.000202249	0.000161799	6.07e-05
Koliella_longiseta	0.000161799	0	0.000849446	0	0	0	0.000444948	6.07e-05	0.000303374	0.000182024	0	0	0	0	0	0.00121349	0.000343823	0.000970795	4.04e-05	0	6.07e-05	0.000303374	0.000161799	0.000101125	0.00173934	0.00113259	0.000141574	2.02e-05	0	2.02e-05
Roseiarcus	0.0060068	0.0130248	0.00578432	4.04e-05	4.04e-05	0	0.0108405	0.0138136	0.00515735	0.0108001	0.00453038	2.02e-05	0.000121349	6.07e-05	6.07e-05	0.00701804	0.00944503	0.00784726	4.04e-05	4.04e-05	2.02e-05	0.0154316	0.0120338	0.027162	0.013308	0.0104967	0.00997088	0.000384273	8.09e-05	0.000182024
Enterorhabdus	2.02e-05	0	0	0	0	2.02e-05	2.02e-05	0	0	0	0	2.02e-05	0.000444948	0	6.07e-05	0	6.07e-05	0	8.09e-05	0	0	0	0	0.000262924	0	0	2.02e-05	0.000141574	0.0055214	0.000121349
GCA-900066575	2.02e-05	8.09e-05	0	2.02e-05	0	2.02e-05	6.07e-05	2.02e-05	0.000161799	0	2.02e-05	4.04e-05	0.000242699	6.07e-05	0	0	6.07e-05	4.04e-05	6.07e-05	2.02e-05	0	0	6.07e-05	4.04e-05	2.02e-05	0	2.02e-05	4.04e-05	0.000303374	0.000182024
Rhodoplanes	0.000384273	0.000141574	0.000101125	0.000101125	0	2.02e-05	0.000202249	6.07e-05	0.000505623	0.000303374	0.000222474	0	4.04e-05	0	0	0.00101125	0.000889896	0.000222474	6.07e-05	0	2.02e-05	6.07e-05	0.000101125	0	0.000687647	0.000626972	0.000222474	0	0.000222474	0.000121349
JG30a-KF-32	0.00853491	0.00679557	0.00299329	8.09e-05	2.02e-05	2.02e-05	0.0117507	0.00620904	0.0095866	0.00620904	0.00637084	0.000222474	8.09e-05	0.000121349	6.07e-05	0.00798884	0.00667422	0.0052787	6.07e-05	0	2.02e-05	0.00679557	0.00689669	0.000707872	0.00788771	0.0167867	0.00343823	0.000121349	2.02e-05	8.09e-05
alphaI_cluster	0.00319553	0.00885851	0.00275059	2.02e-05	2.02e-05	0	0.00485398	0.0047124	0.00258879	0.00550117	0.00380228	0.000283149	4.04e-05	0.000101125	4.04e-05	0.00230564	0.00667422	0.00507645	4.04e-05	2.02e-05	2.02e-05	0.0059259	0.0116091	0.00392363	0.00402475	0.00428768	0.00234609	0.000101125	2.02e-05	6.07e-05
Frateuria	0.000101125	2.02e-05	0.000323598	0.000141574	0	0	2.02e-05	0.000141574	0.000323598	0.000444948	0.000121349	0	2.02e-05	0	2.02e-05	0.000141574	0.000121349	0.000202249	2.02e-05	2.02e-05	4.04e-05	0.000222474	2.02e-05	0.00153709	0.000202249	2.02e-05	0.000444948	4.04e-05	0	6.07e-05
Adlercreutzia	2.02e-05	0	0	0.000121349	4.04e-05	0	0	0	0	0	0	0	0	0	0	0	6.07e-05	0.000182024	6.07e-05	0	0	0	0	0	0	0	0	0	0.00262924	0.000121349
Endobacter	0.000121349	2.02e-05	0	4.04e-05	4.04e-05	8.09e-05	0.000283149	0	0	8.09e-05	0	0	0.000222474	0	0	0	0	0	0	0	6.07e-05	8.09e-05	0.000161799	0	4.04e-05	6.07e-05	6.07e-05	6.07e-05	0.000566297	0.00186069
Acetobacter	0	0.000424723	2.02e-05	0.000101125	8.09e-05	0.000121349	2.02e-05	0	0	0	0	0	0.000242699	2.02e-05	0	0.000101125	0.000141574	0	0	0	6.07e-05	6.07e-05	0	0	0	0	2.02e-05	0.000182024	4.04e-05	0.00145619
uncultured_bacterium_o_Saccharimonadales	0.00695737	0.00659332	0.00588545	0.000182024	0	0	0.00586522	0.0059259	0.00374161	0.00821131	0.0266362	6.07e-05	0.000222474	0.000121349	0.000101125	0.00881806	0.00730119	0.00426745	0	0	6.07e-05	0.00537982	0.00370116	0.00750344	0.0203462	0.00309441	0.0148046	0.000546072	0.000161799	0.000121349
Prevotella_1	0.000101125	0.000849446	4.04e-05	2.02e-05	2.02e-05	2.02e-05	8.09e-05	0	0	4.04e-05	4.04e-05	0	0.000121349	0	0	6.07e-05	0.000202249	2.02e-05	0	0	6.07e-05	0	0.000121349	0	2.02e-05	4.04e-05	2.02e-05	0	0.000444948	4.04e-05
uncultured_bacterium_c_Alphaproteobacteria	0.00266969	2.02e-05	0.00224496	0.000161799	0	0	4.04e-05	0.000242699	0	0.00681579	0.00558207	0	0	0	0	0.000141574	0.000364048	0.00149664	6.07e-05	0	0	8.09e-05	4.04e-05	0.000728096	0.000121349	0.000303374	0.0010517	0	2.02e-05	0.000101125
Chujaibacter	0.00210339	0.00095057	0.00133484	8.09e-05	0	2.02e-05	0	0.000647197	0	0.00145619	0.000182024	6.07e-05	0	2.02e-05	0	0.00139552	0.000829221	0.000364048	0	0	6.07e-05	0	0	2.02e-05	0.000465173	0.000364048	0.000505623	2.02e-05	2.02e-05	2.02e-05
Sinomonas	0.00216406	0.00135507	0.00380228	0	0	2.02e-05	0.000121349	6.07e-05	0.000303374	0.000626972	0.00099102	0	2.02e-05	0	2.02e-05	0.00635062	0.00550117	0.00465173	0	0	6.07e-05	0.000384273	6.07e-05	0.000242699	0.00355958	0.00451015	0.00493488	0	0	2.02e-05
Odoribacter	2.02e-05	0.000788771	0	0	0	0	0	0	0	0	0	0	0.000343823	8.09e-05	0	0	4.04e-05	0	4.04e-05	0	2.02e-05	0	0.000121349	0	0	0	4.04e-05	0	0.000647197	0.000141574
Longimycelium	0.0392363	0.0057641	0.0154518	6.07e-05	0	4.04e-05	0.035879	0.00819109	0.0303778	0.00986975	0.00948548	0.000384273	4.04e-05	4.04e-05	0.000161799	0.0102743	0.00622927	0.0174541	2.02e-05	0	4.04e-05	0.0119934	0.013935	0.00410565	0.0147035	0.00734164	0.0109821	6.07e-05	0.000202249	0.000283149
Helicobacter	2.02e-05	0	2.02e-05	2.02e-05	8.09e-05	4.04e-05	0	0	0.000121349	2.02e-05	0	2.02e-05	0.000525847	0	2.02e-05	0	0.000141574	0	4.04e-05	0	2.02e-05	0	0.000121349	6.07e-05	0	2.02e-05	4.04e-05	8.09e-05	0.000343823	6.07e-05
Ruminococcaceae_UCG-002	6.07e-05	6.07e-05	0.000323598	2.02e-05	0	6.07e-05	0	0	6.07e-05	0.000101125	0.000404498	0	0.000465173	0.000182024	4.04e-05	8.09e-05	4.04e-05	0.000101125	2.02e-05	2.02e-05	2.02e-05	0	0	0	2.02e-05	0.000121349	0	2.02e-05	0.000101125	0.000242699
Anaerofilum	4.04e-05	0.000161799	0.000262924	4.04e-05	0	2.02e-05	2.02e-05	8.09e-05	0	6.07e-05	2.02e-05	2.02e-05	0.000262924	6.07e-05	0	0.000141574	8.09e-05	0.000101125	2.02e-05	2.02e-05	2.02e-05	0.000101125	0.000121349	8.09e-05	0.000101125	8.09e-05	4.04e-05	0	6.07e-05	0.000161799
Thermosporothrix	0.00521802	0.00956638	0.00513713	4.04e-05	2.02e-05	4.04e-05	0.0260901	0.0103956	0.018526	0.00459105	0.00279104	0.000566297	0.000161799	0	2.02e-05	0.00624949	0.0056832	0.00624949	0	2.02e-05	4.04e-05	0.0053596	0.028234	0.00351913	0.0054405	0.00313486	0.00305396	2.02e-05	0.000101125	8.09e-05
Acidicapsa	0.000626972	0.0143395	0.000910121	2.02e-05	0	6.07e-05	0.00412588	0.0223687	0.00806973	0.00315509	0.00586522	2.02e-05	2.02e-05	8.09e-05	2.02e-05	0.000465173	0.00182024	0.00402475	0	2.02e-05	4.04e-05	0.0056832	0.00475285	0.0124181	0.0046315	0.00220451	0.00732141	0	0	0.000121349
Ktedonobacter	0.00107192	0.00271014	0.00240676	2.02e-05	0	0	0.00258879	0.000910121	0.00157754	0.00151687	0.000849446	0	4.04e-05	2.02e-05	2.02e-05	0.00222474	0.00242699	0.00222474	2.02e-05	0	4.04e-05	0.00139552	0.00424723	0.000485398	0.00196181	0.00590567	0.00115282	2.02e-05	0.000101125	0
Caenimonas	2.02e-05	0.000343823	0.000586522	0.000182024	0.000101125	4.04e-05	0.000182024	0.000121349	0.000182024	8.09e-05	0.00131462	2.02e-05	0	4.04e-05	0	0.000262924	6.07e-05	0.000161799	4.04e-05	2.02e-05	0	0	0.000101125	6.07e-05	0.000182024	0.000283149	0.000182024	6.07e-05	0	4.04e-05
Geodermatophilus	0.000768546	2.02e-05	0.000869671	6.07e-05	2.02e-05	0	0.000242699	0.000161799	0.000182024	0.000525847	0.000869671	0	6.07e-05	0	0	0.00208317	0.00103147	0.000343823	2.02e-05	0	4.04e-05	0.000262924	0.00232586	2.02e-05	0.00192137	0.00119327	0.000829221	6.07e-05	2.02e-05	0
uncultured_bacterium_o_Myxococcales	0.000303374	0.000465173	0.000242699	2.02e-05	0	2.02e-05	0	4.04e-05	0	0.000242699	0.000141574	0	2.02e-05	0	0	0.000364048	0.000202249	0.000141574	2.02e-05	4.04e-05	0	0	0	0	0.000141574	6.07e-05	0.000242699	0	0	0
uncultured_bacterium_f_Erysipelotrichaceae	4.04e-05	0.000889896	0.000343823	8.09e-05	0	0.000101125	0	0	0	6.07e-05	2.02e-05	8.09e-05	0.000343823	0	0.000242699	0	0	0.000424723	2.02e-05	0	2.02e-05	0	0	0	2.02e-05	0	0	0.000101125	0.000141574	0.000262924
Lachnospiraceae_UCG-006	0	0.000626972	0.000161799	8.09e-05	0	0	0	0	0	2.02e-05	0	0	0.000262924	0.000222474	0	8.09e-05	0	2.02e-05	2.02e-05	0	2.02e-05	0	0.000202249	2.02e-05	0	0	0	0	0.000182024	0.000283149
uncultured_bacterium_p_GAL15	0.00724052	0.000424723	0.00695737	0	0	0	0	2.02e-05	0	0.0057641	0.000424723	0	0	0	4.04e-05	0.00131462	0.0057641	0.00497533	2.02e-05	2.02e-05	0	0	0	0	0.000566297	0.000364048	0.00214384	6.07e-05	0.000242699	8.09e-05
uncultured_bacterium_f_Ktedonobacteraceae	0.0117507	0.0204069	0.0109012	8.09e-05	0	0.000101125	0.0158361	0.0110832	0.0140968	0.00938435	0.0239261	0.00137529	0.000424723	0.000202249	0.000283149	0.0141979	0.00821131	0.00914166	0	0	4.04e-05	0.00768546	0.0304385	0.00442925	0.01709	0.0458903	0.00691692	0.000101125	8.09e-05	0.000182024
Oribacterium	4.04e-05	0	0.000808996	2.02e-05	0	2.02e-05	0	0	0	0	0	0.000424723	4.04e-05	8.09e-05	0	0	0	0.000101125	4.04e-05	0	0	0	0	0	0	0	0	4.04e-05	0.000101125	0.000202249
Massilia	6.07e-05	0	0.000222474	0.000202249	0.000161799	4.04e-05	0.000707872	0.000364048	0.00169889	0.000101125	0.00131462	2.02e-05	6.07e-05	0.000101125	0	0.00380228	4.04e-05	0.000101125	2.02e-05	2.02e-05	0	0.000687647	0.000364048	0	0.000970795	0.000424723	0.000202249	0	0.000161799	8.09e-05
Candidatus_Udaeobacter	0.000465173	0	0	4.04e-05	0.000182024	2.02e-05	0	2.02e-05	0.000101125	0.000182024	2.02e-05	0	4.04e-05	0	0	0	0.000465173	0.000424723	2.02e-05	2.02e-05	0	0	0	0	0	0	4.04e-05	0.000202249	2.02e-05	2.02e-05
Pseudolabrys	0.00214384	0.000606747	0.00212362	0	8.09e-05	0	0.000788771	0.000808996	0.000525847	0.00133484	0.00256856	0.000384273	4.04e-05	2.02e-05	4.04e-05	0.00266969	0.00141574	0.00175957	4.04e-05	0	0	0.000586522	0.000262924	0.000222474	0.00303374	0.00200227	0.00248766	0	6.07e-05	0.000101125
ADurb.Bin063-1	0.000808996	6.07e-05	0.000626972	0	0.000101125	2.02e-05	2.02e-05	0.000202249	0	0.00155732	0.000343823	0	0	2.02e-05	0	0.000465173	0.000930345	0.000424723	0	4.04e-05	0	4.04e-05	0.000141574	6.07e-05	0.00109215	0.000869671	0.000889896	0	0.000121349	0
Gaiella	0.000465173	0.000182024	0.000768546	0	0	0	0	0	0	0.000283149	0	2.02e-05	2.02e-05	0	0	0.000626972	0.000788771	0.000829221	0	0	4.04e-05	0	0	0	4.04e-05	0.000424723	0.000202249	0	6.07e-05	0
Acidisphaera	0.000424723	0.00145619	4.04e-05	0	0	0	0.000222474	0.000161799	0.000101125	0.000667422	0.000202249	0	0	2.02e-05	0	0.000566297	0.000343823	0.000525847	0	0	4.04e-05	0.00123372	0.000182024	2.02e-05	0.000647197	0.000444948	0.000687647	2.02e-05	4.04e-05	0
uncultured_bacterium_f_Solirubrobacteraceae	0.000586522	0.000525847	0.000728096	0	2.02e-05	0	0.000121349	0.00159777	0.000647197	0.000626972	0.000161799	0	0	0	2.02e-05	0.00113259	0.00182024	0.000869671	4.04e-05	0	0	0.000444948	0.000323598	0.00238654	0.000808996	0.00184047	0.000707872	0	0	4.04e-05
uncultured_bacterium_f_Methylacidiphilaceae	4.04e-05	0.00327643	0.000343823	8.09e-05	0	0	0.000323598	0.00222474	0.000728096	0.00353936	0.000262924	0	0.000101125	8.09e-05	0.000101125	0.00149664	0.00622927	0.000626972	4.04e-05	0	0	0.00394386	0.00151687	0.0105169	0.00523825	0.0236025	0.00404498	2.02e-05	0	0
Bauldia	0.000242699	0	0.000626972	2.02e-05	0	0	0.000101125	0.000182024	0.000242699	0.000525847	0.000323598	0	0	0	0	0.000283149	0.000202249	0.000364048	4.04e-05	0	0	0	0	2.02e-05	4.04e-05	0.000343823	2.02e-05	0	0	2.02e-05
uncultured_microorganism	0.000262924	0.00095057	0.000202249	0	0	2.02e-05	6.07e-05	0.000182024	0.000161799	6.07e-05	2.02e-05	0	0.000141574	6.07e-05	2.02e-05	0.000242699	8.09e-05	0	0	0	4.04e-05	0	0.000242699	0	0.000141574	0.000283149	4.04e-05	0	0	0
Rothia	0	0	0	6.07e-05	0	0	0	0	0	0	0	0.00703827	8.09e-05	2.02e-05	0	0	2.02e-05	0	0	0	2.02e-05	6.07e-05	6.07e-05	0	6.07e-05	0	0	2.02e-05	0.000728096	2.02e-05
Labedaea	0	0	0	0.000444948	0.000647197	0	4.04e-05	0	2.02e-05	0	0	0	0.000202249	0	0	0	0.000121349	0	2.02e-05	0	0	0.000101125	0.000262924	0.000101125	4.04e-05	0	0.000121349	8.09e-05	8.09e-05	0.000364048
uncultured_bacterium_f_Pedosphaeraceae	0.0181215	0.00177979	0.00382251	2.02e-05	8.09e-05	6.07e-05	0.00384273	0.00703827	0.000364048	0.0379621	0.00329666	8.09e-05	8.09e-05	0.000161799	0.000101125	0.0094248	0.0157754	0.0110428	0	0	2.02e-05	0.00327643	0.00388318	0.032825	0.0202451	0.0122967	0.0109012	0.000161799	4.04e-05	0.000141574
Gardnerella	0	0.00121349	0.000970795	0.000849446	0	0	0	2.02e-05	0	0	2.02e-05	0.000889896	0.000242699	0.000101125	0.000101125	0.000101125	0	0	0	2.02e-05	0	0.000343823	0	0	4.04e-05	2.02e-05	0	8.09e-05	0.000202249	0
Dokdonella	0.000465173	0	0	8.09e-05	0.000141574	0.000121349	0.000121349	0.00226519	0.000121349	0.000505623	0.00230564	0	0	0	2.02e-05	0.000869671	0.000687647	0.000343823	2.02e-05	0	0	0.00163822	0.000343823	6.07e-05	0.00125394	0.00285171	0.000182024	0	0.000161799	0.000101125
Crossiella	0.0043079	0.0049551	0.00736186	2.02e-05	0.000101125	0.000121349	0.000606747	0.00101125	0.000687647	0.00238654	0.00515735	0	0	8.09e-05	0	0.0128024	0.00715962	0.00204272	0	0	2.02e-05	0.000444948	0.000788771	2.02e-05	0.0051978	0.00309441	0.00161799	0.000182024	8.09e-05	0
7703	0.0137934	0.00693714	0.0154316	0.000242699	0	2.02e-05	0.00171912	0.000384273	0.00103147	0.0134091	0.00190114	0.000465173	0.000161799	0.000283149	0.000182024	0.0165035	0.0250182	0.0107596	2.02e-05	0	0	0.00113259	0.00254834	0.000626972	0.00940458	0.0282137	0.0095866	0.000161799	8.09e-05	2.02e-05
uncultured_bacterium_f_Mycoplasmataceae	0	0	0	0.000141574	0.000161799	0	4.04e-05	0.000283149	0.000101125	0	0	0	0.000323598	0.000202249	0.000141574	0	0	0	0	0	2.02e-05	0	0.000121349	0	0	0	0	0.000101125	8.09e-05	6.07e-05
HSB_OF53-F07	0.00434835	0.00202249	0.00432813	0	0	0	0.000283149	6.07e-05	4.04e-05	0.00212362	0.00133484	4.04e-05	2.02e-05	0	8.09e-05	0.00448993	0.00677534	0.00382251	0	0	2.02e-05	2.02e-05	0.000343823	0	0.00135507	0.000970795	0.00208317	0	0	0.000242699
uncultured_bacterium_o_Elev-1554	0.00287194	0.00283149	0.00202249	0	0	2.02e-05	0.000546072	0.000242699	0.000808996	0.00188092	0.000889896	4.04e-05	0	0	0	0.00473263	0.00331688	0.00151687	0	0	2.02e-05	0.000788771	0.000424723	8.09e-05	0.00228541	0.00295284	0.00180002	0.000222474	2.02e-05	0
Actinoallomurus	2.02e-05	0.00167867	4.04e-05	2.02e-05	0	0	0	2.02e-05	0	2.02e-05	0.00194159	0	8.09e-05	8.09e-05	0	0	4.04e-05	0.000202249	2.02e-05	0	0	0	0	2.02e-05	0.000101125	4.04e-05	0	0	6.07e-05	0.000161799
Psychrobacter	0	0.00163822	0.000121349	0.000101125	0	0.000101125	4.04e-05	0	2.02e-05	0	0	0.00764501	6.07e-05	0.000101125	6.07e-05	0.000121349	4.04e-05	0	0	0	2.02e-05	0	0.000101125	0	4.04e-05	0.000101125	0	0	8.09e-05	6.07e-05
FCPS473	0.0043888	0.000930345	0.00123372	6.07e-05	0	0	0.000364048	0.000404498	0.000343823	0.00380228	0.00109215	0.000687647	2.02e-05	4.04e-05	6.07e-05	0.00622927	0.00635062	0.00347868	0	0	2.02e-05	0.000546072	0.000687647	0.000101125	0.00311464	0.00701804	0.00248766	4.04e-05	0	6.07e-05
uncultured_bacterium_o_KF-JG30-C25	0.00357981	0.00275059	0.00163822	4.04e-05	2.02e-05	0	2.02e-05	0.000161799	0	0.00645174	0.000242699	0	2.02e-05	0	2.02e-05	0.000424723	0.000869671	0.00111237	2.02e-05	0	0	0.000101125	2.02e-05	0.00236631	0.00137529	0.000485398	0.000707872	2.02e-05	0	6.07e-05
uncultured_bacterium_f_Isosphaeraceae	0.00230564	0.00127417	0.00196181	4.04e-05	0	4.04e-05	0.000647197	0.00202249	0.000707872	0.00147642	0.00109215	0.000121349	0	0	0.000161799	0.00240676	0.00222474	0.00256856	0	0	2.02e-05	0.000262924	0.000525847	0.00155732	0.00279104	0.00226519	0.00451015	6.07e-05	0	2.02e-05
Aquicella	0.00252811	0.00339778	0.00188092	2.02e-05	0	0	0.000121349	0.000606747	0	0.00768546	0.00171912	0.000182024	0	2.02e-05	4.04e-05	0.000606747	0.000404498	0.000566297	0	2.02e-05	0	0.000222474	4.04e-05	0.000222474	0.00188092	0.000404498	0.00119327	2.02e-05	0	6.07e-05
Ruminococcus_2	6.07e-05	0.000444948	0.000869671	6.07e-05	0	0	2.02e-05	4.04e-05	0	4.04e-05	0	0	0.000444948	0	0.000465173	0	2.02e-05	4.04e-05	0	0	2.02e-05	0	0.000141574	0	4.04e-05	4.04e-05	2.02e-05	0	0	8.09e-05
Nitrospira	0.000869671	0	0.00131462	0	0	0	0	0	0.000121349	0.000485398	8.09e-05	0	0	0	0	0.000161799	0.000161799	0.000869671	2.02e-05	0	0	0	0	0	0	0	2.02e-05	0	8.09e-05	0
uncultured_bacterium_f_Opitutaceae	0.000546072	0.000303374	0.000222474	0	0	0	0.00920233	0.00374161	0.005845	0.00155732	8.09e-05	2.02e-05	0	0	0	0.000202249	0.000121349	0.000101125	0	2.02e-05	0	0.00319553	0.00297306	0.00200227	0.000626972	0.000242699	0.000303374	0	4.04e-05	0
uncultured_bacterium_f_Saccharum_hybrid_cultivar	0.00155732	0.0165035	0.00131462	2.02e-05	4.04e-05	0	0.000283149	0.000444948	0.000566297	0.000626972	0.000748321	2.02e-05	0	0	0	0.000728096	0.000262924	0.000586522	0	0	2.02e-05	0.000262924	0.000606747	0.000101125	0.00111237	0.000262924	0.000525847	0	2.02e-05	2.02e-05
Actinocatenispora	0.000262924	0.000586522	0.000707872	0.000101125	8.09e-05	2.02e-05	0	0.00139552	0.00161799	4.04e-05	0.00724052	0	0	0	0	0.000626972	0.00250789	0.00163822	0	0	2.02e-05	0.000182024	0.000283149	0.000202249	0.000586522	0.000121349	0.00103147	2.02e-05	0	2.02e-05
uncultured_bacterium_f_SM2D12	0.000465173	4.04e-05	0.000647197	0	0	0	0.000182024	0.00113259	6.07e-05	0.00099102	0.000525847	0	0	2.02e-05	0	0.000262924	0.000546072	0.000404498	0	0	2.02e-05	0.000343823	0.000444948	0.00778659	0.00113259	0.000384273	0.00157754	0	0	2.02e-05
Methylovirgula	0.000849446	0.00216406	0.00159777	0	0	2.02e-05	0.000303374	0.000930345	0.000283149	0.00289216	0.00182024	2.02e-05	0	2.02e-05	0.000182024	0.000485398	0.000788771	0.0010517	0	0	2.02e-05	0.000667422	6.07e-05	0.00485398	0.000687647	0.000384273	0.00384273	0	2.02e-05	0
Rhodovastum	0.000283149	8.09e-05	0.000182024	0	0	2.02e-05	0.000384273	0.000323598	0.000161799	0.00347868	0.0010517	0	0	2.02e-05	2.02e-05	0.000505623	0.000728096	0.00123372	2.02e-05	0	0	0.000505623	0.000626972	0.00362026	0.00095057	0.00175957	0.000869671	0	2.02e-05	0
Gordonia	0	0	0	6.07e-05	0.000141574	2.02e-05	0	0	0	0	0	0.000728096	0.000101125	2.02e-05	0.00198204	0	0	0	2.02e-05	0	0	0	0	0	2.02e-05	2.02e-05	0	0	0	2.02e-05
Aetherobacter	0.000485398	0	0.000222474	0	0	0	0.000343823	4.04e-05	8.09e-05	0.000222474	0	0	2.02e-05	0	0	2.02e-05	6.07e-05	0	2.02e-05	0	0	2.02e-05	0.000101125	0.00451015	8.09e-05	0.000465173	0.000182024	0	0	0
Leuconostoc	0	0	0	0	0	0	0.000323598	0.000242699	0.000121349	0	0	0	0	0	0	0	0	0	0	0	2.02e-05	0.000283149	0.000364048	0.000283149	0	0	0	0	0	0
Rudaea	0.000930345	2.02e-05	0.000242699	0	0	0	0.000384273	0.00204272	0.000323598	0.00214384	0.00131462	0	0	2.02e-05	0	0.000101125	0.000182024	6.07e-05	0	0	2.02e-05	0.000222474	0.000141574	0.000404498	0.000788771	0.00133484	0.000364048	0	0	0
uncultured_bacterium_f_Verrucomicrobiaceae	0.000283149	0	0	2.02e-05	0	0	0.000283149	6.07e-05	0.000161799	0.000343823	0.000101125	0	0	2.02e-05	0	0.000384273	0.00165844	0.000404498	0	0	2.02e-05	4.04e-05	0.000202249	0.000364048	0.000788771	0.00222474	0.000424723	0	0	0
Kineosporia	0.000101125	0	0.000424723	0	0	0	2.02e-05	0	0.000161799	0	8.09e-05	0.000424723	0	0	0	0.000161799	0.000182024	0.000182024	0	0	2.02e-05	0.000121349	0	0	0.000202249	2.02e-05	0.000242699	0	0	0
uncultured_bacterium_p_FCPU426	0.00165844	2.02e-05	0	0	0	0	2.02e-05	0.000101125	0	0.00230564	0	0	0	0	0	0.000303374	0.000161799	0.000283149	0	2.02e-05	0	0	0	2.02e-05	2.02e-05	0.000202249	0.000121349	0	0	0
Mycoplasma	4.04e-05	0.000182024	0.000182024	8.09e-05	0	0	4.04e-05	0	0	0	0	0	6.07e-05	0.000161799	8.09e-05	0.000101125	0	0.000161799	0	0	0	0	0	0	2.02e-05	0	0	0.000182024	0.000161799	0.000667422
Succinivibrio	4.04e-05	0.000283149	0.000546072	4.04e-05	0	0	0	0	0	0	2.02e-05	0.000869671	0.000444948	0	0	4.04e-05	2.02e-05	0	0	0	0	0	0	0	0	0	0	0	0.000141574	0.000424723
Haliangium	0.00171912	0.00167867	0.000768546	0.000101125	0	4.04e-05	0.0108405	0.0280317	0.00388318	0.00137529	0.00353936	0.000141574	0	2.02e-05	2.02e-05	0.00137529	0.000869671	0.00226519	0	0	0	0.00258879	0.00171912	0.00590567	0.00177979	0.00107192	0.00258879	2.02e-05	0.000222474	0.000101125
uncultured_bacterium_f_JG30-KF-CM45	0.00260901	0.00167867	0.00293261	4.04e-05	2.02e-05	0	0.000444948	0.000910121	0.000505623	0.00109215	0.00260901	2.02e-05	0.000101125	8.09e-05	0	0.00697759	0.00782704	0.00147642	0	0	0	0.000889896	0.000707872	0.000101125	0.00382251	0.0117507	0.00224496	2.02e-05	0	0.000242699
uncultured_bacterium_o_B10-SB3A	0.00392363	0.000505623	0.000748321	0	0	0	0.000121349	0	6.07e-05	0.00171912	0.000121349	0	2.02e-05	0	2.02e-05	0.00333711	0.00353936	0.00159777	0	0	0	2.02e-05	0.000121349	2.02e-05	0.00115282	0.00360003	0.00157754	0.000202249	0	0
Acidicaldus	0.00101125	2.02e-05	0.00161799	0	0	0	0.000343823	0.000161799	8.09e-05	0.00182024	0.00271014	0	6.07e-05	0	0	0.000768546	0.000546072	0.00123372	0	0	0	0	6.07e-05	0.000141574	0.000424723	0.000647197	0.000849446	0	0.000141574	0
agricultural_soil_bacterium_SC-I-84	0.000505623	0	0.000606747	0	0	0	2.02e-05	8.09e-05	0	0.00149664	0.000121349	0	0	0	2.02e-05	0.000283149	0.000283149	0.000323598	0	0	0	0	0	0	0.000546072	0.000242699	0.000262924	0	0	0.000141574
uncultured_bacterium_o_Candidatus_Levybacteria	0.000707872	0.00101125	2.02e-05	0	0	0	0.000910121	0.000566297	0.000242699	0.00137529	0.000303374	2.02e-05	0	2.02e-05	0	0.000707872	0.000222474	0.000829221	0	0	0	0	0.000242699	0.000364048	0.000465173	0.000202249	0.000262924	0	0	0.000101125
uncultured_bacterium_c_0319-7L14	0.000748321	0.000485398	0.00095057	0	0	4.04e-05	2.02e-05	0	2.02e-05	0.000141574	0	0	6.07e-05	2.02e-05	0	0.00133484	0.00171912	0.000687647	0	0	0	0.000141574	0.000101125	0	0.000626972	0.00404498	0.000283149	0.000101125	0	0
Dongia	8.09e-05	2.02e-05	0	2.02e-05	0	0	0	0.00151687	8.09e-05	2.02e-05	0.00766524	0	0	0	0	4.04e-05	0	2.02e-05	0	0	0	0	0	8.09e-05	0.000202249	4.04e-05	0.000202249	0	0	0.000101125
Chthoniobacter	0.000808996	0.00121349	0.000283149	4.04e-05	0	0	0.00109215	0.00115282	0.000707872	0.00228541	0.0010517	2.02e-05	0.000161799	6.07e-05	6.07e-05	0.00194159	0.00264946	0.000910121	0	0	0	0.00109215	0.000829221	0.00499555	0.00453038	0.0144406	0.00313486	4.04e-05	0	4.04e-05
uncultured_bacterium_f_Beijerinckiaceae	0.000444948	0.000485398	6.07e-05	0	0	0	0.00155732	0.00101125	0.000687647	0.000970795	0.000606747	2.02e-05	0	0	0	0.000707872	0.000323598	0.00129439	0	0	0	0.000728096	0.000687647	0.00133484	0.00109215	0.000444948	0.000829221	4.04e-05	0	4.04e-05
7731	0.000505623	0	0.000647197	0	0	0	0	6.07e-05	8.09e-05	0.000384273	0.000303374	4.04e-05	0	0	2.02e-05	0.00139552	0.000768546	0.000525847	0	0	0	2.02e-05	0.000121349	0	0.000444948	0.000465173	0.000262924	4.04e-05	2.02e-05	2.02e-05
Nevskia	0.000889896	0.00738209	0.00161799	0	0	0	0.000323598	0.00103147	0.000586522	0.00194159	0.00151687	8.09e-05	0	2.02e-05	2.02e-05	0.000808996	0.00101125	0.00131462	0	0	0	0.000182024	0.000525847	0.00477308	0.000728096	0.000667422	0.00115282	0	0	6.07e-05
uncultured_bacterium_o_WD260	0.00198204	0.00153709	0.000707872	0	0	0	0.00798884	0.00635062	0.00275059	0.00202249	0.000647197	6.07e-05	8.09e-05	6.07e-05	0.000141574	0.00345846	0.00151687	0.00159777	0	0	0	0.00813041	0.0049551	0.0113259	0.0046315	0.00711917	0.00376183	0	2.02e-05	4.04e-05
Lechevalieria	0.00103147	0.00499555	0.000364048	4.04e-05	0	0	0.00384273	0.00293261	0.00250789	0.000384273	0.00461128	0.000161799	0.000101125	6.07e-05	2.02e-05	0.00244721	0.00224496	0.000910121	0	0	0	0.00582477	0.00234609	0.00119327	0.00839333	0.00264946	0.00228541	4.04e-05	2.02e-05	0
Saccharothrix	0.00157754	0.00855513	0.00182024	2.02e-05	0	0	0.00639107	0.00111237	0.00533937	0.000465173	0.00175957	0	0	0	0	0.000970795	0.000283149	0.00273036	0	0	0	0.000930345	0.000525847	0.00133484	0.000606747	2.02e-05	0.00127417	0	2.02e-05	4.04e-05
uncultured_bacterium_o_C0119	0.000748321	0.00129439	0.000323598	4.04e-05	6.07e-05	0	0.000788771	0.00111237	0.00147642	0.000424723	0.00137529	0.000485398	6.07e-05	2.02e-05	2.02e-05	0.0010517	0.00107192	0.000505623	0	0	0	0.00163822	0.000788771	0.000141574	0.00212362	0.0204474	0.000606747	4.04e-05	2.02e-05	0
uncultured_bacterium_o_Armatimonadales	0.000343823	0	0.000586522	0	0	0	0.00121349	0.000343823	0.00119327	0.000343823	0.000242699	2.02e-05	2.02e-05	2.02e-05	0	0.000889896	0.000364048	0.000505623	0	0	0	0.000667422	0.000687647	0.000566297	0.00109215	0.00171912	0.000323598	4.04e-05	2.02e-05	0
uncultured_bacterium_f_Diplorickettsiaceae	0.000202249	0.00151687	0.00151687	0	0	0	4.04e-05	0.000101125	0.000242699	0.000343823	0.00139552	0	2.02e-05	2.02e-05	0	0.000242699	4.04e-05	0.00246744	0	0	0	0	0	4.04e-05	0.00145619	2.02e-05	0.000121349	4.04e-05	0	2.02e-05
uncultured_bacterium_f_Magnetospirillaceae	0.00103147	0.00149664	0.000647197	0	0	0	0.00275059	0.00143597	0.00208317	0.000647197	0.000424723	0	4.04e-05	6.07e-05	2.02e-05	0.000303374	0.000505623	0.00159777	0	0	0	0.000586522	0.00145619	0.0059259	0.00151687	0.000343823	0.00186069	0	2.02e-05	2.02e-05
uncultured_bacterium_f_Elsteraceae	0.000667422	0.000849446	0.000182024	0	2.02e-05	0	0.000586522	0.00457083	4.04e-05	0.000101125	0.00353936	0	0	0	0	0.000384273	0.000283149	0.00121349	0	0	0	0.00248766	0.000262924	0.00309441	0.000485398	0.000525847	0.000930345	2.02e-05	0	2.02e-05
Chthonomonas	0.000808996	0	0.00119327	0	2.02e-05	0	0.000404498	0.000444948	0.000404498	0.00226519	0.000667422	0	4.04e-05	4.04e-05	2.02e-05	0.00125394	0.00151687	0.000647197	0	0	0	0.00113259	0.000202249	0.000343823	0.00234609	0.00390341	0.000910121	4.04e-05	0	0
BacC-u-018	0.000182024	4.04e-05	0	0	0	0	0	0	0	0.000141574	0	0	0	0	0	0.000546072	0.000384273	0.00095057	0	0	0	0.000323598	0	0	4.04e-05	0	0.000202249	0	0	4.04e-05
uncultured_bacterium_o_Obscuribacterales	0.00204272	0.000202249	0.000566297	2.02e-05	6.07e-05	0	0.000829221	0.00169889	0.00117304	0.00313486	0.00218429	2.02e-05	2.02e-05	4.04e-05	2.02e-05	0.00111237	0.00127417	0.00204272	0	0	0	0.000485398	0.000323598	0.00556185	0.00137529	0.000546072	0.00362026	0	2.02e-05	0
Lacunisphaera	0.000970795	2.02e-05	0.000222474	0	0	2.02e-05	0.00226519	0.00095057	0.000364048	0.00157754	0.000424723	0	0	0	0	0.000910121	0.000323598	0.000303374	0	0	0	0.000910121	0.000384273	0.00428768	0.00155732	0.000626972	0.000849446	0	2.02e-05	0
uncultured_bacterium_f_BIrii41	0	0.000849446	2.02e-05	2.02e-05	0	0	0.00695737	0.00321576	0.00806973	2.02e-05	0.000505623	2.02e-05	2.02e-05	0	0	6.07e-05	0.000283149	0	0	0	0	0.00339778	0.00107192	0.000141574	0.000930345	0.00103147	0.000121349	0	0	2.02e-05
uncultured_bacterium_f_CWT_CU03-E12	0.000141574	4.04e-05	0	0	0	0	0	8.09e-05	2.02e-05	0.000910121	0.000808996	0	0	2.02e-05	0	0.000182024	0.000262924	0.000141574	0	0	0	2.02e-05	0.000121349	0.00370116	0.00157754	0.000829221	0.00103147	0	0	2.02e-05
Dinghuibacter	0.000404498	0.0102743	0.000444948	0	0	0	0.000222474	0.00208317	0.000485398	0.00515735	0.00107192	0	0	0	0.000121349	0.000889896	0.000586522	0.000626972	0	0	0	0.00095057	4.04e-05	0.00264946	0.000748321	0.000485398	0.000606747	0	0	2.02e-05
Candidatus_Xiphinematobacter	0.000869671	0.00113259	0.00099102	8.09e-05	0	0	0.00236631	0.000788771	0.00303374	0.00230564	0.000202249	0	0	0	0.000141574	0.000748321	0.0010517	0.000849446	0	0	0	0.000121349	0.00165844	0.00182024	0.000626972	0.00125394	0.000970795	2.02e-05	0	0
IMCC26134	0.000242699	0	0	0	0	0	0.000161799	0.000202249	6.07e-05	0.000141574	2.02e-05	0	0	0	0	0.000303374	0.000141574	0.000323598	0	0	0	0.000970795	0.00095057	0.000647197	0.000364048	0.000121349	0.000485398	0	0	2.02e-05
uncultured_bacterium_f_Fimbriimonadaceae	0.000647197	0	0	0	0	0	0.000182024	0.000161799	0.000101125	0.000505623	0.000424723	0.000444948	0	0	0	0.000121349	0.000182024	0.000707872	0	0	0	2.02e-05	0.000283149	0.00186069	0.000546072	0.000323598	8.09e-05	0	0	2.02e-05
uncultured_bacterium_f_Frankiaceae	0.000202249	0.00121349	0.000202249	0	0	0	0.000586522	0.000283149	0.000384273	0.000424723	0.000121349	0	0	0	0	0.000283149	0.000728096	0.000869671	0	0	0	0.000444948	0.00131462	0.000222474	0.000262924	0.000182024	0.000182024	0	0	2.02e-05
Asticcacaulis	0.000667422	0.00137529	0	0	0	0	0.000869671	0.000849446	0.000930345	6.07e-05	0.000384273	2.02e-05	0	0	0	0.000667422	0.000323598	0	0	0	0	0.000525847	0.000303374	0.000728096	0.000849446	0.000101125	0.000404498	0	2.02e-05	0
Rhodopila	8.09e-05	0	0.000323598	0	0	2.02e-05	0.000586522	0.000849446	0.000121349	4.04e-05	0.000384273	0	0	0	0	0.000364048	8.09e-05	0.000444948	0	0	0	0.000323598	0.00099102	0.000141574	0.000525847	0.000141574	4.04e-05	0	0	2.02e-05
Terrimicrobium	2.02e-05	0.00756411	2.02e-05	0	0	0	0	0.000364048	0.000404498	0.000222474	0.000465173	0	0	0	0	2.02e-05	0	0.000262924	0	0	0	2.02e-05	0	0.00127417	0.000222474	0.000343823	0.00119327	0	0	2.02e-05
uncultured_bacterium_c_JG30-KF-CM66	0.00485398	0.00095057	0.00184047	0	0	0	0.000141574	0.000121349	4.04e-05	0.00236631	0.000242699	0.000121349	2.02e-05	2.02e-05	4.04e-05	0.00390341	0.00347868	0.00208317	0	0	0	0.000647197	0.000141574	0	0.00196181	0.00424723	0.00149664	2.02e-05	0	0
uncultured_bacterium_o_JG36-TzT-191	0.0010517	0.000141574	0.000323598	2.02e-05	2.02e-05	0	0.000222474	2.02e-05	0	0.00113259	0.000121349	0	0	0	0	0.00095057	0.000930345	0.000808996	0	0	0	0	0.000303374	0.000444948	0.000849446	0.000647197	0.00095057	0	0	2.02e-05
Phaselicystis	0.000546072	0.000647197	2.02e-05	0	0	2.02e-05	0.000485398	0.000161799	6.07e-05	0.000930345	0.000343823	0.000161799	2.02e-05	0	2.02e-05	0.00129439	0.000566297	0.000829221	0	0	0	0.000424723	0.000161799	8.09e-05	0.000485398	0.00483375	0.000707872	2.02e-05	0	0
uncultured_bacterium_f_Microscillaceae	0.000323598	0.00244721	0.000242699	0	0	0	4.04e-05	0.000364048	0	0.000707872	0.000788771	0	0	4.04e-05	0	0.000546072	0.000283149	0.000808996	0	0	0	0	0.000444948	0.000121349	0.000121349	0.00271014	0.000444948	0	0	2.02e-05
Gemmatimonas	0.00113259	0	0.000101125	0	0	0	0.000101125	0.000141574	0	0.000424723	0.00180002	0	2.02e-05	0	2.02e-05	0.00125394	0.000586522	0.000930345	0	0	0	0	0	0.000161799	0.000748321	0.000626972	0.000970795	0	0	2.02e-05
uncultured_bacterium_f_P3OB-42	0.000101125	2.02e-05	0.00206294	0	0	0	4.04e-05	6.07e-05	0.000283149	4.04e-05	0	0	0	0	0	6.07e-05	4.04e-05	0	0	0	0	0	8.09e-05	0	8.09e-05	0	0	0	0	2.02e-05
uncultured_bacterium_c_BD7-11	0.000242699	2.02e-05	0	0	0	0	0.000222474	0.000141574	0.000101125	8.09e-05	0.000202249	0	0	0	0	0.000121349	0.000141574	0.000242699	0	0	0	4.04e-05	0	0	0.000141574	0.000384273	0.000161799	0	0	2.02e-05
uncultured_bacterium_f_Micromonosporaceae	0.00327643	6.07e-05	0.000262924	0	0	0	0.00133484	0	0.000182024	0.00216406	0.000262924	0	0	0	0	4.04e-05	0	2.02e-05	0	0	0	0	0	2.02e-05	0	0	0	0	2.02e-05	0
uncultured_bacterium_o_Rhodospirillales	0.000889896	0.000728096	0.000889896	0	0	0	4.04e-05	0.00323598	0.000202249	0.00137529	0.00127417	0	0	2.02e-05	0	0.000667422	0.000202249	0.000262924	0	0	0	0.000930345	0.000161799	0.00505623	0.00129439	0.000242699	0.00182024	0	0	0
Actinokineospora	6.07e-05	4.04e-05	0	0	0	0	2.02e-05	0.00121349	0.000141574	8.09e-05	2.02e-05	0	0	0	0	0.000465173	4.04e-05	0	0	0	0	0.00250789	0	0.000202249	0.000262924	4.04e-05	0.000343823	0	0	0
uncultured_bacterium_f_Sphingobacteriaceae	0	0	0	0	2.02e-05	0	2.02e-05	2.02e-05	6.07e-05	4.04e-05	0	0	0	0	0	0	0	0	0	0	0	0.00238654	0	0	2.02e-05	0	0	0	0	0
Actinomadura	0.00184047	0.000849446	0.000546072	0	0	0	0.00212362	0.000323598	0.00103147	0.000242699	0.000505623	0.000444948	2.02e-05	2.02e-05	0	0.004227	0.00123372	0.000384273	0	0	0	6.07e-05	0.00190114	4.04e-05	0.000182024	0.000343823	0.000606747	0	0	0
uncultured_bacterium_f_Pleomorphomonadaceae	0	0	0	0	0	0	0	0	2.02e-05	0	0	0	0	0	0	0	0	0	0	0	0	0.00129439	0.000161799	4.04e-05	0.000141574	2.02e-05	2.02e-05	0	0	0
uncultured_bacterium_f_Ilumatobacteraceae	2.02e-05	0	0	0	0	0	0.000101125	0.000384273	2.02e-05	0.000161799	2.02e-05	0	0	0	0	8.09e-05	0.000161799	0	0	0	0	0.000910121	0.000323598	0.000121349	0.000161799	0.000101125	0.000262924	0	0	0
Hyphomicrobium	0.000101125	0	0	0	0	2.02e-05	0	0.000283149	0.000121349	0	0.000525847	0	4.04e-05	0	0	2.02e-05	0.000303374	0.000141574	0	0	0	0.00113259	6.07e-05	8.09e-05	0.000202249	0.000222474	0.000768546	0	0	0
uncultured_bacterium_p_Armatimonadetes	0.00127417	0.00099102	4.04e-05	0	0	0	0.000525847	0.000121349	0.000323598	0.000364048	0.00240676	0	2.02e-05	2.02e-05	0	0.00121349	0.00101125	0.00147642	0	0	0	4.04e-05	8.09e-05	0.00103147	0.00188092	0.00129439	0.00099102	0	0	0
uncultured_bacterium_o_SBR1031	0.00113259	0.000788771	6.07e-05	0	0	0	0.000444948	0.000424723	0.000303374	0.00190114	0.000202249	0	0	0	0	0.000404498	0.000525847	0.00095057	0	0	0	2.02e-05	0.00095057	0.000121349	0.000424723	0.000323598	0.000384273	0	0	0
Gryllotalpicola	4.04e-05	0	0	0	0	0	2.02e-05	0.000242699	0	0.000121349	0.000829221	0	0	0	0	2.02e-05	0.000101125	0.000222474	0	0	0	0.000910121	0	8.09e-05	0.000182024	0	0.00113259	0	0	0
uncultured_bacterium_f_Fibrobacteraceae	0	0	2.02e-05	0	0	0	0	0	0	0	6.07e-05	0	0	0	0	0	0	0.000303374	0	0	0	0	0	0.000970795	0.000546072	6.07e-05	0.000343823	0	0	0
bacterium_enrichment_culture_clone_auto10_4W	6.07e-05	0	0	0	0	0	0	0	2.02e-05	0.000141574	0.000101125	0	0	0	0	2.02e-05	0.000364048	0.000182024	0	0	0	4.04e-05	4.04e-05	0.000869671	0.000647197	0.000141574	0.000424723	0	0	0
Bdellovibrio	2.02e-05	0	0	0	0	0	0.000141574	0.000242699	4.04e-05	0.000161799	0.000182024	0	0	0	0	2.02e-05	2.02e-05	2.02e-05	0	0	0	0.000687647	6.07e-05	0.000182024	0.000141574	8.09e-05	8.09e-05	0	0	0
uncultured_bacterium_f_Holosporaceae	0.000141574	0	0.000101125	0	0	0	0	0	0.000141574	0.000202249	0.000121349	0	0	0	0	0.000222474	0.000424723	0.000303374	0	0	0	0	2.02e-05	0.000849446	0.000323598	0.000242699	0.000606747	0	0	0
uncultured_bacterium_f_mle1-27	0.000283149	0	2.02e-05	0	0	0	0.000404498	0.00133484	0.000101125	0.000161799	2.02e-05	0	0	0	0	0	4.04e-05	0	0	0	0	0.000161799	0.000343823	0.000222474	2.02e-05	2.02e-05	2.02e-05	0	0	0
Heliimonas	2.02e-05	0.00153709	6.07e-05	0	0	0	0	0.000121349	8.09e-05	0.000404498	0	0	0	0	0	2.02e-05	0	0	0	0	0	0	0	0.000707872	0.000141574	0	2.02e-05	0	0	0
Minicystis	0	0	0	0	0	0	2.02e-05	0.000849446	0	0	6.07e-05	0	0	0	0	2.02e-05	0	0.000101125	0	0	0	0.000101125	0	0.000465173	8.09e-05	2.02e-05	4.04e-05	0	0	0
uncultured_bacterium_f_Sandaracinaceae	0.000202249	0.000465173	0.000222474	0	0	0	0	0.00129439	0	0.000606747	0.000546072	0	0	0	2.02e-05	0.000182024	0.000444948	4.04e-05	0	0	0	0.000485398	0	6.07e-05	0.00135507	0.000586522	0.000384273	0	0	0
uncultured_bacterium_c_Lineage_IIa	0.000161799	0	2.02e-05	0	0	0	6.07e-05	0.000262924	0	0.000283149	0.000202249	0	0	0	0	0.000303374	0.000202249	0	0	0	0	0.000404498	0	0.000121349	0.000808996	0.000485398	0.000283149	0	0	0
uncultured_bacterium_f_Rhodospirillaceae	0.000202249	0.000586522	0	0	0	0	0	0	0	0.000161799	0.000647197	0	2.02e-05	0	0	0.000262924	0.000262924	0.000161799	0	0	0	2.02e-05	0	0.000303374	0.000101125	0.000303374	0.000303374	0	0	0
uncultured_bacterium_o_Microtrichales	0.000606747	4.04e-05	0.000161799	0	0	0	0.000343823	0.000768546	0.000626972	0.000283149	0.00157754	0	0	0	0	0.000242699	0.00095057	0.00131462	0	0	0	0.000222474	2.02e-05	0	0.000707872	0.000525847	0.000707872	0	0	0
Flavisolibacter	0	0.000707872	2.02e-05	0	4.04e-05	0	0	0	4.04e-05	0.000101125	0.00313486	0	0	2.02e-05	0	0.000101125	0.000101125	0.000626972	0	0	0	0	0	8.09e-05	0.000222474	4.04e-05	0.000222474	0	0	0
Duganella	0.000303374	0.000101125	0	0	0	0	4.04e-05	2.02e-05	0	0.000262924	0.000242699	2.02e-05	0	0	2.02e-05	0.000364048	0.000161799	2.02e-05	0	0	0	0	8.09e-05	0	4.04e-05	0.000242699	2.02e-05	0	0	0
GAS113	0.000141574	0	0.000242699	0	2.02e-05	0	0.000182024	0.000101125	6.07e-05	0.000222474	0.000202249	0	0	0	0	0.000182024	0.000141574	0.000161799	0	0	0	6.07e-05	2.02e-05	0	0.000141574	4.04e-05	0.000101125	0	0	0
Blastocatella	0	2.02e-05	0	0	0	2.02e-05	0.000303374	0.000323598	0.000667422	2.02e-05	0.000829221	0	0	0	0	0	0	0	0	0	0	0	0	6.07e-05	0	4.04e-05	0.000364048	0	0	0
uncultured_bacterium_f_Acidimicrobiaceae	0.000606747	8.09e-05	0.00180002	0	0	0	0	0	2.02e-05	0.000242699	0.000323598	0	0	0	0	0.000303374	0.000606747	0.00125394	0	0	0	0	0	4.04e-05	6.07e-05	4.04e-05	0.000808996	0	0	0
uncultured_bacterium_f_Beggiatoaceae	0.000141574	0.000242699	8.09e-05	0	0	0	0	2.02e-05	0	8.09e-05	0	0	0	0	0	0.000404498	0.000141574	0.000161799	0	0	0	2.02e-05	0	2.02e-05	0.000182024	0.000465173	6.07e-05	0	0	0
uncultured_bacterium_f_Thermoanaerobacteraceae	0.000384273	0.000141574	0.000262924	0	0	0	0	0	2.02e-05	0.000728096	0.000121349	0	0	0	0	0.000485398	0.000707872	0.000384273	0	0	0	0	4.04e-05	0	6.07e-05	0.000121349	0.000323598	0	0	0
Syntrophaceticus	0.000141574	0.000910121	0.00117304	0	0	0	6.07e-05	0	2.02e-05	0.000283149	0.00165844	0	0	0	0	0.000566297	0.000465173	0.00101125	0	0	0	0	0	0	0.000283149	0.00149664	0.000808996	0	0	0
G12-WMSP1	0.00109215	2.02e-05	0.000829221	0	0	0	2.02e-05	0	0	0.00167867	0	0	0	0	0	0.00285171	0.00396408	0.00388318	0	0	0	0	0	0	0.000606747	0.000364048	0.000687647	0	0	0
uncultured_bacterium_f_soil_bacterium_WF55	4.04e-05	0	2.02e-05	0	0	0	0	0.000202249	0.000343823	0	0.00271014	0	2.02e-05	0	0	2.02e-05	2.02e-05	2.02e-05	0	0	0	0	0	0	0.000323598	0.000141574	0	0	0	0
Opitutus	0.000728096	8.09e-05	0.000141574	0	0	0	0.000343823	0.000121349	0.000121349	0.000424723	6.07e-05	0	0	0	0	8.09e-05	0.000485398	2.02e-05	0	0	0	0	0	0	0.000161799	4.04e-05	0.000202249	0	0	0
uncultured_bacterium_f_Gemmatimonadaceae	0.00145619	2.02e-05	0.000121349	0	4.04e-05	0	0	0	0	0.00228541	4.04e-05	0	0	0	2.02e-05	0.000222474	0.000364048	0.000384273	0	0	0	0	0	0	6.07e-05	0.000121349	0.000161799	0	0	0
Geothrix	0.000141574	2.02e-05	0.000121349	0	0	0	0	0	0	0.000566297	2.02e-05	0	0	0	0	0.000546072	0.000202249	0.000161799	0	0	0	0	0	0	6.07e-05	0.000121349	6.07e-05	0	0	0
Rhizomicrobium	0.00121349	2.02e-05	0	0	0	0	0	0	0	0.000889896	0	0	0	0	0	0	4.04e-05	0.000101125	0	0	0	0	0	0	0	0	4.04e-05	0	0	0

## Sheet: Sheet2
corn	CKBulk1	CKBulk2	CKBulk3	CKL1	CKL2	CKL3	CKR1	CKR2	CKR3	CKRh1	CKRh2	CKRh3	CKS1	CKS2	CKS3	SiBulk1	SiBulk2	SiBulk3	SiL1	SiL2	SiL3	SiR1	SiR2	SiR3	SiRh1	SiRh2	SiRh3	SiS1	SiS2	SiS3
Enhydrobacter	0.00149664	0.0104765	0.00758434	0.00180002	6.07e-05	0	0.000768546	8.09e-05	0.000323598	0.000485398	0.000829221	0.504247	0.00347868	0.00283149	0.00390341	0.00095057	0.000505623	0.0039843	4.04e-05	4.04e-05	6.07e-05	4.04e-05	4.04e-05	4.04e-05	0.00125394	0.00188092	2.02e-05	0.00204272	0.00335733	0.00111237
uncultured_bacterium_c_AD3	0.0660343	0.0253418	0.074731	0.000384273	0.000222474	0.000101125	0.00125394	0.000283149	0.00125394	0.0483173	0.00697759	0.00285171	0.000161799	8.09e-05	0.000182024	0.0615039	0.0881401	0.0551735	0.000889896	0	0.000222474	0.000687647	0.000647197	0.000303374	0.013935	0.0326228	0.0315104	0.00109215	0.00135507	0.000869671
Acidothermus	0.0422903	0.0208316	0.0276272	0.000728096	0.000262924	0.000222474	0.0215597	0.0256249	0.024371	0.031834	0.0145215	0.000525847	0.000546072	0.000525847	0.000343823	0.0417442	0.067086	0.0395801	0.000222474	4.04e-05	0.000262924	0.0345441	0.0274452	0.0381037	0.0278901	0.0442116	0.0296093	0.00135507	0.000505623	0.000667422
Bradyrhizobium	0.0275059	0.0330879	0.0210743	0.000687647	0.000384273	0.000141574	0.0640725	0.0547084	0.039115	0.0292857	0.046942	0.00129439	0.000849446	0.000525847	0.000626972	0.0308834	0.0313688	0.0283755	0.000404498	0.000444948	0.000161799	0.0361014	0.0485195	0.0415217	0.0487622	0.0353127	0.0370116	0.000525847	0.00115282	0.00149664
Conexibacter	0.0255845	0.0103349	0.0360003	0.000101125	0.000101125	0.000141574	0.0380228	0.044333	0.0324003	0.0172923	0.00970795	0.000869671	0.000465173	0.000141574	0.000283149	0.0580455	0.0508656	0.0259081	0.000182024	0.000343823	0.000303374	0.0341801	0.0405307	0.0339778	0.0423914	0.0368295	0.0244924	0.00109215	0.000101125	0.000303374
uncultured_bacterium_f_Acidobacteriaceae_Subgroup_1	0.0376385	0.0213373	0.0189305	0.000262924	0.000323598	0.000161799	0.0500364	0.0587533	0.0311666	0.0488431	0.0459105	0.00141574	0.000283149	0.000343823	0.000202249	0.0188698	0.0218833	0.0252811	0.000202249	0.000101125	8.09e-05	0.0297913	0.0239261	0.049733	0.0408745	0.0260092	0.0295284	0.000384273	0.000262924	0.00111237
Burkholderia-Caballeronia-Paraburkholderia	0.0153305	0.027607	0.0102136	0.00477308	0.00206294	0.000161799	0.0251396	0.037234	0.0250789	0.0249373	0.0280924	0.00167867	0.00135507	0.00194159	0.00115282	0.0193957	0.0234002	0.0525847	0.00099102	0.0043079	0.000141574	0.0490656	0.0422296	0.0362835	0.0393172	0.026798	0.0550117	0.00165844	0.00271014	0.0046315
Actinospica	0.0285576	0.0164024	0.0197395	0.000262924	4.04e-05	0.000262924	0.0898795	0.0431195	0.139653	0.0154316	0.0560634	0.00295284	0.000424723	0.000303374	0.000283149	0.0201036	0.0183238	0.0308632	4.04e-05	4.04e-05	8.09e-05	0.0613623	0.0885446	0.0492476	0.0387711	0.0388318	0.0226519	0.000343823	0.000323598	0.000323598
uncultured_bacterium_p_WPS-2	0.0266362	0.00908098	0.0286182	0.000222474	0.000222474	4.04e-05	0.00469218	0.00327643	0.00368093	0.037052	0.045951	0.00131462	0.000384273	0.000161799	0.000182024	0.0215597	0.0245733	0.0205283	0.000202249	4.04e-05	0.000101125	0.00236631	0.00457083	0.00493488	0.0202047	0.0172721	0.0291036	0.000323598	0.000141574	0.000829221
Chryseobacterium	0.000384273	0.00238654	0.00212362	0.00327643	0.00244721	0	0.000889896	0.000465173	0.00190114	0.000161799	0.000364048	0.257645	0.00226519	0.00180002	0.00161799	0.00099102	0.000283149	0.000647197	0.000647197	0.00266969	6.07e-05	0.000707872	0.000788771	0.000748321	0.000566297	0.00117304	0.000202249	0.00173934	0.00287194	0.00396408
uncultured_bacterium_o_Elsterales	0.0318947	0.0158968	0.030216	0.000182024	0.000161799	0.000202249	0.00388318	0.0052787	0.00155732	0.0466588	0.00675512	0.000242699	8.09e-05	2.02e-05	0.000242699	0.0150878	0.024553	0.0352722	0.000343823	2.02e-05	0.000444948	0.00691692	0.00776636	0.0118113	0.0097484	0.00861581	0.011872	0.000364048	0.000505623	0.000647197
Sphingomonas	0.0135709	0.015472	0.0162406	0.00695737	0.0053596	0.000788771	0.0114068	0.0110023	0.013935	0.0178586	0.0219642	0.00141574	0.00699782	0.00196181	0.00234609	0.0295081	0.0251193	0.0127215	0.00426745	0.00659332	0.00141574	0.0135507	0.00507645	0.00295284	0.0300744	0.0257867	0.0260699	0.00240676	0.0101529	0.0138136
uncultured_bacterium_o_Acidobacteriales	0.0376588	0.0131057	0.0165237	0.000930345	0.000283149	0.000161799	0.0140159	0.00995065	0.00861581	0.0384678	0.00831243	0.000970795	0.000303374	0.000141574	0.000141574	0.0149058	0.0225305	0.0298317	0.000748321	4.04e-05	0.000182024	0.00465173	0.00774614	0.0110832	0.0128226	0.0116091	0.0213979	0.000222474	0.00109215	0.000970795
uncultured_bacterium_o_IMCC26256	0.0145013	0.00964728	0.0248766	4.04e-05	0	4.04e-05	0.00501578	0.00485398	0.00343823	0.0138945	0.0095057	0.000849446	0.000161799	6.07e-05	8.09e-05	0.0311868	0.0301553	0.0145417	8.09e-05	0	0.000141574	0.00465173	0.00691692	0.00275059	0.0166855	0.0210946	0.0194968	0.000242699	0.000141574	0.000202249
Candidatus_Solibacter	0.026616	0.00554162	0.0172923	0.000283149	6.07e-05	4.04e-05	0.00327643	0.00685624	0.00155732	0.0347868	0.0167664	0.000283149	0.000202249	0.000262924	0.000161799	0.0128428	0.0185058	0.0189507	0.000364048	2.02e-05	0.000182024	0.00317531	0.00319553	0.00523825	0.0175957	0.0166451	0.0194361	0.000626972	0.00115282	0.000444948
uncultured_bacterium_f_Micropepsaceae	0.0218631	0.0135102	0.00930345	0.000343823	0.000182024	0.000121349	0.014926	0.0317531	0.00442925	0.0221867	0.0268789	0.000323598	0.000222474	0.000121349	0.000161799	0.0106787	0.0103147	0.0133484	6.07e-05	0.000323598	0.000141574	0.00930345	0.00631017	0.0247553	0.0269193	0.0112855	0.0284969	0.000121349	0.000303374	0.000424723
Bryobacter	0.0195575	0.00962705	0.00711917	0.000303374	0.000182024	0.000101125	0.00762479	0.0127417	0.00475285	0.0209732	0.0460319	0.00157754	8.09e-05	0.000101125	0.000505623	0.0119731	0.00900008	0.00980908	0.000465173	0.000424723	0.000303374	0.0057641	0.00505623	0.0047933	0.0258879	0.010436	0.0221463	0.000586522	0.000626972	0.000707872
Ochrobactrum	0.00475285	0.0738007	0.040288	0.0138743	0.0130855	0.000262924	0.0098293	0.00922256	0.0131866	0.00216406	0.00355958	0.0260092	0.0122967	0.0147642	0.0170698	0.0095057	0.000364048	0.0213979	0.00426745	0.0178586	0.000546072	0.016726	0.0148249	0.00924278	0.00206294	0.00529892	0.000121349	0.0146428	0.0149867	0.0122361
uncultured_bacterium_f_Ktedonobacteraceae	0.0117507	0.0204069	0.0109012	8.09e-05	0	0.000101125	0.0158361	0.0110832	0.0140968	0.00938435	0.0239261	0.00137529	0.000424723	0.000202249	0.000283149	0.0141979	0.00821131	0.00914166	0	0	4.04e-05	0.00768546	0.0304385	0.00442925	0.01709	0.0458903	0.00691692	0.000101125	8.09e-05	0.000182024
Acidibacter	0.0309239	0.0138541	0.0135911	0.000202249	6.07e-05	8.09e-05	0.0296699	0.0220654	0.017353	0.0208923	0.00542027	0.000161799	0.000101125	6.07e-05	8.09e-05	0.00800906	0.00875738	0.0209732	4.04e-05	2.02e-05	8.09e-05	0.0145215	0.0139956	0.0342812	0.0148855	0.00566297	0.0156945	0.000121349	0.000202249	0.000202249
uncultured_bacterium_c_TK10	0.0141574	0.0115282	0.0110428	4.04e-05	4.04e-05	6.07e-05	0.00171912	0.00248766	0.00194159	0.0158159	0.00922256	0.000626972	0.000161799	0.000141574	6.07e-05	0.0188092	0.0178586	0.0163013	0.000202249	2.02e-05	8.09e-05	0.00153709	0.00240676	0.000566297	0.0101125	0.0172316	0.0149058	6.07e-05	0.000283149	6.07e-05
g_1921-2	0.0137934	0.00693714	0.0154316	0.000242699	0	2.02e-05	0.00171912	0.000384273	0.00103147	0.0134091	0.00190114	0.000465173	0.000161799	0.000283149	0.000182024	0.0165035	0.0250182	0.0107596	2.02e-05	0	0	0.00113259	0.00254834	0.000626972	0.00940458	0.0282137	0.0095866	0.000161799	8.09e-05	2.02e-05
Longimycelium	0.0392363	0.0057641	0.0154518	6.07e-05	0	4.04e-05	0.035879	0.00819109	0.0303778	0.00986975	0.00948548	0.000384273	4.04e-05	4.04e-05	0.000161799	0.0102743	0.00622927	0.0174541	2.02e-05	0	4.04e-05	0.0119934	0.013935	0.00410565	0.0147035	0.00734164	0.0109821	6.07e-05	0.000202249	0.000283149
uncultured_bacterium_f_Pedosphaeraceae	0.0181215	0.00177979	0.00382251	2.02e-05	8.09e-05	6.07e-05	0.00384273	0.00703827	0.000364048	0.0379621	0.00329666	8.09e-05	8.09e-05	0.000161799	0.000101125	0.0094248	0.0157754	0.0110428	0	0	2.02e-05	0.00327643	0.00388318	0.032825	0.0202451	0.0122967	0.0109012	0.000161799	4.04e-05	0.000141574
uncultured_bacterium_f_Xanthobacteraceae	0.0161597	0.0103551	0.016281	0.000303374	0.000748321	0.000121349	0.00469218	0.00515735	0.00311464	0.0204069	0.00875738	0.000202249	0.000444948	0.000101125	0.000323598	0.0132878	0.014299	0.0145215	0.000283149	0.000465173	0.000262924	0.00214384	0.00321576	0.00954615	0.0101327	0.0098293	0.00932368	0.000465173	0.000930345	0.000768546
uncultured_bacterium_f_Acetobacteraceae	0.00746299	0.0120338	0.00827198	0.000283149	0.000283149	0.000242699	0.0051169	0.0158765	0.00291239	0.0125799	0.0267171	0.000566297	0.000242699	0.000242699	0.000283149	0.0110832	0.00841356	0.0134293	0.000101125	2.02e-05	0.000283149	0.0134091	0.00707872	0.0133687	0.0119529	0.00881806	0.0145417	0.000525847	0.000283149	0.000546072
uncultured_bacterium_o_Subgroup_2	0.016281	0.00341801	0.0160586	0.000202249	0.000667422	6.07e-05	0.000829221	0.00374161	0.00129439	0.0284564	0.00299329	0.000343823	6.07e-05	6.07e-05	0.000141574	0.00572365	0.00946525	0.0239867	0.000748321	0.000202249	0.000101125	0.000586522	0.000748321	0.0059259	0.00388318	0.00412588	0.00770569	0.000121349	0.000889896	0.000647197
Catenulispora	0.00681579	0.00976863	0.00661354	0.000141574	2.02e-05	6.07e-05	0.0225305	0.00754389	0.0168676	0.00744276	0.0178788	0.00194159	0.000222474	0.000101125	2.02e-05	0.00962705	0.00904053	0.00564275	4.04e-05	0.000101125	4.04e-05	0.016099	0.0156945	0.00357981	0.0146226	0.0216406	0.00988998	0.000262924	6.07e-05	0
Pajaroellobacter	0.0124585	0.0124788	0.00580455	2.02e-05	2.02e-05	6.07e-05	0.0381442	0.0173934	0.0434431	0.0184047	0.00390341	6.07e-05	0.000141574	0.000141574	8.09e-05	0.00995065	0.00863603	0.0119731	6.07e-05	6.07e-05	2.02e-05	0.0201845	0.034888	0.0341396	0.0147642	0.0102743	0.00865626	8.09e-05	0.000121349	8.09e-05
Occallatibacter	0.0232182	0.00323598	0.00665399	0	0.000101125	6.07e-05	0.00315509	0.000485398	0.00133484	0.0169485	0.00196181	0.000586522	6.07e-05	2.02e-05	2.02e-05	0.0116698	0.0139552	0.0167867	4.04e-05	2.02e-05	8.09e-05	0.000626972	0.00323598	0.00137529	0.0055214	0.00661354	0.00887873	0.000161799	0.000101125	0.000101125
uncultured_bacterium_o_Saccharimonadales	0.00695737	0.00659332	0.00588545	0.000182024	0	0	0.00586522	0.0059259	0.00374161	0.00821131	0.0266362	6.07e-05	0.000222474	0.000121349	0.000101125	0.00881806	0.00730119	0.00426745	0	0	6.07e-05	0.00537982	0.00370116	0.00750344	0.0203462	0.00309441	0.0148046	0.000546072	0.000161799	0.000121349
Singulisphaera	0.00827198	0.00426745	0.00683602	0.000222474	8.09e-05	0.000182024	0.00661354	0.00663377	0.00540005	0.00703827	0.00590567	0.000465173	0.00139552	6.07e-05	0.000202249	0.0101327	0.00817086	0.00639107	0.000161799	0.000485398	0.000121349	0.00337756	0.004227	0.00699782	0.0168473	0.0140765	0.021762	0.000262924	0.000121349	8.09e-05
Acidipila	0.00366071	0.0121349	0.00119327	4.04e-05	0	0.000121349	0.00829221	0.0236834	0.0183642	0.00384273	0.0225103	2.02e-05	6.07e-05	0.000121349	0	0.00198204	0.00489443	0.00970795	4.04e-05	4.04e-05	8.09e-05	0.0145822	0.00624949	0.0488836	0.00843378	0.00335733	0.0383262	0.000161799	0	0.000242699
Roseiarcus	0.0060068	0.0130248	0.00578432	4.04e-05	4.04e-05	0	0.0108405	0.0138136	0.00515735	0.0108001	0.00453038	2.02e-05	0.000121349	6.07e-05	6.07e-05	0.00701804	0.00944503	0.00784726	4.04e-05	4.04e-05	2.02e-05	0.0154316	0.0120338	0.027162	0.013308	0.0104967	0.00997088	0.000384273	8.09e-05	0.000182024
Alcaligenes	0.00222474	0.029589	0.022935	0.00808996	0.00517758	0	0.0055214	0.00550117	0.00556185	0.000889896	0.00115282	0.0117709	0.00740231	0.00912143	0.0128833	0.00394386	6.07e-05	0.0123574	0.00242699	0.00590567	0.000101125	0.00792816	0.00608769	0.00653264	0.000748321	0.00256856	0	0.00626972	0.00808996	0.00325621
Bacillus	0.00376183	0.0268789	0.0146226	0.00418655	0.00360003	0	0.00279104	0.0047124	0.00380228	0.00159777	0.00374161	0.0181013	0.0043888	0.00598657	0.00726074	0.0043079	0.000788771	0.00993043	0.00107192	0.00853491	0.000141574	0.00434835	0.00533937	0.00493488	0.00107192	0.00186069	0.000262924	0.00651242	0.00570342	0.00299329
uncultured_bacterium_o_B12-WMSP1	0.00839333	0.00301351	0.00794839	0	0	6.07e-05	0.000283149	4.04e-05	0.000465173	0.00366071	0.00335733	0.000444948	0	2.02e-05	6.07e-05	0.0182024	0.0147237	0.00707872	4.04e-05	0	0.000202249	0.000384273	0.000404498	0.000202249	0.00493488	0.00748321	0.0057641	0.000364048	8.09e-05	2.02e-05
Mycobacterium	0.0060068	0.00289216	0.00720007	0.000121349	0.000202249	0.000141574	0.0174136	0.0235216	0.0137327	0.00299329	0.0188092	0	0.000141574	0.000303374	0.000121349	0.00693714	0.00610792	0.00772591	0.000546072	0.000262924	0.000161799	0.00681579	0.00843378	0.0129237	0.00778659	0.0044697	0.0112248	0.000384273	0.000485398	0.000485398
Streptomyces	0.00266969	0.00297306	0.00764501	0.00119327	0.000667422	0.000262924	0.00273036	0.00566297	0.00523825	0.00182024	0.032825	0.000242699	0.000262924	0.000384273	0.000465173	0.00695737	0.00738209	0.00293261	0.000444948	0.000525847	0.000343823	0.00948548	0.00317531	0.00214384	0.00582477	0.00325621	0.00669444	0.000808996	0.00125394	0.00143597
Allorhizobium-Neorhizobium-Pararhizobium-Rhizobium	0.00131462	0.0145822	0.0136923	0.0418049	0.0241688	0.000202249	0.0105372	0.00948548	0.0183844	0.00127417	0.00238654	0.0098293	0.0122158	0.0137529	0.0138541	0.0136114	0.00173934	0.00612814	0.0151282	0.034625	0.000182024	0.0105978	0.0121956	0.0094248	0.00161799	0.00351913	0.00879783	0.010072	0.0296699	0.0514521
uncultured_bacterium_f_Chitinophagaceae	0.00780681	0.00922256	0.00173934	6.07e-05	2.02e-05	2.02e-05	0.0176766	0.00902031	0.0120338	0.00537982	0.00681579	0.000161799	0.000101125	6.07e-05	2.02e-05	0.0053596	0.0051978	0.00813041	4.04e-05	0.000444948	0.000121349	0.00444948	0.00984953	0.0160383	0.00883828	0.00562252	0.0108608	0.000222474	6.07e-05	0.000121349
Dyella	0.0133889	0.0104158	0.005036	0.00175957	0.000667422	8.09e-05	0.037234	0.016281	0.0134496	0.00329666	0.00675512	0.00103147	0.000424723	0.000444948	0.000505623	0.00491465	0.00412588	0.00513713	0.000525847	0.00192137	2.02e-05	0.0193755	0.0184653	0.00740231	0.00596635	0.00517758	0.00932368	0.000586522	0.00137529	0.00149664
Thermosporothrix	0.00521802	0.00956638	0.00513713	4.04e-05	2.02e-05	4.04e-05	0.0260901	0.0103956	0.018526	0.00459105	0.00279104	0.000566297	0.000161799	0	2.02e-05	0.00624949	0.0056832	0.00624949	0	2.02e-05	4.04e-05	0.0053596	0.028234	0.00351913	0.0054405	0.00313486	0.00305396	2.02e-05	0.000101125	8.09e-05
Sphingobacterium	0.000647197	0.00825176	0.0178181	0.0343621	0.0173732	0	0.00293261	0.00606747	0.0138338	0.000323598	0.00101125	0.00693714	0.0135102	0.0111844	0.00906076	0.011063	0.000283149	0.00661354	0.00960683	0.0286385	8.09e-05	0.00671467	0.00730119	0.00895963	0.000546072	0.00232586	0.000101125	0.010254	0.0240879	0.0411981
Haematomicrobium	0.000707872	0.0125799	0.00993043	0.00230564	0.00190114	0	0.00145619	0.00206294	0.00119327	0.000384273	0.00184047	0.0142586	0.00250789	0.00307419	0.00390341	0.00119327	4.04e-05	0.00442925	0.00107192	0.00378206	2.02e-05	0.00351913	0.00291239	0.00281126	0.000505623	0.000829221	4.04e-05	0.00303374	0.00301351	0.00307419
Lactobacillus	0.0109417	0.00792816	0.00442925	0.00281126	0.000768546	0.00107192	0.000748321	0.000546072	0.000889896	0.000424723	0.00099102	0.00440903	0.00754389	0.00246744	0.00145619	0.00131462	0.00353936	0.00258879	0.0010517	0.00115282	0.00157754	0.00123372	0.00335733	0.000687647	0.000303374	0.000687647	0.000384273	0.00177979	0.0528072	0.00360003
Corynebacterium_1	0.000829221	0.0136518	0.00372138	0.00266969	0.00159777	0.000141574	0.00131462	0.00121349	0.00125394	0.000262924	0.00184047	0.00841356	0.00366071	0.00277081	0.00293261	0.000869671	0.000101125	0.00491465	0.000566297	0.00457083	0.000161799	0.00208317	0.00177979	0.00220451	0.000323598	0.000728096	2.02e-05	0.00155732	0.00254834	0.00289216
uncultured_bacterium_f_Muribaculaceae	0.00216406	0.0046315	0.0116091	0.0039843	0.00186069	0.000444948	0.00115282	0.000808996	0.00210339	0.000364048	0.000323598	0.00351913	0.00734164	0.00388318	0.00303374	0.00135507	0.00129439	0.00224496	0.00202249	0.00311464	0.000647197	0.00117304	0.00236631	0.00115282	0.000262924	0.000546072	0.000182024	0.00216406	0.0564072	0.00701804
Romboutsia	0.00325621	0.00404498	0.0040652	0.00147642	0.000687647	0.000849446	0.00141574	0.00163822	0.00151687	0.00103147	0.000748321	0.00143597	0.00311464	0.00139552	0.00145619	0.00165844	0.00214384	0.00248766	0.00222474	0.000970795	0.0010517	0.00137529	0.00141574	0.00147642	0.00139552	0.000970795	0.00143597	0.000667422	0.00616859	0.00459105
Pseudomonas	0.000586522	0.00297306	0.0052787	0.010881	0.00382251	6.07e-05	0.00321576	0.00366071	0.00683602	0.000283149	0.000303374	0.00266969	0.00558207	0.00459105	0.0044697	0.00232586	0.000161799	0.0091012	0.00297306	0.00780681	0.000161799	0.0059259	0.0052787	0.00499555	0.000283149	0.000424723	0	0.00319553	0.00831243	0.00889896
Bacteroides	0.00121349	0.00343823	0.0040652	0.00165844	0.000849446	0.00119327	0.000869671	0.00186069	0.00212362	0.000728096	0.000970795	0.00182024	0.00295284	0.00141574	0.00139552	0.00256856	0.00155732	0.00254834	0.0192743	0.00277081	0.000970795	0.00271014	0.00246744	0.00206294	0.00137529	0.00143597	0.00111237	0.000424723	0.00240676	0.0118922
Haliangium	0.00171912	0.00167867	0.000768546	0.000101125	0	4.04e-05	0.0108405	0.0280317	0.00388318	0.00137529	0.00353936	0.000141574	0	2.02e-05	2.02e-05	0.00137529	0.000869671	0.00226519	0	0	0	0.00258879	0.00171912	0.00590567	0.00177979	0.00107192	0.00258879	2.02e-05	0.000222474	0.000101125
Sphingobium	0.000182024	0.00242699	0.00548095	0.0175552	0.0102743	2.02e-05	0.000970795	0.00266969	0.00720007	0	0.000222474	0.00234609	0.00631017	0.00624949	0.00457083	0.0051169	0	0.00242699	0.00390341	0.0106787	0	0.00212362	0.0045506	0.00400453	8.09e-05	0.000707872	0	0.00546072	0.0118316	0.015735
Stenotrophomonas	0.000101125	0.00434835	0.00333711	0.0127012	0.00586522	6.07e-05	0.00115282	0.00246744	0.0043888	6.07e-05	0.000364048	0.00169889	0.0048742	0.00477308	0.00505623	0.0043888	8.09e-05	0.00238654	0.00382251	0.00877761	8.09e-05	0.00273036	0.00295284	0.00250789	0.000182024	0.000404498	0.000182024	0.00366071	0.0100316	0.0128024
Enterobacter	0.000222474	0.00111237	0.00311464	0.00598657	0.00184047	0.000101125	0.000728096	0.00135507	0.00386296	8.09e-05	0.000161799	0.000384273	0.00325621	0.00186069	0.00220451	0.00149664	0.000202249	0.000647197	0.00121349	0.00378206	6.07e-05	0.00192137	0.00218429	0.00165844	0.000161799	0.000262924	0.00928323	0.00220451	0.00378206	0.00368093
Methylobacterium	0.000687647	0.00295284	0.00182024	0.00370116	0.00357981	0.000748321	0.00151687	0.00224496	0.00256856	0.00117304	0.00135507	0.000242699	0.0283958	0.00214384	0.00159777	0.00188092	0.000728096	0.000687647	0.00236631	0.00521802	0.00177979	0.00758434	0.00234609	0.000505623	0.00260901	0.00190114	0.000384273	0.00109215	0.00428768	0.0055214
Dyadobacter	0.000222474	0.00220451	0.00325621	0.00986975	0.00343823	6.07e-05	0.000667422	0.00224496	0.00204272	0.000242699	0.000202249	0.00177979	0.00319553	0.00289216	0.00380228	0.00287194	2.02e-05	0.00236631	0.00236631	0.00637084	2.02e-05	0.00145619	0.00210339	0.00153709	0.000202249	0.000444948	0.000647197	0.00301351	0.00616859	0.0104765
Desulfovibrio	0.000384273	0.00109215	0.00313486	0.00190114	0.000808996	0.000182024	0.000343823	0.000707872	0.000829221	0.000283149	0.000384273	0.000808996	0.00327643	0.00143597	0.000910121	0.000707872	0.000283149	0.0057641	0.000869671	0.000505623	0.000242699	0.000869671	0.00113259	0.000606747	0.000364048	0.000546072	0.000546072	0.0010517	0.0102338	0.00238654
1174-901-12	0.000161799	4.04e-05	2.02e-05	0.000202249	0.00095057	0.000404498	0.00250789	0.00242699	0.00135507	0.000728096	0.000768546	6.07e-05	0.0119934	0.000404498	0.00210339	0.00115282	0.000384273	0.000262924	0.000364048	0.00175957	0.00115282	0.00281126	0.00206294	0.000728096	0.00264946	0.00212362	0.000444948	0.000869671	0.00149664	0.00204272
Flavobacterium	0.000161799	0.00137529	0.00228541	0.00726074	0.00268991	0	0.000728096	0.000849446	0.00281126	0.000283149	0.000141574	0.000626972	0.00515735	0.00317531	0.00353936	0.00232586	0	0.000748321	0.00121349	0.00521802	2.02e-05	0.00169889	0.00153709	0.00242699	0.000121349	0.000505623	0.000121349	0.00192137	0.0041461	0.00790794
Nocardioides	0.000323598	0.00095057	0.000687647	0.00291239	0.00275059	2.02e-05	0.000161799	0.00107192	0.000930345	0.000141574	0.00141574	0.000970795	0.00169889	0.00123372	0.00169889	0.00113259	0.000364048	0.000222474	0.00123372	0.00218429	4.04e-05	0.000343823	0.000626972	0.000364048	0.000889896	0.00099102	0.000323598	0.000566297	0.00214384	0.00548095
Allobaculum	8.09e-05	0.000768546	0.00315509	0.000930345	0.000364048	0.000364048	2.02e-05	0	4.04e-05	6.07e-05	0.000101125	0.0010517	0.000808996	0.000647197	0.0010517	0.000262924	0.000728096	0.000444948	0.000343823	6.07e-05	0.000283149	0.000202249	0.000525847	0	4.04e-05	4.04e-05	0.000707872	0.000121349	0.0453442	0.00238654
Achromobacter	4.04e-05	0.00133484	0.00295284	0.00440903	0.00204272	0	0.000364048	0.000606747	0.00159777	6.07e-05	0	0.000121349	0.00171912	0.00167867	0.000849446	0.00139552	6.07e-05	0.000849446	0.000970795	0.00362026	2.02e-05	0.000808996	0.000829221	0.00121349	6.07e-05	0.000222474	0.000101125	0.00095057	0.00345846	0.00275059
Faecalibaculum	0.000141574	0.00137529	0.00283149	0.00339778	0.000465173	0.000202249	0.000283149	0.000222474	0.00123372	4.04e-05	0.000161799	0.000141574	0.00635062	0.00206294	0.00200227	0.000707872	0.000323598	0.000606747	0.00099102	0.00226519	0.000161799	0.00099102	0.000910121	0.000788771	0.000121349	8.09e-05	0.000182024	0.000889896	0.0109821	0.00285171
Salix_integra	0.000283149	0.00184047	0.000930345	0.0141979	0.00408543	0.00378206	0.00837311	0.014117	0.0163619	6.07e-05	4.04e-05	0.000869671	0.00277081	0.000849446	0.00131462	0.000303374	0.000404498	0.00107192	0.0116293	0.00655287	0.000970795	0.0318947	0.0276879	0.00329666	0.000283149	0.000283149	8.09e-05	0.000667422	0.00400453	0.00139552
Cetobacterium	8.09e-05	0.000485398	0.00153709	0.000788771	2.02e-05	8.09e-05	0.000101125	0.000303374	0.000384273	8.09e-05	0.000101125	0.00135507	0.00192137	0.00115282	0.0010517	0.000121349	0.000242699	0.000586522	0.026798	0.00388318	0.000323598	4.04e-05	0.000970795	0.000788771	0.000869671	0.000829221	4.04e-05	0.000262924	0.00099102	0.018971
Novosphingobium	0.000303374	0.000202249	0.00161799	0.00345846	0.00232586	2.02e-05	0.000323598	0.000505623	0.00109215	0.000141574	0.000141574	0.000283149	0.00169889	0.00131462	0.00123372	0.00121349	0.000222474	0.00099102	0.00109215	0.00206294	4.04e-05	0.000768546	0.00131462	0.00107192	0.000283149	0.000364048	0.000101125	0.00123372	0.00313486	0.00222474
Akkermansia	4.04e-05	0.00101125	0.000444948	0.00103147	0.000606747	0.000141574	0.000444948	8.09e-05	0.000343823	0.000101125	0.000161799	0.0010517	0.00202249	0.00101125	0.00125394	0.000384273	0.000343823	0.000202249	0.000829221	0.000222474	0.000222474	8.09e-05	0.000647197	0.000161799	8.09e-05	6.07e-05	6.07e-05	0.000889896	0.0310654	0.00192137
Roseomonas	2.02e-05	0	0.000222474	0.000829221	0.00101125	6.07e-05	0	8.09e-05	0.000222474	0	6.07e-05	0.000546072	0.0183844	4.04e-05	0.00182024	0.000202249	0	6.07e-05	0.000586522	0.000707872	6.07e-05	2.02e-05	0.000303374	0.000101125	4.04e-05	8.09e-05	0	0.000566297	0.000647197	0.00095057
Aegilops_tauschii	0	0	2.02e-05	0.00147642	0.0010517	0.00275059	2.02e-05	0.000202249	0.000182024	2.02e-05	0	0	0.000849446	0.00188092	0.00127417	0	0	0	0.000910121	0.00194159	0.00331688	0.000161799	0.000202249	0	4.04e-05	4.04e-05	2.02e-05	0.000808996	0.00123372	0.000505623
Triticum_aestivum_bread_wheat	0	0	0	0.00137529	0.000788771	0.00273036	6.07e-05	4.04e-05	0.000161799	0	0	2.02e-05	0.000626972	0.00147642	0.000849446	0	2.02e-05	0	0.000707872	0.00240676	0.00246744	0.000101125	8.09e-05	0	2.02e-05	2.02e-05	0	0.000869671	0.000667422	0.000444948
