# Supplementary material for: Silicon fertilizer mediated structural variation and niche differentiation in the rhizosphere and endosphere bacterial microbiome and metabolites of sugarcane
Source: Front Microbiol. 2022 Sep 29;13:1009505. doi: 10.3389/fmicb.2022.1009505 (PMC9560586; doi:10.3389/fmicb.2022.1009505)
Supplement: Supplementary file 3 [file Table_3.XLSX]

## Sheet: Coversheet
Table S3 Abundance of metabolic composition in all samples.
Sheet	Explanation
Sheet 1	Abundance of metabolic composition of all samples.
Sheet 2	Abundance of core metabolic components of all samples.

## Sheet: Sheet1
#ID	MS2 name	CKB1	CKB2	CKB3	CKL1	CKL2	CKL3	CKR1	CKR2	CKR3	CKRhi1	CKRhi2	CKRhi3	CKS1	CKS2	CKS3	SiB1	SiB2	SiB3	SiL1	SiL2	SiL3	SiR1	SiR2	SiR3	SiRhi1	SiRhi2	SiRhi3	SiS1	SiS2	SiS3	HMDB_taxonomy	KEGG_annotation	KEGG_pathway_annotation
326	Cyanuric acid	6.74e-05	5.69e-05	9.33e-05	4.2e-05	4.56e-05	3.95e-05	9e-05	6.73e-06	7.53e-05	6.39e-05	6.04e-05	4.27e-05	0.000145019	0.000108903	0.000104896	6.91e-05	5.8e-05	6.33e-05	4e-05	3.99e-05	4.49e-05	0.000121577	9.58e-06	6.98e-05	3.65e-05	3.66e-05	3.41e-05	9.88e-05	0.000117214	0.000105039	Triazines	C06554	Metabolic pathways(ko01100)
8813	17alpha-Hydroxyprogesterone	0.000331676	0.000351758	0.000151298	0.000103787	8.66e-05	1.6e-05	3.23e-05	8.06e-05	0.000226142	0.000357769	0.00023714	0.00081371	0.000107399	5.82e-05	2.84e-05	0.000315017	0.000394859	7.67e-05	0.000130288	0.000157384	2.06e-05	2.25e-05	0.000224574	0.000294533	0.000430695	0.000289299	0.00034565	6.76e-05	2.92e-05	2.04e-05	Steroids and steroid derivatives	C01176	Metabolic pathways(ko01100)
10558	Cortisone acetate	5.6e-05	0.000246513	9.56e-05	3.87e-05	1.17e-05	4.01e-05	5.29e-05	9.88e-05	6.98e-05	8.96e-05	0.000872218	9.02e-05	4.8e-05	3.76e-05	4.75e-05	0.000106299	0.00036571	0.00013151	9.06e-06	6.91e-06	3.84e-05	5.24e-05	5.28e-05	9.59e-05	0.000166707	6.48e-05	0.000202	5.08e-05	6.2e-05	4.44e-05	Steroids and steroid derivatives	C00762	Metabolic pathways(ko01100)
13447	Fludrocortisone acetate	9.4e-06	9.68e-06	6.49e-05	6.38e-05	7.03e-05	8.17e-05	0.000112284	0.000113847	8.26e-05	5e-06	2.06e-05	1.17e-05	0.000453909	0.00038019	0.000603329	8.57e-06	2.32e-05	9.18e-06	6.08e-05	4.21e-05	7.82e-05	6.78e-05	0.000123846	5.81e-05	5.82e-05	7.67e-05	4.05e-05	0.000463506	0.000451129	0.000441204	Steroids and steroid derivatives	C00762	Metabolic pathways(ko01100)
1893	Kynurenic acid	6.21e-06	4.23e-06	6.29e-06	1.05e-05	6.81e-06	1.66e-05	8.63e-06	1.26e-05	6e-06	4.06e-06	2.13e-05	3.49e-06	7.81e-06	8.68e-06	1.19e-05	4.94e-06	4.38e-06	4.04e-06	2.4e-05	2.81e-05	5.41e-06	5.7e-06	6.01e-06	1.27e-05	3.03e-06	2.56e-06	1.2e-05	6.94e-06	8.7e-06	6.34e-06	Quinolines and derivatives	C01717	Metabolic pathways(ko01100);;Tryptophan metabolism(ko00380)
2960	2'-Deoxyuridine	4.08e-05	4.15e-05	8.97e-05	6.92e-05	7.3e-05	1.64e-05	0.000149357	0.000224129	0.000150003	3.73e-05	0.000240255	5.96e-05	3.55e-05	4.43e-05	8.15e-05	4.55e-05	8.53e-05	6.23e-05	4.71e-05	2.84e-05	4.21e-05	0.00021147	0.000252428	0.000204742	0.000160575	0.000103228	0.000248033	1.36e-05	4.94e-05	4.97e-05	Pyrimidine nucleosides	C00526	Pyrimidine metabolism(ko00240)
3471	Cytidine	1.73e-05	1.86e-05	1.9e-05	9.88e-05	8.92e-05	4.96e-05	7.8e-05	6.61e-05	5e-05	1.63e-05	2.5e-05	2.52e-05	5.44e-05	5.64e-05	9.06e-05	1.76e-05	3.34e-05	2.02e-05	6.52e-05	6.87e-05	5.33e-05	6.92e-05	5.26e-05	8.12e-05	4.36e-05	3.91e-05	4.98e-05	5.57e-05	4.85e-05	2.92e-05	Pyrimidine nucleosides	C00475	Pyrimidine metabolism(ko00240);;Metabolic pathways(ko01100)
2932	Deoxycytidine	1.81e-05	1.18e-05	1.25e-05	3.67e-05	5.81e-05	1.21e-05	4.1e-05	4.37e-05	2.84e-05	2.11e-05	9.61e-06	1.53e-05	7.59e-06	1.02e-05	1.05e-05	1.26e-05	1.76e-05	2.31e-05	2.56e-05	1.71e-05	3.03e-05	3.48e-05	2.93e-05	5.32e-05	3.06e-05	3.45e-05	3.82e-05	1.75e-05	8.97e-06	6.7e-06	Pyrimidine nucleosides	C00881	Pyrimidine metabolism(ko00240)
3427	Thymidine	0.00155934	0.00087121	0.000758331	0.00245306	0.00359152	0.000608098	0.00238556	0.00289966	0.00177479	0.00187131	0.000797642	0.00204534	0.000322802	0.00022307	0.000274831	0.00127447	0.00189688	0.00170647	0.00180051	0.0010494	0.0020534	0.0025112	0.00179043	0.00286833	0.0037832	0.00417822	0.0035511	0.000358563	6.76e-05	6.05e-05	Pyrimidine nucleosides	C00214	Metabolic pathways(ko01100);;Pyrimidine metabolism(ko00240)
5738	Uridine	1.59e-05	2.04e-05	1.56e-05	5.42e-05	4.46e-05	4.99e-05	5.29e-05	5.15e-05	4.41e-05	2.4e-05	3.88e-05	3.39e-05	1.41e-05	2.75e-05	3.22e-05	2.29e-05	2.49e-05	1.46e-05	5.05e-05	4.27e-05	3.87e-05	5e-05	4.28e-05	5.43e-05	3.9e-05	4e-05	5.68e-05	2.23e-05	1.36e-05	1.35e-05	Pyrimidine nucleosides	C00299	Metabolic pathways(ko01100);;Pyrimidine metabolism(ko00240)
1753	4-Pyridoxic acid	1.43e-05	6.81e-05	7.04e-05	0.000550594	0.000600582	0.000148766	0.00147613	0.00156838	0.00104373	2.66e-05	2.63e-05	4.7e-05	0.000122017	0.000149664	0.000167943	0.000109097	2.39e-05	0.00502824	0.000398141	0.000225101	0.0005632	0.00143433	0.000980913	0.00124717	8.27e-05	8.65e-06	0.000112939	7.85e-05	9.7e-05	7.98e-05	Pyridines and derivatives	C00847	Metabolic pathways(ko01100);;Vitamin B6 metabolism(ko00750)
4160	Pyridoxal 5'-phosphate	0.00122993	0.00102345	5.18e-05	4.37e-05	3.22e-05	3.74e-05	6.14e-05	0.000188959	0.000109472	4.42e-05	0.000325066	0.000821636	0.00200128	0.00202475	0.00185345	0.00144415	0.00105259	4.63e-05	0.000849536	2.02e-05	2.87e-05	5.24e-05	6.38e-05	0.000137897	9.52e-05	0.000628009	0.000351018	0.00188382	0.00233209	0.00205537	Pyridines and derivatives	C00018	Vitamin B6 metabolism(ko00750);;Metabolic pathways(ko01100);;Thiamine metabolism(ko00730)
6732	Adenosine	6.91e-05	5.94e-05	8.62e-05	2.27e-05	7.76e-05	2.85e-05	0.000119397	0.000227154	0.000138586	9.75e-05	8.83e-05	6.84e-05	0.000144554	0.000159742	0.000196889	7.63e-05	9.09e-05	6.12e-05	3.11e-05	8.57e-05	3.98e-05	0.000286377	0.000197054	0.000121496	8.06e-05	8.13e-05	0.000121732	0.000176087	0.000125145	0.000172064	Purine nucleosides	C00212	Metabolic pathways(ko01100);;Purine metabolism(ko00230)
4265	Deoxyguanosine	5.06e-05	2.95e-05	4.99e-05	9.12e-05	0.000122585	4e-05	0.0001	0.000101234	5.95e-05	5.88e-05	2.99e-05	2.39e-05	3.63e-05	3.33e-05	3.83e-05	3.59e-05	6.63e-05	6.89e-05	6.75e-05	4.63e-05	7.43e-05	9.94e-05	7.49e-05	0.000110333	8.53e-05	7.31e-05	0.000106378	5.38e-05	2.45e-05	1.58e-05	Purine nucleosides	C00330	Metabolic pathways(ko01100);;Purine metabolism(ko00230)
4863	Guanosine	4.23e-05	3.49e-05	6.34e-05	5.02e-05	3.38e-05	5.62e-05	0.00011938	0.000113916	6.39e-05	7.29e-05	5.33e-05	6.16e-05	5.24e-05	6.82e-05	6.84e-05	5.11e-05	5.73e-05	5.06e-05	4.76e-05	3.49e-05	4.16e-05	0.000126758	7.89e-05	9.57e-05	8.47e-05	6.1e-05	0.000119264	5.16e-05	6.74e-05	2.83e-05	Purine nucleosides	C00387	Purine metabolism(ko00230);;Metabolic pathways(ko01100)
4300	Inosine	5.86e-05	4.31e-05	8.37e-05	8.23e-05	3.53e-05	6.14e-05	0.000153196	0.000158984	0.000111495	0.000145971	7.74e-05	5.51e-05	5.18e-05	7.47e-05	5.8e-05	4.94e-05	7.96e-05	6.35e-05	5.28e-05	7.75e-05	6.89e-05	0.000252298	0.000169013	0.000128637	7.12e-05	4.65e-05	6.89e-05	4.55e-05	3.16e-05	2.3e-05	Purine nucleosides	C00294	Purine metabolism(ko00230);;Metabolic pathways(ko01100)
8259	Berberine	9.32e-06	1.13e-05	1.21e-05	2.77e-05	2.28e-05	1.93e-05	0.000113652	0.000225921	7.22e-05	7.55e-06	1.43e-05	5.89e-06	2.54e-05	4.37e-05	5.48e-05	1.69e-05	1.19e-05	9.38e-06	3.43e-05	3.44e-05	1.6e-05	4.82e-05	4.66e-05	5.67e-05	6.53e-06	1.42e-05	1.25e-05	2.63e-05	3.9e-05	2.53e-05	Protoberberine alkaloids and derivatives	C00757	Isoquinoline alkaloid biosynthesis(ko00950);;Biosynthesis of secondary metabolites(ko01110)
5661	Isopimaric acid	0.00231186	0.00240564	0.000864433	1.28e-05	2.04e-05	2.74e-05	0.000114794	0.000136016	0.000359065	0.0010532	0.00199318	0.00120526	5.21e-05	3.1e-05	3.57e-05	0.002283	0.00305931	0.00115859	1.73e-05	0.000129387	6.15e-05	0.000243189	0.000274626	0.000117931	0.00143392	0.00224784	0.00145003	8.29e-05	4.35e-05	2.43e-05	Prenol lipids	C09118	Diterpenoid biosynthesis(ko00904);;Biosynthesis of secondary metabolites(ko01110)
2469	3-Phenylpropanoic acid	0.00020305	0.000289777	0.000237924	7.36e-05	0.000278344	6.94e-05	0.00011553	0.000161842	0.000185234	3.8e-05	0.000231846	2.52e-05	9.86e-05	0.000165234	0.000167194	9.11e-05	1.18e-05	0.000376658	8.86e-05	0.000355376	0.000133645	0.000156889	3.74e-05	0.000105933	0.00013274	0.000402323	0.000514051	0.000170664	0.000135323	0.000183778	Phenylpropanoic acids	C05629	Phenylalanine metabolism(ko00360)
2959	3,4-Dihydroxyphenylacetic acid	0.000122126	5.73e-05	0.000190896	0.000111366	7.01e-05	9.36e-05	0.000351436	0.000239922	0.000122992	0.000156829	0.000597595	8.88e-05	9.47e-05	7.14e-05	8.1e-05	0.000134434	9.83e-05	0.000116729	0.000191145	0.000115731	6.27e-05	0.00022051	0.000238024	0.000119259	0.000167945	3.25e-05	0.00018347	4.91e-05	6.11e-05	5.76e-05	Phenols	C01161	Tyrosine metabolism(ko00350);;Metabolic pathways(ko01100)
1340	3-Methoxy-4-hydroxyphenylethyleneglycol	3.45e-06	6.5e-06	6.71e-06	7.75e-05	8.67e-05	0.000111414	9.9e-05	0.000122468	7.16e-05	4.18e-06	8.85e-06	7.88e-06	8.01e-05	5.17e-05	0.000160589	7.26e-06	1.68e-05	1.22e-05	8.97e-05	7.12e-05	0.000107284	4.64e-05	0.000108184	7.25e-05	2.57e-05	3.33e-05	1.62e-05	0.000170407	8.2e-05	0.000104373	Phenols	C05594	Metabolic pathways(ko01100);;Tyrosine metabolism(ko00350)
2129	DL-Vanillylmandelic acid	0.000136383	9.54e-05	0.000151554	3.81e-05	6.87e-05	6.03e-05	0.000154148	0.000101126	0.000124069	0.000103225	8.98e-05	6.14e-05	0.000475027	0.000572349	0.000734309	0.000113984	9.37e-05	9.92e-05	6.05e-05	6.6e-05	7.87e-05	0.000124228	0.000112681	0.00010307	8.91e-05	5.09e-05	5.05e-05	0.000899094	0.000439433	0.000807311	Phenols	C05584	Metabolic pathways(ko01100);;Tyrosine metabolism(ko00350)
1013	Dopamine	3.44e-06	3.13e-06	3.87e-06	1.53e-05	2.1e-05	1.44e-05	7.08e-06	4.13e-06	5.47e-06	2.2e-06	3.83e-06	1.91e-06	5.29e-06	5.66e-06	1.6e-05	2.73e-06	4.36e-06	6.87e-06	2.48e-05	1.62e-05	2.18e-05	4.43e-06	7.3e-06	1.18e-05	2.68e-06	1.78e-06	2.56e-06	1.47e-05	1.37e-05	8.92e-06	Phenols	C03758	Metabolic pathways(ko01100);;Biosynthesis of secondary metabolites(ko01110);;Tyrosine metabolism(ko00350);;Betalain biosynthesis(ko00965);;Isoquinoline alkaloid biosynthesis(ko00950)
192	Phenol	1.45e-05	1.65e-05	2.83e-05	4.33e-05	5.51e-05	5.7e-05	0.000202937	0.000130134	0.000119947	1.11e-05	1.95e-05	1.13e-05	0.000115156	0.000108066	0.000107093	4.72e-05	2.71e-05	1.89e-05	4.37e-05	4.09e-05	5.18e-05	8.48e-05	0.000102802	9.28e-05	1.82e-05	2.89e-05	1.74e-05	0.000122207	0.000131931	0.000131681	Phenols	C00146	Tyrosine metabolism(ko00350)
315	Pyrocatechol	1.03e-05	8.9e-06	1.26e-05	4.31e-05	7.26e-05	3.05e-05	2.54e-05	3.31e-05	2.06e-05	5.21e-06	8.93e-06	6.12e-06	2e-05	3.43e-05	1.51e-05	7.53e-06	1.33e-05	2e-05	5.23e-05	3.68e-05	7.17e-05	2.12e-05	2.39e-05	3.49e-05	8.08e-06	1.01e-05	1.16e-05	3.27e-05	3.08e-05	2.54e-05	Phenols	C00090	Metabolic pathways(ko01100)
2467	Sinapyl alcohol	4.42e-06	3.06e-06	4.19e-06	1.75e-05	1.47e-05	1.82e-05	1.46e-05	3.43e-05	2.41e-05	3.57e-06	5.01e-06	4.88e-06	1.94e-05	1.29e-05	3.88e-05	3.34e-06	5.99e-06	3.55e-06	2.13e-05	1.41e-05	1.17e-05	1.83e-05	2.13e-05	3.08e-05	1.12e-05	8.84e-06	2.03e-05	1.5e-05	1.78e-05	1.86e-05	Phenols	C02325	Biosynthesis of secondary metabolites(ko01110);;Phenylpropanoid biosynthesis(ko00940);;Metabolic pathways(ko01100)
4514	1-Deoxy-D-xylulose 5-phosphate	5.87e-06	4.58e-06	8.01e-06	2.04e-05	1.68e-05	2.69e-05	1.55e-05	1.76e-05	1.29e-05	3.81e-06	5.85e-06	2.22e-06	7.24e-06	1.23e-05	2.72e-05	6.29e-06	7.86e-06	4.97e-06	2.94e-05	2.83e-05	1.54e-05	1.44e-05	1.51e-05	2.22e-05	3.12e-06	2.65e-06	5.83e-06	1.23e-05	1.64e-05	1.35e-05	Organooxygen compounds	C11437	Metabolic pathways(ko01100);;Biosynthesis of secondary metabolites(ko01110);;Terpenoid backbone biosynthesis(ko00900);;Thiamine metabolism(ko00730)
2029	2'-Deoxy-D-ribose	3.9e-05	4.12e-05	5.88e-05	0.000211584	0.000246914	0.000264497	0.000487883	0.000631847	0.000441347	1.78e-05	5.31e-05	1.17e-05	0.000392221	0.000403007	0.000576566	5.58e-05	9.25e-05	5.27e-05	0.000369852	0.000309223	0.00024814	0.000253577	0.000386539	0.000536207	3.09e-05	6.69e-05	5.61e-05	0.000473148	0.000540899	0.000414856	Organooxygen compounds	C01801	Pentose phosphate pathway(ko00030)
4449	Arbutin	5.81e-05	6.03e-05	4.44e-05	0.000427038	0.000465623	0.000689536	0.00208739	0.00196426	0.00145093	5.02e-05	0.000149104	9.63e-05	0.00225766	0.00174453	0.00243895	0.000104307	0.000185419	6.55e-05	0.000448259	0.000440629	0.000455361	0.000772854	0.00142633	0.0010502	0.000255004	0.000426102	0.000204397	0.00211621	0.00170075	0.00201841	Organooxygen compounds	C06186	Glycolysis / Gluconeogenesis(ko00010)
8047	Chlorogenic acid	5.36e-05	7.71e-05	7.22e-05	0.000327965	0.000164186	0.000157677	0.000116486	6.65e-05	0.000127978	3.14e-05	5.36e-05	3.14e-05	0.000208631	0.000631131	0.000291188	3.85e-05	7.11e-05	5.9e-05	0.000261715	0.000420076	0.000202682	9.99e-05	0.000111335	0.000187451	4.33e-05	7.93e-05	8.72e-05	0.000228487	0.000431151	0.000877876	Organooxygen compounds	C00852	Phenylpropanoid biosynthesis(ko00940);;Biosynthesis of secondary metabolites(ko01110);;Stilbenoid, diarylheptanoid and gingerol biosynthesis(ko00945);;Flavonoid biosynthesis(ko00941)
1970	D-Galactarate	4.5e-05	3.92e-05	6.35e-05	0.00026163	0.000256045	0.00026732	8.82e-05	8.92e-05	6.01e-05	2.82e-05	5.11e-05	2.83e-05	9.24e-05	8.57e-05	0.000287237	4.43e-05	7.66e-05	6.76e-05	0.000357729	0.000347141	0.000172485	4.77e-05	5.35e-05	0.000175477	0.000236022	8.29e-05	0.000166071	0.000131351	0.000167375	8.54e-05	Organooxygen compounds	C00818	Metabolic pathways(ko01100);;Ascorbate and aldarate metabolism(ko00053)
2455	D-Glucarate	2.03e-05	1.98e-05	2.63e-05	8.4e-05	8.65e-05	4.55e-05	4.76e-05	2.74e-05	2.91e-05	7.67e-06	1.94e-05	7.32e-06	3.32e-05	3.11e-05	0.000112543	1.61e-05	2.86e-05	3.78e-05	9.14e-05	8.45e-05	7.22e-05	2.56e-05	3.39e-05	6.67e-05	1.24e-05	6.84e-06	1.34e-05	8.26e-05	6.69e-05	4.08e-05	Organooxygen compounds	C00818	Ascorbate and aldarate metabolism(ko00053);;Metabolic pathways(ko01100)
1608	D-Glucono-1,5-lactone	0.000794474	0.000718525	0.00111791	0.00164756	0.000913383	0.000922669	0.000880532	0.00179567	0.000938433	0.00121986	0.00115871	0.00174762	0.0102504	0.00857341	0.00178531	0.000834103	0.0015417	0.00139253	0.000654361	0.000837052	0.000554963	0.000541386	0.000415707	0.00362244	0.00233218	0.00209401	0.00172288	0.0012468	0.00136035	0.00116448	Organooxygen compounds	C00198	Pentose phosphate pathway(ko00030);;Biosynthesis of secondary metabolites(ko01110);;Metabolic pathways(ko01100);;Carbon metabolism(ko01200)
4761	D-glucosamine 6-phosphate	2.88e-05	3.77e-05	3.61e-05	4.44e-06	6.04e-06	6.53e-06	1.16e-05	1.07e-05	1.18e-05	2.75e-05	8.48e-05	5.4e-05	4.21e-05	3e-05	2.33e-05	2.89e-05	3.34e-05	1.87e-05	5.45e-06	3.57e-06	4.68e-06	1.02e-05	9.13e-06	1.36e-05	4.18e-05	6.16e-05	4.05e-05	1.23e-05	1.76e-05	1.47e-05	Organooxygen compounds	C00352	Alanine, aspartate and glutamate metabolism(ko00250);;Metabolic pathways(ko01100);;Amino sugar and nucleotide sugar metabolism(ko00520)
4764	D-Glucosamine 6-phosphate	7.47e-06	4.52e-06	9.05e-06	3.3e-06	3.93e-06	2.37e-05	3.81e-05	6.07e-05	4.19e-05	9.29e-06	3.17e-05	4.64e-06	9e-06	7.02e-06	6.69e-06	7.01e-06	1.01e-05	4.82e-06	5.93e-06	3.7e-06	4.21e-06	9.45e-06	1.57e-05	7.15e-05	6.23e-06	5.01e-06	0.000137355	5.9e-06	7.2e-06	6.02e-06	Organooxygen compounds	C00352	Alanine, aspartate and glutamate metabolism(ko00250);;Metabolic pathways(ko01100);;Amino sugar and nucleotide sugar metabolism(ko00520)
3413	D-Glucose 6-phosphate	1.39e-05	1.34e-05	2.77e-05	9.51e-05	9.47e-05	8.3e-05	8.3e-05	7.21e-05	4.4e-05	3.96e-06	1.25e-05	3.73e-06	5.24e-05	4.71e-05	9.16e-05	1.71e-05	2.45e-05	2.29e-05	0.000109184	9.16e-05	6.84e-05	5.16e-05	6.45e-05	9.58e-05	8.01e-06	8.62e-06	1.9e-05	6.46e-05	5.06e-05	4.28e-05	Organooxygen compounds	C00092	Starch and sucrose metabolism(ko00500);;Metabolic pathways(ko01100);;Inositol phosphate metabolism(ko00562)
42	Dihydroxyacetone	6.09e-05	8.56e-05	0.000148296	7.34e-05	7.47e-05	8.23e-05	0.000134745	9.29e-05	0.000141195	8.46e-05	0.000186506	0.00016034	0.000529315	0.000347588	0.000204868	6.27e-05	0.000185002	0.000121979	7.47e-05	9.53e-05	6.74e-05	9.25e-05	8.99e-05	0.000161582	0.000134889	0.000292666	0.000222037	0.000140262	0.000214112	0.000131338	Organooxygen compounds	C00184	Metabolic pathways(ko01100);;Glycerolipid metabolism(ko00561);;Carbon metabolism(ko01200)
16550	D-Mannitol 1-phosphate	0.000392771	0.000863132	0.000481722	5.84e-06	1.09e-05	1.17e-05	6.66e-05	0.000523716	0.000217553	0.000463985	0.00177985	0.000750907	1.28e-05	5.96e-06	6.13e-06	0.000475608	0.000584618	0.000736267	4.01e-06	8.78e-06	7.23e-06	9.12e-05	4.88e-05	0.000143236	0.00123839	0.000229034	0.00148663	5.8e-06	6.19e-06	5.73e-06	Organooxygen compounds	C00644	Fructose and mannose metabolism(ko00051)
2462	D-Ribose	1.05e-05	9.16e-06	1.68e-05	1.82e-05	1.46e-05	1.66e-05	8.24e-05	9.63e-05	6.23e-05	6.97e-06	1.24e-05	1.23e-05	6.57e-05	6.84e-05	7.25e-05	1.87e-05	1.99e-05	1.01e-05	1.96e-05	1.6e-05	1.77e-05	4.49e-05	0.000141838	5.99e-05	1.7e-05	2.79e-05	2.01e-05	4.92e-05	7.09e-05	4.83e-05	Organooxygen compounds	C00121	Pentose phosphate pathway(ko00030);;ABC transporters(ko02010)
3064	D-Ribose 5-phosphate	4.68e-05	4.48e-05	6.06e-05	2.65e-05	1.85e-05	3.26e-05	4.76e-05	6.53e-05	3.9e-05	5.71e-05	6.91e-05	4.08e-05	0.000120807	0.000178453	8.58e-05	4.3e-05	4.62e-05	5.25e-05	3.87e-05	1.12e-05	1.66e-05	3.03e-05	1.69e-05	3.67e-05	3.47e-05	2.97e-05	2.87e-05	6.15e-05	7.39e-05	5.88e-05	Organooxygen compounds	C00117	Metabolic pathways(ko01100);;Biosynthesis of secondary metabolites(ko01110);;Pentose phosphate pathway(ko00030);;Carbon fixation in photosynthetic organisms(ko00710);;Carbon metabolism(ko01200);;Biosynthesis of amino acids(ko01230);;Purine metabolism(ko00230)
2307	D-Sorbitol	0.00015593	0.000155842	0.000253518	2.92e-05	3.25e-05	6.03e-05	8.97e-05	9.29e-05	6.45e-05	0.000269994	0.000276761	0.000181468	3.98e-05	5.52e-05	3.81e-05	0.000174107	0.000118326	0.000164392	3.8e-05	2.02e-05	7.48e-05	9.32e-05	5.76e-05	7.51e-05	0.000118739	5.8e-05	0.000102204	4.54e-05	3.46e-05	2.5e-05	Organooxygen compounds	C00794	Galactose metabolism(ko00052);;Metabolic pathways(ko01100);;Fructose and mannose metabolism(ko00051);;ABC transporters(ko02010)
841	Erythritol	5.83e-05	5.88e-05	9.1e-05	0.000140455	0.000199603	0.000173369	0.000122733	0.000185859	0.000106656	9.5e-05	0.000112944	0.000215623	0.000578062	0.00048652	0.000410033	6.15e-05	0.000221822	8.72e-05	0.000213862	0.000173341	8.86e-05	7.33e-05	0.000123911	0.000225326	0.000472893	0.000605614	0.000390226	0.000161223	0.000315517	0.00026582	Organooxygen compounds	C00503	ABC transporters(ko02010)
8585	Galactinol	5.09e-05	5.26e-05	8.07e-05	0.000182869	0.000182997	0.000188806	0.00010535	0.000614	8.89e-05	3.11e-05	4.53e-05	2.02e-05	0.000161352	0.000165524	0.00030826	5.17e-05	7.68e-05	6.57e-05	0.000184991	0.00017799	0.00013983	5.47e-05	0.000109526	0.000164598	3.27e-05	6.54e-05	3.22e-05	0.000276373	0.000283018	0.000199792	Organooxygen compounds	C01235	Galactose metabolism(ko00052)
765	Gentisaldehyde	5.34e-05	5.7e-05	8.88e-05	3.29e-05	4.22e-05	3.62e-05	0.000105205	0.000110738	8.86e-05	5.39e-05	5.79e-05	4.12e-05	0.000126469	5.29e-05	0.000171125	5.89e-05	5.19e-05	5.54e-05	3.84e-05	3.61e-05	3.63e-05	3.41e-05	0.00017234	8.82e-05	2.85e-05	2.94e-05	3.42e-05	5.36e-05	4.39e-05	4.02e-05	Organooxygen compounds	C05585	Tyrosine metabolism(ko00350);;Metabolic pathways(ko01100)
10958	Glucotropaeolin	4.34e-05	4.46e-05	4.86e-05	0.000100006	8.86e-05	9.26e-05	0.000761376	0.000666905	0.000505621	1.52e-05	5.06e-05	1.83e-05	0.000839773	0.000473532	0.000727876	9.21e-05	7.52e-05	3.24e-05	0.000116065	9.66e-05	0.000112172	0.000287753	0.000450217	0.000385728	6.62e-05	0.000119859	9.02e-05	0.00051822	0.00065075	0.000772791	Organooxygen compounds	C02153	2-Oxocarboxylic acid metabolism(ko01210);;Glucosinolate biosynthesis(ko00966);;Biosynthesis of secondary metabolites(ko01110)
288	Glyceric acid	2.12e-05	3.4e-05	4.1e-05	0.000345915	0.000232903	0.000196733	8.39e-05	3.61e-05	4.42e-05	9.3e-06	2.91e-05	1.03e-05	6.8e-05	7.67e-05	0.000312871	2.72e-05	7.37e-05	4.72e-05	0.000379477	0.000358405	0.00012858	4.75e-05	8.53e-05	0.000185693	1.97e-05	1.53e-05	2.8e-05	0.000180252	0.000189317	9.14e-05	Organooxygen compounds	C00258	Carbon metabolism(ko01200);;Glycine, serine and threonine metabolism(ko00260);;Glyoxylate and dicarboxylate metabolism(ko00630);;Metabolic pathways(ko01100);;Biosynthesis of secondary metabolites(ko01110);;Pentose phosphate pathway(ko00030);;Glycerolipid metabolism(ko00561)
6783	L-Fucose	9.1e-06	7.75e-06	2.34e-05	2.77e-05	2.84e-05	6.2e-05	3.74e-05	1.69e-05	1.75e-05	6.84e-06	1.22e-05	1.1e-05	1.59e-05	2.36e-05	6.84e-05	1.25e-05	2.69e-05	9.09e-06	0.000102576	7.96e-05	1.93e-05	1.3e-05	1.53e-05	5.34e-05	1.77e-05	1.68e-05	2.39e-05	2.77e-05	4.7e-05	2.95e-05	Organooxygen compounds	C01019	Metabolic pathways(ko01100);;Fructose and mannose metabolism(ko00051);;Amino sugar and nucleotide sugar metabolism(ko00520)
706	L-Threonate	1.63e-05	1.07e-05	2.13e-05	5.83e-05	6.94e-05	6.12e-05	3.12e-05	5.59e-05	1.99e-05	1.36e-05	1.56e-05	9.28e-06	3.18e-05	4.26e-05	0.000190358	1.99e-05	1.72e-05	2.34e-05	6.62e-05	6.48e-05	4.08e-05	2.08e-05	3.39e-05	7.63e-05	9.83e-05	4.68e-05	6.03e-05	5.65e-05	5.87e-05	3.86e-05	Organooxygen compounds	C01620	Ascorbate and aldarate metabolism(ko00053)
2757	N-Acetyl-D-glucosamine	5.3e-05	5.34e-05	7.7e-05	3.69e-05	3.4e-05	5.33e-05	6.91e-05	0.000103437	7.49e-05	6.81e-05	5.61e-05	4.57e-05	5.89e-05	6.3e-05	5.53e-05	5.53e-05	5.53e-05	5.93e-05	3.95e-05	3.02e-05	3.41e-05	6.32e-05	5.36e-05	7.41e-05	4.32e-05	4.64e-05	0.000125847	5.77e-05	6.66e-05	5.15e-05	Organooxygen compounds	C00140	Amino sugar and nucleotide sugar metabolism(ko00520);;Metabolic pathways(ko01100);;ABC transporters(ko02010)
718	Propylene glycol	1.21e-05	1.05e-05	7.85e-06	1.65e-05	2.21e-05	2.01e-05	4.64e-06	4.25e-05	3.45e-06	7.3e-06	7.63e-06	5.53e-06	3.16e-06	3.68e-06	4.1e-06	1.06e-05	3.96e-06	6.59e-06	2.81e-05	2.86e-05	8.85e-06	3.01e-06	2.9e-06	6.63e-06	1.99e-05	9.52e-06	1.49e-05	3.81e-06	3.86e-06	2.71e-06	Organooxygen compounds	C00583	Propanoate metabolism(ko00640)
5368	Prunasin	9.79e-06	1.07e-05	1.21e-05	7.87e-05	5.82e-05	0.000130797	0.000141991	0.000226109	0.00010294	4.74e-06	1.75e-05	4.9e-06	2.45e-05	3.11e-05	0.000138717	2.01e-05	3.06e-05	7.85e-06	0.000187392	0.000250728	2.81e-05	5.82e-05	9.04e-05	0.000138061	7.34e-06	1.84e-05	1.78e-05	4.43e-05	0.000101566	3.54e-05	Organooxygen compounds	C00844	Biosynthesis of secondary metabolites(ko01110);;Cyanoamino acid metabolism(ko00460)
844	Pyruvaldehyde	1.51e-05	4.11e-05	1.95e-05	6.57e-05	7.89e-05	0.000112732	4.57e-05	4.75e-05	2.43e-05	2.85e-05	6.28e-05	1.47e-05	7.54e-05	9.5e-05	0.000101075	2.34e-05	2.99e-05	2.4e-05	9.16e-05	0.000125634	8.1e-05	2.46e-05	4.17e-05	4.57e-05	5.51e-05	5.05e-05	8.08e-05	5.83e-05	9.37e-05	4.97e-05	Organooxygen compounds	C00546	Propanoate metabolism(ko00640);;Glycine, serine and threonine metabolism(ko00260);;Pyruvate metabolism(ko00620)
15571	Raffinose	0.000222654	0.000236622	0.00040553	0.000371835	0.000565919	0.000662246	0.000746747	0.000675901	0.000869114	0.000251832	0.000510333	0.000352658	0.00149419	0.0010059	0.00167429	0.000294368	0.000583297	0.000212761	0.000571695	0.000498037	0.000279704	0.000396196	0.000719474	0.000814347	0.00119144	0.0104136	0.00120041	0.00183034	0.00161442	0.00172105	Organooxygen compounds	C00492	ABC transporters(ko02010);;Galactose metabolism(ko00052)
2519	Ribitol	9.76e-05	6.44e-05	0.000147283	8.3e-06	1.4e-05	2.72e-05	4.85e-05	1.3e-05	8.13e-06	0.000224388	0.000166869	0.000351871	9.52e-06	3.05e-05	1.27e-05	9.06e-05	9.45e-05	9.13e-05	1.29e-05	1.13e-05	6.27e-05	3.16e-05	1e-05	1.76e-05	9.08e-05	9.45e-05	7.4e-05	1.88e-05	1.37e-05	9.71e-06	Organooxygen compounds	C00474	Pentose and glucuronate interconversions(ko00040);;Metabolic pathways(ko01100);;Riboflavin metabolism(ko00740)
3096	Sedoheptulose	1.84e-05	1.53e-05	2.17e-05	3.89e-05	5.78e-05	2.71e-05	4.56e-05	3.73e-05	4.87e-05	1.2e-05	2.05e-05	8.41e-06	6.65e-05	7.69e-05	8.53e-05	1.67e-05	1.84e-05	1.94e-05	4.46e-05	3.69e-05	4.99e-05	3.56e-05	4.99e-05	6.15e-05	1.42e-05	1.4e-05	1.83e-05	7.67e-05	0.000144014	8.43e-05	Organooxygen compounds	C02076	Carbon fixation in photosynthetic organisms(ko00710)
1535	Shikimate	3.99e-05	3.88e-05	8.27e-05	0.000233296	0.000405339	0.000163397	0.000123162	6.01e-05	0.000114162	1.39e-05	4.99e-05	1.54e-05	0.000238006	0.000373521	0.000292629	3.2e-05	6.85e-05	0.000179419	0.000267843	0.000214172	0.000417941	0.00011568	0.000158267	0.000199113	4.44e-05	4.64e-05	4.67e-05	0.000313362	0.000419305	0.000274358	Organooxygen compounds	C00493	Biosynthesis of secondary metabolites(ko01110);;Metabolic pathways(ko01100);;Phenylalanine, tyrosine and tryptophan biosynthesis(ko00400);;Biosynthesis of amino acids(ko01230)
24684	Stachyose	5.13e-05	5.08e-05	8.86e-05	6.46e-06	1.58e-05	2.68e-05	5.22e-05	3.5e-05	3.72e-05	5.77e-05	6.97e-05	5.81e-05	1.89e-05	3.4e-05	1.48e-05	7.23e-05	4.94e-05	6.85e-05	1.64e-05	9.04e-06	2.01e-05	2.3e-05	3.08e-05	1.45e-05	8.32e-05	5.09e-05	4.89e-05	2.65e-05	1.41e-05	1.09e-05	Organooxygen compounds	C01613	Galactose metabolism(ko00052)
1923	Xylitol	2.03e-05	4.14e-05	2.41e-05	4.24e-06	9.14e-06	1.15e-05	7.14e-05	8.89e-05	6.8e-05	1.76e-05	0.000332055	1.97e-05	1.06e-05	1.54e-05	1.77e-05	4.21e-05	3.69e-05	5.48e-05	1.16e-05	2.78e-05	5.9e-06	1.88e-05	2.63e-05	4.48e-05	4.79e-05	1.53e-05	0.000262166	1.2e-05	1.64e-05	9.25e-06	Organooxygen compounds	C00379	Pentose and glucuronate interconversions(ko00040);;Metabolic pathways(ko01100);;ABC transporters(ko02010)
1261	3-Methylhistamine	6.68e-06	5.74e-06	1.02e-05	1.99e-05	2.02e-05	3.22e-05	8.84e-05	0.000159821	6.93e-05	7.06e-06	7.89e-06	8.68e-06	6.48e-05	0.00011451	7.79e-05	7.56e-06	1.02e-05	6.57e-06	2.44e-05	3.27e-06	1.56e-05	3.43e-05	9.46e-05	5.14e-05	1.36e-05	2.04e-05	1.58e-05	5.03e-05	4.4e-05	8.29e-05	Organonitrogen compounds	C05127	Histidine metabolism(ko00340)
9251	Phytosphingosine	1.78e-05	2.96e-05	3.35e-05	7.79e-06	5.23e-06	2.2e-05	7.64e-05	7.69e-06	4.35e-05	3.07e-05	7.29e-05	3.38e-05	2.65e-05	3.57e-05	1.29e-05	4.83e-05	2.97e-05	4.17e-05	6.01e-06	3.43e-06	5.25e-06	5.65e-05	4.49e-05	5.56e-05	8.28e-05	3.41e-05	9.9e-05	1.17e-05	1.39e-05	1.52e-05	Organonitrogen compounds	C12144	Metabolic pathways(ko01100);;Sphingolipid metabolism(ko00600)
522	Taurine	7.44e-05	7.84e-05	0.000106468	1.95e-05	3.55e-05	4.42e-05	6.03e-05	5.24e-05	4.02e-05	9.93e-05	0.000284576	0.000110843	6.84e-05	5.91e-05	5.45e-05	6.35e-05	0.000109822	7.72e-05	2.98e-05	1.73e-05	3.39e-05	4.8e-05	4.31e-05	3.99e-05	0.000197677	8.8e-05	0.000119674	5.59e-05	5.53e-05	4.56e-05	Organic sulfonic acids and derivatives	C00245	ABC transporters(ko02010);;Metabolic pathways(ko01100);;Taurine and hypotaurine metabolism(ko00430);;Sulfur metabolism(ko00920)
13293	(R)-mevalonic acid 5-Phosphate	0.000153654	0.000244893	0.000446058	0.000156422	0.000196402	2.34e-05	0.000242075	0.000322582	0.000226419	0.000206551	0.000564428	0.000668208	2.37e-05	2.45e-05	1.27e-05	0.000498361	0.00016758	0.000749601	2.11e-05	1.39e-05	9.51e-06	6.62e-05	4.44e-05	0.000352767	0.000707523	0.000324012	0.00124712	2.34e-05	2.23e-05	2.63e-05	Organic phosphoric acids and derivatives	C01107	Metabolic pathways(ko01100);;Biosynthesis of secondary metabolites(ko01110);;Terpenoid backbone biosynthesis(ko00900)
1591	2-Oxoadipic acid	2.65e-06	3.12e-06	9.57e-06	1.55e-06	2e-06	7.57e-06	5.02e-06	4.87e-06	3.94e-06	6.14e-06	8.77e-06	1.12e-05	4.93e-06	4.58e-06	4.23e-06	3.87e-06	6.03e-06	5.84e-06	3.49e-06	1.61e-06	1.91e-06	4.7e-06	4.51e-06	1.33e-05	5.09e-06	4.39e-06	2.35e-05	4.17e-06	4.51e-06	4.43e-06	Keto acids and derivatives	C00322	Lysine degradation(ko00310);;Biosynthesis of amino acids(ko01230);;Tryptophan metabolism(ko00380);;2-Oxocarboxylic acid metabolism(ko01210);;Lysine biosynthesis(ko00300);;Metabolic pathways(ko01100)
881	alpha-ketoglutarate	0.000124681	5.03e-05	4.08e-05	0.000334504	0.000199643	0.000152555	0.000157156	2.33e-05	0.000126708	0.000119203	9.74e-05	6.07e-05	0.000131115	0.000109755	0.000388515	0.000119888	9.48e-05	0.000118858	0.000327147	0.000237479	9.4e-05	0.000120942	0.000122867	0.000194477	6.7e-05	5.55e-05	5.84e-05	0.000321368	0.000287259	0.000214752	Keto acids and derivatives	C00026	Histidine metabolism(ko00340);;Ascorbate and aldarate metabolism(ko00053);;Alanine, aspartate and glutamate metabolism(ko00250);;Glyoxylate and dicarboxylate metabolism(ko00630);;2-Oxocarboxylic acid metabolism(ko01210);;Carbon metabolism(ko01200);;Lysine biosynthesis(ko00300);;C5-Branched dibasic acid metabolism(ko00660);;Butanoate metabolism(ko00650);;Metabolic pathways(ko01100);;Citrate cycle …
1430	Dihydroxyfumarate	0.000142088	0.000179165	0.000158827	2.91e-05	0.000175583	0.000137757	0.000209972	0.00054985	0.00034397	0.000145981	0.000323583	2.61e-05	7.02e-06	2.46e-05	0.000155873	0.000188028	7.14e-05	0.000219665	0.000133558	2.84e-05	0.000139788	0.000121148	0.000191524	0.00019314	0.000106743	0.00017739	0.000247246	0.00012044	0.000157133	0.000114095	Keto acids and derivatives	C00975	Glyoxylate and dicarboxylate metabolism(ko00630)
6767	Coumestrol	0.000123821	0.000393622	0.000126856	1.64e-05	0.00363469	0.000133549	8.85e-05	0.000104785	7.64e-05	9.02e-05	0.000845378	0.000298614	6.81e-05	3.85e-05	6.96e-05	0.000218071	0.000177151	0.000486079	0.000129607	0.000334455	1.76e-05	0.00115791	0.000164549	0.000533798	0.000620082	0.000144306	0.000524673	1.81e-05	5.35e-05	7.84e-05	Isoflavonoids	C10205	Isoflavonoid biosynthesis(ko00943);;Biosynthesis of secondary metabolites(ko01110)
2313	L-Tryptophan	2.44e-05	2.73e-05	2.51e-05	7.08e-05	3.43e-05	4.94e-05	0.000365776	0.000563598	0.000347349	1.14e-05	3.84e-05	1.8e-05	0.000552708	0.000676583	0.000543148	4.11e-05	3.63e-05	1.22e-05	4.69e-05	6.62e-05	2.58e-05	0.000132323	0.00011369	0.000161238	3.26e-05	7.12e-05	4.97e-05	9.07e-05	0.000895494	0.000221646	Indoles and derivatives	C00078	Metabolic pathways(ko01100);;Glucosinolate biosynthesis(ko00966);;Indole alkaloid biosynthesis(ko00901);;Phenylalanine, tyrosine and tryptophan biosynthesis(ko00400);;Aminoacyl-tRNA biosynthesis(ko00970);;Glycine, serine and threonine metabolism(ko00260);;Biosynthesis of secondary metabolites(ko01110);;2-Oxocarboxylic acid metabolism(ko01210);;Tryptophan metabolism(ko00380);;Biosynthesis of amino…
1859	7-Methylxanthine	8.88e-06	1.18e-05	2.82e-05	0.000180787	0.000148723	8.54e-05	5.97e-05	0.000199448	0.000102746	1.25e-05	1.4e-05	1.39e-05	8.89e-05	0.0001	0.000128874	2.03e-05	1.56e-05	1.9e-05	0.000169152	0.000176287	0.000125365	3.48e-05	8.21e-05	0.000109621	2.1e-05	2.44e-05	2.37e-05	5.97e-05	5.16e-05	2.96e-05	Imidazopyrimidines	C16353	Caffeine metabolism(ko00232);;Metabolic pathways(ko01100);;Biosynthesis of secondary metabolites(ko01110)
688	Adenine	2.19e-06	2.23e-06	3.28e-06	2.4e-05	1.81e-05	1.7e-05	4.3e-06	3.12e-06	4.06e-06	2.04e-06	2.12e-06	2.95e-07	2.13e-06	3.55e-06	7.79e-06	2.55e-06	1.52e-06	4.07e-06	2.5e-05	1.55e-05	2.25e-05	3.58e-06	3.9e-06	6.37e-06	1.04e-06	4.35e-07	1.12e-06	5.65e-06	3.67e-06	3.75e-06	Imidazopyrimidines	C00147	Metabolic pathways(ko01100);;Zeatin biosynthesis(ko00908);;Purine metabolism(ko00230)
705	Hypoxanthine	4.78e-05	4.23e-05	4.84e-05	0.0001325	0.000148594	0.00018026	4.32e-05	7.26e-05	3.4e-05	5.04e-05	7.52e-05	5.13e-05	7.52e-05	3.48e-05	0.000117328	3.04e-05	5.39e-05	5.73e-05	0.000118156	0.000153774	0.000105321	6.09e-05	4.77e-05	7.18e-05	6.81e-05	4.25e-05	6.49e-05	9.15e-05	8.21e-05	6.88e-05	Imidazopyrimidines	C00262	Purine metabolism(ko00230);;Metabolic pathways(ko01100)
1372	Uric acid	8.76e-06	6.86e-06	1.48e-05	6.72e-06	6.94e-06	6.4e-06	8.04e-05	3.61e-05	3.75e-05	6.4e-06	8.47e-06	4.59e-06	1.49e-05	1.7e-05	1.54e-05	8.22e-06	1.08e-05	7.89e-06	5.43e-06	6.24e-06	8.19e-06	2.59e-05	4.32e-05	5.32e-05	3.83e-06	7.66e-06	1.07e-05	1.41e-05	1.67e-05	1.13e-05	Imidazopyrimidines	C00366	Purine metabolism(ko00230);;Metabolic pathways(ko01100)
991	Xanthine	4.3e-05	2.58e-05	0.000104119	3.42e-05	8.13e-05	6.65e-05	4.23e-05	1.67e-05	1.8e-05	6.36e-05	6.15e-05	4.13e-05	3.13e-05	2.7e-05	4.31e-05	5.01e-05	6.34e-05	3.82e-05	4.2e-05	3.41e-05	4.53e-05	3.65e-05	4.43e-05	4.95e-05	0.000101749	5.12e-05	8.83e-05	5.21e-05	3.52e-05	1.76e-05	Imidazopyrimidines	C00385	Caffeine metabolism(ko00232);;Purine metabolism(ko00230);;Biosynthesis of secondary metabolites(ko01110);;Metabolic pathways(ko01100)
666	L-Malic acid	0.000233302	0.000454132	0.000332615	0.00184384	0.00210178	0.00102796	0.00458549	0.0016137	0.00258187	8.41e-05	0.000214171	0.00020358	0.00244096	0.00356058	0.00299258	0.000930596	0.000320109	0.000468807	0.00134492	0.00152862	0.000676234	0.00233627	0.00325808	0.00306922	0.000186357	0.000403209	0.000320038	0.00286099	0.0029975	0.00176494	Hydroxy acids and derivatives	C00149	Biosynthesis of secondary metabolites(ko01110);;Citrate cycle (TCA cycle)(ko00020);;Metabolic pathways(ko01100);;Carbon metabolism(ko01200);;Carbon fixation in photosynthetic organisms(ko00710);;Pyruvate metabolism(ko00620);;Glyoxylate and dicarboxylate metabolism(ko00630)
3839	Nitrofurantoin	0.000103907	4.04e-05	2.69e-05	1.78e-05	1.28e-05	2.01e-05	4.16e-05	7.87e-06	1.2e-05	0.000118167	4.28e-05	5.7e-05	5.17e-05	2.04e-05	6.72e-05	0.000304541	3.06e-05	0.000127602	5.72e-05	1.07e-05	1.16e-05	6.7e-05	7.77e-05	4.72e-05	3.38e-05	2.25e-05	3.17e-05	3.4e-05	3.73e-05	2.11e-05	Heteroaromatic compounds	C00089	Starch and sucrose metabolism(ko00500);;Galactose metabolism(ko00052);;Metabolic pathways(ko01100);;ABC transporters(ko02010)
7467	Sucrose	0.000318444	0.000401377	0.000565568	0.00150831	0.00169122	0.00175836	0.0010437	0.000913611	0.000606193	0.000158184	0.000376924	0.000240387	0.00122795	0.00147306	0.00254862	0.000420626	0.000608372	0.00045086	0.00181227	0.0015925	0.00110003	0.000392473	0.000816995	0.00126128	0.000263173	0.000430322	0.000338794	0.0023023	0.00250168	0.00173311	Heteroaromatic compounds	C00089	ABC transporters(ko02010);;Metabolic pathways(ko01100);;Galactose metabolism(ko00052);;Starch and sucrose metabolism(ko00500)
22732	1-Palmitoyl-2-linoleoyl-sn-glycero-3-phosphate	2.68e-05	7.23e-05	5.77e-05	0.00026057	0.000332254	0.000115006	0.000106521	2e-06	0.000165689	2.52e-05	5.24e-05	2.14e-05	0.000558464	0.000729651	0.000645592	3.11e-05	5.08e-05	0.000133113	0.00018627	0.000146585	0.000256166	0.000166724	0.000193816	0.000161906	3.51e-05	3.79e-05	1.04e-05	0.000700537	0.00103754	0.000841878	Glycerophospholipids	C00416	Metabolic pathways(ko01100);;Biosynthesis of secondary metabolites(ko01110);;Phosphatidylinositol signaling system(ko04070);;Glycerolipid metabolism(ko00561);;Glycerophospholipid metabolism(ko00564)
7369	Matairesinol	1.69e-05	2e-05	2.13e-05	0.000210077	0.000292628	0.000270711	0.00013083	0.000232486	0.000117907	1.44e-05	6.2e-05	1.38e-05	0.000173527	3.86e-05	0.000150038	1.74e-05	2.76e-05	2.53e-05	0.000185531	0.000158132	0.000385293	9.82e-05	0.000159025	0.000150736	3.47e-05	3.17e-05	3.55e-05	0.000140648	6.18e-05	8e-05	Furanoid lignans	C10682	Biosynthesis of secondary metabolites(ko01110)
4370	Apigenin	0.000740876	0.000261966	0.000300503	0.000483201	0.000280643	0.000108082	0.000683775	0.00084511	0.000936435	0.000206707	0.000606537	0.000459463	0.000155694	0.000125814	0.000154813	0.000418476	0.000467854	0.000227414	0.000204106	0.000187967	0.000253621	0.00197459	0.00075105	0.00155361	0.0004211	0.000131414	0.000309887	0.00064835	9.98e-05	0.000376833	Flavonoids	C01477	Flavonoid biosynthesis(ko00941);;Isoflavonoid biosynthesis(ko00943);;Flavone and flavonol biosynthesis(ko00944);;Biosynthesis of secondary metabolites(ko01110);;Metabolic pathways(ko01100)
12076	Apigenin 7-O-glucoside	0.000131047	0.000145181	0.000275638	0.00355101	0.0019058	0.00102138	0.000665091	0.00058849	0.000562186	4.85e-05	9.98e-05	6.34e-05	0.000464583	0.000599818	0.00192456	0.000125186	0.000338224	0.000272114	0.00363151	0.00497322	0.00174976	0.000783441	0.000646261	0.00127832	8.37e-05	9.33e-05	0.00010319	0.000727612	0.00124158	0.00135214	Flavonoids	C04608	Flavone and flavonol biosynthesis(ko00944)
18316	APIIN	2.26e-05	1.67e-05	2.78e-05	0.000283425	0.000217017	0.000103488	0.000688383	0.000584375	0.000241214	1.08e-05	2.18e-05	1.14e-05	0.000443147	0.000266332	0.000507339	3.24e-05	3.37e-05	2.24e-05	0.000170006	0.000300119	9.94e-05	0.000407857	0.000216985	0.000275457	1.52e-05	3.3e-05	3.06e-05	0.000428104	0.000457207	0.000527861	Flavonoids	C04858	Flavone and flavonol biosynthesis(ko00944)
8474	Hesperetin	0.000216122	0.00014564	0.000287587	4.85e-05	5.5e-05	4.85e-05	8.43e-05	0.000157016	0.000105881	0.000184132	0.000545773	4.22e-05	0.000123889	3.15e-05	7.86e-05	0.000284301	0.000172618	0.000322636	5.87e-05	3.58e-05	6.2e-05	0.000100885	0.000116056	0.000162917	0.000284936	9.59e-05	0.000412838	0.000134448	7.45e-05	0.000119819	Flavonoids	C01709	Flavonoid biosynthesis(ko00941)
21490	Naringin	9.55e-06	4.3e-06	6.37e-06	7.56e-05	5.68e-05	6.35e-05	7.01e-05	5.89e-05	4.52e-05	9.22e-06	8.35e-06	3.56e-06	3.79e-05	3.06e-05	7.1e-05	1.01e-05	9.02e-06	6.36e-06	8.46e-05	9.33e-05	5.04e-05	4.9e-06	5.4e-05	4.49e-05	6.03e-06	9e-06	1.2e-05	5.08e-05	4.42e-05	4.76e-05	Flavonoids	C09789	Flavonoid biosynthesis(ko00941)
20318	Neohesperidin	2.01e-05	2e-05	3.27e-05	8.14e-05	8.95e-05	8.84e-05	6.49e-05	0.000106412	4.15e-05	5.42e-05	3.17e-05	2.69e-05	0.000139882	0.000279561	0.000338979	1.96e-05	4.04e-05	3.66e-05	0.000146041	0.000141352	8.65e-05	3.16e-05	4.89e-05	8.53e-05	2e-05	4.07e-05	8.05e-05	0.000221692	0.00040098	0.000243561	Flavonoids	C09806	Flavonoid biosynthesis(ko00941)
20314	Rutin	2.36e-05	1.9e-05	4.56e-05	2e-05	6.63e-06	1.62e-05	0.00203408	0.00103164	0.000745681	1.24e-05	4.88e-05	2.75e-05	0.000182148	0.000168567	3.66e-05	0.000115708	0.000112518	7.26e-06	1.41e-05	1.68e-05	7.62e-06	0.000804404	0.000803222	0.00115021	9.62e-05	0.000127275	8.42e-05	1.77e-05	2.91e-05	1.81e-05	Flavonoids	C05625	Biosynthesis of secondary metabolites(ko01110);;Metabolic pathways(ko01100);;Flavone and flavonol biosynthesis(ko00944)
7104	20-hydroxy LTB4	0.000193301	0.000307271	0.000348602	4.33e-05	3.7e-05	3.67e-05	9.57e-05	0.000100719	0.000114258	0.000181018	0.000405133	0.00044578	1.49e-05	1.92e-05	1.62e-05	0.000288064	0.000516191	0.00026205	4.39e-05	3.7e-05	5.75e-05	0.000146707	8.88e-05	7.47e-05	0.000253167	0.000310402	0.000586011	1.84e-05	1.68e-05	1.29e-05	Fatty Acyls	C04853	Arachidonic acid metabolism(ko00590)
1574	3-Isopropylmalate	1.55e-05	1.69e-05	2.2e-05	9.95e-06	1.1e-05	1.12e-05	3.48e-05	5.15e-05	3.46e-05	2.19e-05	2.89e-05	4.43e-05	2.21e-05	2.43e-05	2.59e-05	2.39e-05	2.79e-05	1.95e-05	1.48e-05	9.11e-06	1.42e-05	2.34e-05	2.55e-05	6.72e-05	9.12e-05	6.59e-05	7.54e-05	3.1e-05	2.73e-05	1.99e-05	Fatty Acyls	C04411	Metabolic pathways(ko01100);;Valine, leucine and isoleucine biosynthesis(ko00290);;Biosynthesis of secondary metabolites(ko01110);;Biosynthesis of amino acids(ko01230);;2-Oxocarboxylic acid metabolism(ko01210)
9103	5(S),14(R)-Lipoxin B4	0.00011672	0.000243075	0.000698419	4.73e-05	7.31e-05	7.22e-05	0.000108827	0.000165678	0.00019947	0.000147226	0.000411099	0.000408403	5.98e-05	3.88e-05	3.07e-05	0.000142415	0.000521855	0.000212337	6.58e-06	8e-05	3.47e-05	8.71e-05	7.52e-05	0.000103447	0.000202206	0.000216717	0.000146826	3.58e-05	4.52e-05	3.94e-05	Fatty Acyls	C06315	Arachidonic acid metabolism(ko00590)
6440	5(S)-HETE	0.000551389	0.000696878	0.000583878	3.17e-05	4.09e-05	3.63e-05	2.62e-05	5.21e-05	5.44e-05	0.000785686	0.000701702	0.000481933	2.14e-05	4.24e-05	1.25e-05	0.000518848	0.00105085	0.000885408	3.62e-05	3.94e-05	1.07e-05	2.75e-05	6.58e-05	6.86e-05	0.000769764	0.00092548	0.00100528	2.33e-05	1.05e-05	1.6e-05	Fatty Acyls	C04805	Arachidonic acid metabolism(ko00590)
9099	5(S)-HpETE	1.85e-06	2.88e-06	2.88e-06	2.36e-05	1.9e-05	2.17e-05	1.62e-05	2.37e-05	1.36e-05	2.17e-06	4.63e-06	6.71e-06	1.21e-05	1.01e-05	1.67e-05	2.58e-06	6.73e-06	3.51e-06	2.86e-05	2.01e-05	2.17e-05	1.47e-05	1.3e-05	1.74e-05	6.63e-06	9.53e-06	1.01e-05	1.22e-05	1.05e-05	7.64e-06	Fatty Acyls	C05356	Metabolic pathways(ko01100);;Arachidonic acid metabolism(ko00590)
5390	9(S)-HODE	0.00105973	0.000809382	0.00103591	0.000986007	0.000765193	0.000674001	0.000310725	0.000366867	0.000338395	0.00192586	0.00118955	0.00220281	9.96e-05	9.8e-05	0.000110549	0.000673707	0.00155158	0.000868009	0.00090959	0.00115044	0.000886308	0.000777249	0.00040368	0.000601638	0.00131113	0.000890508	0.00155811	8.51e-05	8.98e-05	9.68e-05	Fatty Acyls	C14767	Linoleic acid metabolism(ko00591)
19413	9-OxoODE	0.000175897	0.000195194	0.000192351	0.000287529	0.000246892	0.000271748	3.34e-05	5.36e-06	0.000149155	0.00013362	0.00018724	0.000138705	3.71e-05	1.25e-05	3.6e-05	0.000141425	0.000152199	0.000124011	0.000244735	0.000428164	0.000239909	0.000176183	0.000119296	0.000199518	0.000259875	0.000132723	0.000185909	1.57e-05	1.09e-05	1.1e-05	Fatty Acyls	C14766	Linoleic acid metabolism(ko00591)
7028	Adrenic Acid	0.00026801	0.000200613	0.000225581	6.28e-06	9e-06	1.25e-05	3.24e-05	6.44e-06	6.36e-05	0.000179585	0.000102867	8.96e-05	2.2e-05	3.23e-05	2.59e-05	0.00018454	0.000217666	0.0001807	1.22e-05	1.23e-05	1.12e-05	5.84e-05	3.57e-05	4.57e-05	0.000190536	0.000124284	0.000161896	3.15e-05	3.79e-05	2.38e-05	Fatty Acyls	C16527	Biosynthesis of unsaturated fatty acids(ko01040)
6094	Arachidic acid	0.00505608	0.00360728	0.00601599	0.000658266	0.000749189	0.00047279	0.0023886	0.000564707	0.00583417	0.00623613	0.00281782	0.00478538	0.00305317	0.000760012	0.00141756	0.00564126	0.00747657	0.00683107	0.000892697	0.0005033	0.00115673	0.00611463	0.00787619	0.00671339	0.00418177	0.00338688	0.00446803	0.0010597	0.000676187	0.000974082	Fatty Acyls	C06425	Biosynthesis of unsaturated fatty acids(ko01040)
7389	Behenic acid	0.00233799	0.00193666	0.00239884	0.000560028	0.000697797	0.000339355	0.00163095	0.000134379	0.00189001	0.00206993	0.00131681	0.0017946	0.00103037	0.000460023	0.000510838	0.00209754	0.00209662	0.00243429	0.00049812	0.000350344	0.00118141	0.00132948	0.00171874	0.00144258	0.00106236	0.000809516	0.00117351	0.000375215	0.000386714	0.000561158	Fatty Acyls	C08281	Biosynthesis of unsaturated fatty acids(ko01040);;Cutin, suberine and wax biosynthesis(ko00073)
3824	cis-9-Palmitoleic acid	0.0392406	0.037214	0.0249976	0.00143894	0.00365237	0.00373031	0.00260419	0.00259084	0.0102162	0.0315837	0.0225617	0.0225227	0.000857298	0.000599933	0.000783746	0.0768711	0.0753025	0.049809	0.00361124	0.00480624	0.00316812	0.00658131	0.00834256	0.00372945	0.0679512	0.0815826	0.0249231	0.000629194	0.000612645	0.000534907	Fatty Acyls	C08362	Fatty acid biosynthesis(ko00061)
5836	Dihomo-gamma-Linolenic Acid	0.00178529	0.00132704	0.000959139	0.00021678	0.000242447	0.000211465	0.000128806	6.16e-05	0.000395053	0.00148521	0.00067343	0.00108984	5.44e-05	4.17e-05	6.65e-05	0.00242531	0.00334644	0.00247084	0.000226415	0.000265011	0.000139149	0.000377885	0.00038544	0.000299866	0.00245918	0.00328128	0.00276694	4.82e-05	4.08e-05	2.99e-05	Fatty Acyls	C03242	Metabolic pathways(ko01100);;Biosynthesis of unsaturated fatty acids(ko01040);;Linoleic acid metabolism(ko00591)
4389	Jasmonic acid	4.36e-05	0.000122759	0.000241657	0.000147413	2.52e-05	0.000174645	0.000101612	8.99e-05	2.42e-05	7.88e-05	0.00042303	3.32e-05	4.65e-05	7.77e-05	8.31e-05	0.000102719	0.000214557	6.15e-05	9.4e-05	0.000132155	0.000143926	0.000101024	0.000211387	0.000180098	0.000220668	0.000147727	0.00021412	2.38e-05	5.27e-05	5.65e-05	Fatty Acyls	C08491	alpha-Linolenic acid metabolism(ko00592);;Plant hormone signal transduction(ko04075);;Biosynthesis of secondary metabolites(ko01110);;Metabolic pathways(ko01100)
4753	Linoleic acid	0.071178	0.0869177	0.0787134	0.0277142	0.0233349	0.0169868	0.0259633	0.0100201	0.0556622	0.0821388	0.0825046	0.0922136	0.00473075	0.00270282	0.00302919	0.0625616	0.056918	0.0499411	0.0229799	0.0179295	0.0229252	0.0578647	0.049559	0.0577057	0.0762533	0.073356	0.094046	0.00306936	0.00298317	0.00348684	Fatty Acyls	C01595	Biosynthesis of unsaturated fatty acids(ko01040);;Linoleic acid metabolism(ko00591);;Metabolic pathways(ko01100)
594	Mesaconic acid	0.00147803	0.0014683	0.00166989	0.00578553	0.00894189	0.00448993	0.00196921	0.000437985	0.00168426	0.00040919	0.00152943	0.000494071	0.00341231	0.00285962	0.00497825	0.000815093	0.00172581	0.00527147	0.004947	0.00266079	0.0112049	0.00113781	0.00355058	0.00393709	0.00189156	0.000516952	0.00101642	0.00888739	0.0104513	0.00442392	Fatty Acyls	C02226	2-Oxocarboxylic acid metabolism(ko01210);;Carbon metabolism(ko01200);;Glyoxylate and dicarboxylate metabolism(ko00630);;Metabolic pathways(ko01100);;Valine, leucine and isoleucine biosynthesis(ko00290);;C5-Branched dibasic acid metabolism(ko00660)
5380	Mevalonic acid	3.39e-05	4.48e-05	5.89e-05	2.12e-05	0.000205689	7.45e-05	4.55e-05	4.6e-05	2.75e-05	4.81e-05	0.000263054	3.07e-05	3.01e-05	2.59e-05	2.73e-05	4.11e-05	3.88e-05	5.23e-05	4.6e-05	4.38e-05	2.27e-05	2.3e-05	2.42e-05	3.54e-05	1.25e-05	1.65e-05	0.000128598	2.65e-05	2.22e-05	2.26e-05	Fatty Acyls	C00418	Biosynthesis of secondary metabolites(ko01110);;Metabolic pathways(ko01100);;Terpenoid backbone biosynthesis(ko00900)
2982	Myristic acid	0.00594973	0.00885249	0.00683599	0.00138887	0.00154334	0.00151491	0.00151492	0.000725153	0.00333749	0.0134192	0.00815006	0.00791916	0.00159139	0.00233164	0.00193762	0.00833874	0.00859961	0.00625824	0.0028346	0.00191339	0.00138199	0.00248503	0.00177389	0.00162165	0.00982021	0.00694362	0.00560471	0.001768	0.00177206	0.00155796	Fatty Acyls	C06424	Metabolic pathways(ko01100);;Fatty acid biosynthesis(ko00061)
7487	Oleic acid	0.000295448	0.000157768	0.000226891	1.94e-05	4.44e-05	2.96e-05	1.51e-05	2.16e-05	1.75e-05	0.000656349	0.000251265	0.000288176	2.44e-05	1.68e-05	2.68e-05	0.000288908	0.000396971	0.000316314	9.93e-06	1.2e-05	5.24e-05	2.32e-05	2.36e-05	4.3e-05	0.000240414	0.000257608	0.000285963	2.12e-05	1.5e-05	1.22e-05	Fatty Acyls	C00712	Cutin, suberine and wax biosynthesis(ko00073);;Fatty acid biosynthesis(ko00061);;Biosynthesis of unsaturated fatty acids(ko01040)
5566	Palmitaldehyde	0.000444835	0.000331736	0.000379449	0.000152827	0.000231022	0.000165569	0.000647472	0.00016321	0.000851927	0.000511564	0.00060468	0.000354296	0.000199371	0.000107366	0.000118997	0.000499331	0.000446309	0.000536504	5.46e-05	5.47e-05	0.000179423	0.00108807	0.00109343	0.0013184	0.00054966	0.000448236	0.00114378	0.00015022	0.00011349	0.00012806	Fatty Acyls	C00517	Fatty acid degradation(ko00071)
3907	Palmitic acid	0.266302	0.240758	0.247128	0.109998	0.092013	0.084322	0.0661796	0.0116598	0.119061	0.269254	0.223986	0.279956	0.0768794	0.0467118	0.042871	0.217158	0.235587	0.224804	0.0824931	0.0863875	0.0956816	0.150821	0.131251	0.12597	0.178519	0.196948	0.148855	0.0795682	0.0777156	0.0778277	Fatty Acyls	C00249	Fatty acid metabolism(ko01212);;Metabolic pathways(ko01100);;Fatty acid biosynthesis(ko00061);;Fatty acid elongation(ko00062);;Cutin, suberine and wax biosynthesis(ko00073);;Biosynthesis of unsaturated fatty acids(ko01040);;Fatty acid degradation(ko00071)
1717	Pimelic acid	0.000149534	0.000210172	0.000174462	0.000380063	0.000462364	0.000250145	0.00019034	0.00075326	0.000427761	8.4e-05	0.000381002	0.000266225	0.000406162	0.000681882	0.000646892	6.68e-05	0.000228763	0.0507742	0.000443046	0.000332007	0.00046675	0.000431449	0.000180349	0.000240065	0.00082166	0.000280961	0.00054072	0.000775842	0.000689817	0.000822208	Fatty Acyls	C02656	Metabolic pathways(ko01100);;Biotin metabolism(ko00780)
7596	Stearic acid	6.7e-05	8.43e-05	8.11e-05	1.4e-05	1.46e-05	6.37e-06	5.81e-05	2.94e-05	9.88e-05	4.62e-05	0.0013199	8.63e-05	8.42e-06	4.34e-06	5.61e-06	8.75e-05	2.77e-05	7.2e-05	4.04e-06	3.58e-06	9.58e-06	5.72e-05	7.29e-05	7.26e-05	0.000183737	1.93e-05	5.36e-05	2.33e-06	6.03e-06	7.04e-06	Fatty Acyls	C01530	Fatty acid biosynthesis(ko00061);;Biosynthesis of unsaturated fatty acids(ko01040)
4600	Stearidonic Acid	0.00331623	0.00106162	0.00101917	0.00235801	0.00288819	0.00239833	0.000265287	0.000178756	0.000108967	0.000481368	0.000418902	0.000596701	8.05e-05	4.35e-05	0.000153955	0.00703208	0.00253444	0.00255795	0.00331584	0.00501943	0.00226554	0.00039199	0.000214047	0.000316431	0.0150496	0.012478	0.0415561	9.63e-05	5.49e-05	5.18e-05	Fatty Acyls	C16300	alpha-Linolenic acid metabolism(ko00592);;Biosynthesis of secondary metabolites(ko01110)
8820	Tetracosanoic acid	0.00100665	0.000656401	0.000977063	0.000372384	0.000504132	0.000251016	0.00371861	8.49e-05	0.00132853	0.000877776	0.000329822	0.000514999	0.000815821	0.000370071	0.000383661	0.000986035	0.000696177	0.000756286	0.000263289	0.00028178	0.000796234	0.000955348	0.00157249	0.00104402	0.000259912	0.000309056	0.000222824	0.000231346	0.000320013	0.000269363	Fatty Acyls	C08320	Biosynthesis of unsaturated fatty acids(ko01040)
2976	Traumatic Acid	8.9e-06	9.38e-06	1.62e-05	5.81e-05	6.3e-05	6.53e-05	1.37e-05	4.79e-06	1.2e-05	1.09e-05	1.02e-05	8.89e-06	1e-05	1.03e-05	1.67e-05	1.38e-05	1.59e-05	1.67e-05	5.72e-05	2.57e-05	8.11e-05	1.34e-05	7.69e-06	1.9e-05	1.26e-05	1.28e-05	1.43e-05	2.22e-05	1.35e-05	9.38e-06	Fatty Acyls	C16308	Biosynthesis of secondary metabolites(ko01110);;alpha-Linolenic acid metabolism(ko00592)
3881	Barbituric acid	4.07e-05	0.000127674	0.000307727	9.06e-06	1.74e-05	0.000175458	6.52e-05	5.15e-05	6.07e-05	0.000100914	0.000183774	0.000228583	3.34e-05	9.77e-05	2.5e-05	5.35e-05	0.000111459	0.000115919	6.46e-05	1.04e-05	3.58e-05	4.69e-05	4.89e-05	0.000378967	9.86e-05	9.73e-05	0.000358329	2.21e-05	0.000109116	9.34e-05	Diazines	C00813	Pyrimidine metabolism(ko00240)
2790	Cytosine	0.000157075	0.000117639	0.000239025	0.00011493	9.91e-05	0.000103203	0.000153217	0.000353461	0.000279115	0.000327521	0.000329574	7.21e-05	0.000317465	0.000289997	0.000326105	0.00032973	0.000103651	0.000149239	0.000147901	0.000108367	0.000143023	0.000158636	0.000235142	0.000305674	0.000119498	0.000110999	0.000182783	0.000258348	0.000361785	0.00034243	Diazines	C00380	Metabolic pathways(ko01100);;Pyrimidine metabolism(ko00240)
6665	Thiamine monophosphate	6.05e-05	5.63e-05	7.64e-05	0.000105539	3.57e-05	8.18e-05	0.000125227	0.000160365	8.81e-05	6.7e-05	0.000418664	4.05e-05	5.8e-05	3.98e-05	5.82e-05	8.23e-05	6e-05	8.51e-05	0.000119532	5.86e-05	0.000148512	9.27e-05	0.000108362	0.000162339	9.01e-05	5.67e-05	0.0004445	3.76e-05	5.13e-05	5.55e-05	Diazines	C01081	Metabolic pathways(ko01100);;Thiamine metabolism(ko00730)
541	Thymine	0.000444421	0.000238526	0.000225842	0.000487855	0.000665139	0.000137428	0.000684167	0.000538822	0.000453632	0.000479566	0.000186514	0.000472407	9.85e-05	6.82e-05	8.45e-05	0.00035874	0.00046666	0.000406262	0.000341279	0.000206375	0.000424418	0.000664037	0.000430196	0.00071564	0.000642332	0.000739793	0.000538123	0.000106035	5.63e-05	4.98e-05	Diazines	C00178	Metabolic pathways(ko01100);;Pyrimidine metabolism(ko00240)
340	Uracil	0.000114866	0.000110581	0.000129659	0.000267125	0.000216647	0.000206629	0.000251703	0.00014757	0.000158744	0.000164431	0.000197457	0.000196269	0.000122892	0.000138018	0.000162189	0.000147424	0.000164813	0.000131421	0.000224526	0.000206679	0.000192755	0.00025576	0.000159477	0.000245419	0.000216647	0.000239691	0.000228083	0.000132659	9.13e-05	9e-05	Diazines	C00106	beta-Alanine metabolism(ko00410);;Pyrimidine metabolism(ko00240);;Pantothenate and CoA biosynthesis(ko00770);;Metabolic pathways(ko01100)
1976	Scopoletin	0.000120346	0.000127587	9e-05	6.65e-05	6.11e-05	7.35e-05	0.000142001	0.000401406	0.000179882	0.00013337	0.00035811	0.000189716	3e-05	2.85e-05	3.95e-05	0.000325708	0.000164176	0.000149121	9.8e-05	0.000131317	4.8e-05	0.00020514	0.000133747	0.000226269	0.00037244	0.000136631	0.000606064	1.9e-05	2.2e-05	2.1e-05	Coumarins and derivatives	C01752	Phenylpropanoid biosynthesis(ko00940);;Biosynthesis of secondary metabolites(ko01110)
1228	Umbelliferone	0.00035604	0.000381223	0.000213027	0.000329737	0.000282282	0.000190614	9.88e-05	0.000139798	8.38e-05	6.89e-05	6.32e-05	4.18e-05	2.78e-05	2.54e-05	2.9e-05	8.09e-06	6.41e-05	2.86e-05	0.000434059	0.000600983	0.000180175	0.000102923	8.49e-05	0.000178005	0.000252176	3.58e-05	0.000175718	1.32e-05	2.59e-05	1.82e-05	Coumarins and derivatives	C09315	Biosynthesis of secondary metabolites(ko01110)
1227	4-Hydroxycoumarin	4.11e-05	1.58e-05	3.68e-05	0.000112949	9.13e-06	0.000104571	0.000144138	0.00016602	0.000148573	5.57e-05	0.000160741	2.55e-05	1.68e-05	1.71e-05	0.000241794	2.48e-05	5.05e-05	2.28e-05	4.4e-05	6.43e-06	1.71e-05	2.79e-05	6.57e-05	0.000287047	2.72e-05	1.6e-05	0.00046008	1.28e-05	0.0002524	0.000182296	Cinnamyl alcohols	C02646	Biosynthesis of secondary metabolites(ko01110);;Metabolic pathways(ko01100);;Phenylpropanoid biosynthesis(ko00940)
1292	4-Hydroxycinnamic acid	3.48e-05	3.01e-05	2.72e-05	0.000122659	0.000142236	0.000107142	0.000245945	0.00083711	0.000350648	3.54e-05	7.47e-05	6.94e-05	0.000162618	0.00016051	0.000178015	5.65e-05	5.14e-05	5.84e-05	0.000129347	0.000120634	0.000141014	0.000382737	0.000327788	0.00028831	0.000118512	0.00011717	0.000173056	0.000189798	0.000142823	0.0001693	Cinnamic acids and derivatives	C00811	Ubiquinone and other terpenoid-quinone biosynthesis(ko00130);;Isoquinoline alkaloid biosynthesis(ko00950);;Phenylpropanoid biosynthesis(ko00940);;Metabolic pathways(ko01100);;Tyrosine metabolism(ko00350);;Biosynthesis of secondary metabolites(ko01110);;Phenylalanine metabolism(ko00360)
9234	Rosmarinic Acid	1.74e-05	2.55e-05	3.32e-05	3.56e-05	4.23e-05	6.52e-05	7.53e-05	2.3e-05	4.85e-05	2.18e-05	6.38e-05	5.15e-05	6.5e-05	5.75e-05	0.000101509	2.81e-05	5.11e-05	2e-05	4.86e-05	0.000125902	3.14e-05	3.64e-05	5.59e-05	0.000100516	4.77e-05	4.8e-05	6.88e-05	0.000105328	7.68e-05	0.000103967	Cinnamic acids and derivatives	C01850	Tyrosine metabolism(ko00350)
2844	Sinapic acid	9.6e-06	8.34e-06	2.53e-05	1.59e-05	2.82e-05	0.000159036	0.000130532	0.000173123	0.000125736	5.41e-06	1.98e-05	1.16e-05	2.26e-05	3.2e-05	5.12e-05	1.65e-05	3.22e-05	1.37e-05	0.000108383	0.000103943	1.54e-05	8.42e-05	4.95e-05	0.000123024	1.3e-05	2.5e-05	2.34e-05	1.28e-05	2.31e-05	2.72e-05	Cinnamic acids and derivatives	C00482	Metabolic pathways(ko01100);;Phenylpropanoid biosynthesis(ko00940);;Biosynthesis of secondary metabolites(ko01110)
2845	trans-2-Hydroxycinnamic acid	0.000329198	0.000412013	0.000355969	0.000443531	0.00052885	0.000407563	0.000255243	0.000364784	0.000224093	0.000337628	0.000128683	5.16e-05	0.00136939	0.00223322	0.00157518	9.42e-05	5.34e-05	0.000371123	0.000246633	0.000131924	0.0008541	0.00010476	0.000136805	0.00015207	0.000389458	0.000307814	0.000531455	0.00236137	0.001601	0.00245673	Cinnamic acids and derivatives	C01772	Phenylalanine metabolism(ko00360);;Biosynthesis of secondary metabolites(ko01110);;Phenylpropanoid biosynthesis(ko00940)
932	trans-cinnamate	4.02e-05	1.35e-05	2.11e-05	0.000175866	0.000183715	6.49e-05	0.000126706	0.00095925	0.000486901	7.6e-05	0.000100265	4.77e-05	7.22e-05	3.91e-05	4.77e-05	4.19e-05	6.67e-05	4.92e-05	0.00011193	6.9e-05	0.000194283	0.000929797	0.000133004	0.000170061	0.000148122	8.31e-05	0.0001934	0.000136333	4.18e-05	0.000108221	Cinnamic acids and derivatives	C00423	Ubiquinone and other terpenoid-quinone biosynthesis(ko00130);;Phenylpropanoid biosynthesis(ko00940);;Metabolic pathways(ko01100);;Phenylalanine metabolism(ko00360);;Biosynthesis of secondary metabolites(ko01110)
933	p-Hydroxycinnamaldehyde	0.000615771	1.16e-05	0.000823196	4.08e-05	4.46e-05	5.79e-05	0.000152684	0.000146873	0.000103559	6.39e-06	8.92e-06	1.04e-05	0.000129771	4.75e-05	0.000119067	2.88e-05	2.37e-05	5.56e-06	3.5e-05	3.09e-05	5.68e-05	8.58e-05	0.000100498	9.07e-05	3.58e-05	3.29e-05	2.03e-05	0.000213706	8.98e-05	0.000245264	Cinnamaldehydes	C05608	Biosynthesis of secondary metabolites(ko01110);;Metabolic pathways(ko01100);;Phenylpropanoid biosynthesis(ko00940)
4171	Alpha-N-Phenylacetyl-L-glutamine	3.89e-05	5.47e-06	1.52e-05	6.73e-06	1.78e-05	4.47e-06	1.82e-05	2.87e-05	2.74e-05	8.51e-06	1.2e-05	6.58e-06	7.19e-06	3.45e-05	2.81e-05	3.88e-05	5.25e-06	4.05e-05	4.76e-06	1.38e-05	2.32e-05	1.02e-05	1.3e-05	1.45e-05	3.11e-06	2.81e-05	5.46e-06	2.28e-05	3.03e-05	1.9e-05	Carboxylic acids and derivatives	C04148	Phenylalanine metabolism(ko00360)
1524	cis-Aconitate	8.62e-05	9.62e-05	0.000901474	0.000650557	0.000839774	0.000478153	0.000232331	0.000137355	0.00013992	3.76e-05	9.75e-05	3.1e-05	0.000906317	0.00023588	0.000644444	6.61e-05	0.000122541	0.00026326	0.000588409	0.000610386	0.0009312	0.000132996	0.000274023	0.000387401	9.97e-05	5.59e-05	8.1e-05	0.000546606	0.00125485	0.000278446	Carboxylic acids and derivatives	C00417	2-Oxocarboxylic acid metabolism(ko01210);;Glyoxylate and dicarboxylate metabolism(ko00630);;Metabolic pathways(ko01100);;Citrate cycle (TCA cycle)(ko00020);;Biosynthesis of secondary metabolites(ko01110);;C5-Branched dibasic acid metabolism(ko00660)
20407	Glutathione disulfide	6.56e-06	4.46e-06	1.27e-05	1.15e-05	1.04e-05	1.08e-05	0.000141598	9.19e-05	5.89e-05	5.98e-06	1.1e-05	6.85e-06	2.79e-05	2.44e-05	1.5e-05	1.27e-05	1.53e-05	5.15e-06	1.03e-05	8.33e-06	8.85e-06	6.76e-05	7.66e-05	8.78e-05	9.64e-06	1.53e-05	2.77e-05	9.85e-06	1.15e-05	8.39e-06	Carboxylic acids and derivatives	C00127	Glutathione metabolism(ko00480)
153	L-Alanine	1.05e-05	1.13e-05	1.35e-05	2.45e-05	1.2e-05	1.73e-05	8.3e-05	6.27e-05	9.6e-05	5.58e-06	1.7e-05	4.84e-06	0.000221501	8.14e-05	0.000163099	1.83e-05	1.47e-05	5.38e-06	1.21e-05	1.02e-05	9.62e-06	4.1e-05	3.82e-05	4.5e-05	4.11e-06	1.78e-05	1.1e-05	2.15e-05	9.9e-05	4.79e-05	Carboxylic acids and derivatives	C00041	Biosynthesis of amino acids(ko01230);;Cyanoamino acid metabolism(ko00460);;Carbon fixation in photosynthetic organisms(ko00710);;Carbon metabolism(ko01200);;Sulfur relay system(ko04122);;Cysteine and methionine metabolism(ko00270);;Selenocompound metabolism(ko00450);;Taurine and hypotaurine metabolism(ko00430);;ABC transporters(ko02010);;Aminoacyl-tRNA biosynthesis(ko00970);;Vancomycin resistance…
633	L-Asparagine	0.000959607	0.00114459	0.00091085	0.00140252	0.000562773	0.000445401	0.00908591	0.00246829	0.00430551	0.000478498	0.00108826	0.000429124	0.00751609	0.0108568	0.00900907	0.00203443	0.00094242	0.000370786	0.000317971	0.000902836	0.000255445	0.00171874	0.00346591	0.0026954	0.000202475	0.00104738	0.000596657	0.00401451	0.00887132	0.00543749	Carboxylic acids and derivatives	C00152	Biosynthesis of amino acids(ko01230);;Aminoacyl-tRNA biosynthesis(ko00970);;Cyanoamino acid metabolism(ko00460);;Alanine, aspartate and glutamate metabolism(ko00250);;Metabolic pathways(ko01100);;Biosynthesis of secondary metabolites(ko01110)
646	L-Aspartate	7.52e-05	9.06e-05	7.3e-05	0.000177903	7.28e-05	5.3e-05	0.001021	0.00108873	0.000743686	3.1e-05	9.43e-05	3.2e-05	0.00111867	0.00161021	0.00193927	0.000128763	0.000105609	2.48e-05	5.22e-05	9.19e-05	3.46e-05	0.000759682	0.00069452	0.000570532	1.4e-05	0.000102614	5.12e-05	0.000501878	0.00171153	0.000889562	Carboxylic acids and derivatives	C00049	Biosynthesis of amino acids(ko01230);;Cyanoamino acid metabolism(ko00460);;Carbon fixation in photosynthetic organisms(ko00710);;Arginine biosynthesis(ko00220);;Biosynthesis of secondary metabolites(ko01110);;Aminoacyl-tRNA biosynthesis(ko00970);;Metabolic pathways(ko01100);;Nicotinate and nicotinamide metabolism(ko00760);;2-Oxocarboxylic acid metabolism(ko01210);;Monobactam biosynthesis(ko00261)…
2986	L-Cysteic acid	9.23e-06	2.03e-05	2.9e-05	6.82e-06	7.43e-06	1.06e-05	9.15e-05	0.000419306	2.06e-05	2.47e-05	1.92e-05	3.48e-05	1.18e-05	8.2e-06	1.3e-05	2.84e-05	1.2e-05	3.14e-05	8.3e-06	7.7e-06	5.6e-06	1.43e-05	1.67e-05	3.06e-05	1.09e-05	1.79e-05	3.44e-05	8.78e-06	1.26e-05	1.04e-05	Carboxylic acids and derivatives	C00506	Metabolic pathways(ko01100);;Taurine and hypotaurine metabolism(ko00430);;Cysteine and methionine metabolism(ko00270)
3351	L-Cystine	1.67e-05	1.44e-05	1.76e-05	7.83e-05	4.44e-05	2.81e-05	1.48e-05	0	1.04e-05	1.09e-05	7.32e-06	7.12e-06	9.87e-06	6.91e-06	1.05e-05	1.25e-05	1.76e-05	3.67e-05	9.95e-05	4.98e-05	8.22e-05	1.19e-05	1.22e-05	3.26e-05	1.13e-05	3.1e-06	7.1e-06	2.1e-05	1.4e-05	9.09e-06	Carboxylic acids and derivatives	C00491	Cysteine and methionine metabolism(ko00270);;ABC transporters(ko02010)
1153	L-dihydroorotate	0.000659817	0.000644044	0.000457029	7.9e-07	5.96e-06	7.04e-06	2.03e-05	1.15e-05	1.42e-06	0.000580575	0.000451293	0.000279194	4.33e-06	3.24e-06	5.2e-06	0.00136107	0.000909999	0.000504481	1.57e-06	1.89e-06	5.39e-06	1.34e-05	8.3e-06	4.19e-05	0.00046857	0.000425635	0.000234955	3.84e-06	5.68e-06	2.6e-06	Carboxylic acids and derivatives	C00337	Metabolic pathways(ko01100);;Pyrimidine metabolism(ko00240)
905	L-Glutamate	6.1e-05	7.15e-05	5.75e-05	0.000209731	0.000143584	0.000166237	0.000216722	0.000165785	0.00019535	2.77e-05	7.2e-05	2.3e-05	0.000450279	0.000721484	0.000975344	5.45e-05	8.65e-05	4.97e-05	0.000171647	0.000210795	0.00012306	0.000131996	0.000180844	0.000269715	2.93e-05	6.33e-05	5.77e-05	0.000464947	0.00104055	0.000649275	Carboxylic acids and derivatives	C00025	Porphyrin and chlorophyll metabolism(ko00860);;Histidine metabolism(ko00340);;Alanine, aspartate and glutamate metabolism(ko00250);;2-Oxocarboxylic acid metabolism(ko01210);;Glutathione metabolism(ko00480);;Carbon metabolism(ko01200);;Glyoxylate and dicarboxylate metabolism(ko00630);;Carbapenem biosynthesis(ko00332);;ABC transporters(ko02010);;Aminoacyl-tRNA biosynthesis(ko00970);;Arginine and pr…
890	L-Glutamine	0.000161544	0.000195369	0.000188647	0.000191948	0.000113707	0.000114742	0.00101527	0.000236802	0.000659618	8.37e-05	0.000189078	7.91e-05	0.0011571	0.00150587	0.00144712	0.000247214	0.00017011	8.65e-05	9.82e-05	0.000156312	7.86e-05	0.00102866	0.00115852	0.000497554	4.8e-05	0.000184472	0.000116095	0.000814845	0.00177674	0.0011473	Carboxylic acids and derivatives	C00064	Arginine biosynthesis(ko00220);;Pyrimidine metabolism(ko00240);;ABC transporters(ko02010);;Biosynthesis of amino acids(ko01230);;Glyoxylate and dicarboxylate metabolism(ko00630);;Alanine, aspartate and glutamate metabolism(ko00250);;Metabolic pathways(ko01100);;Nitrogen metabolism(ko00910);;Purine metabolism(ko00230);;Aminoacyl-tRNA biosynthesis(ko00970)
620	L-Isoleucine	8.46e-05	6.64e-05	0.000107763	0.000269556	0.000222324	0.000238513	0.000525612	0.00032325	0.000291244	5.9e-05	0.000109755	6.65e-05	0.000487231	0.000322254	0.00110579	0.000104208	0.000125672	8.4e-05	0.000289087	0.000364236	0.000183631	0.000446108	0.000373554	0.000490563	0.00011859	0.000165986	0.000200876	0.000169469	0.000273263	0.000402116	Carboxylic acids and derivatives	C00407	Tropane, piperidine and pyridine alkaloid biosynthesis(ko00960);;Aminoacyl-tRNA biosynthesis(ko00970);;Valine, leucine and isoleucine biosynthesis(ko00290);;Glucosinolate biosynthesis(ko00966);;Metabolic pathways(ko01100);;Biosynthesis of amino acids(ko01230);;Cyanoamino acid metabolism(ko00460);;2-Oxocarboxylic acid metabolism(ko01210);;ABC transporters(ko02010);;Valine, leucine and isoleucine d…
940	L-Methionine	8.36e-06	7.4e-06	8.64e-06	1.53e-05	1.13e-05	8.14e-06	2.41e-05	9.9e-06	1.71e-05	4.89e-06	5.27e-06	4.3e-06	3.86e-05	5.84e-05	8.72e-05	7.88e-06	6.49e-06	5.47e-06	1.28e-05	1.39e-05	8.12e-06	2.38e-05	2.72e-05	1.77e-05	4.01e-06	5.93e-06	5e-06	2.96e-05	9.01e-05	5.01e-05	Carboxylic acids and derivatives	C00073	Aminoacyl-tRNA biosynthesis(ko00970);;2-Oxocarboxylic acid metabolism(ko01210);;Biosynthesis of amino acids(ko01230);;Metabolic pathways(ko01100);;Biosynthesis of secondary metabolites(ko01110);;Glucosinolate biosynthesis(ko00966);;Cysteine and methionine metabolism(ko00270)
1320	L-Phenylalanine	5.39e-05	4.54e-05	6.96e-05	0.000164651	0.00015913	0.00015625	0.000358602	0.000238945	0.000244141	4.01e-05	8.04e-05	3.3e-05	0.00044382	0.000187422	0.000249034	7.93e-05	7.77e-05	5.93e-05	0.000189858	0.000210997	0.00013227	0.000268584	0.000216589	0.000270069	6.33e-05	8.99e-05	0.00010294	0.000129831	0.000187677	0.000100298	Carboxylic acids and derivatives	C00079	Phenylalanine, tyrosine and tryptophan biosynthesis(ko00400);;Glucosinolate biosynthesis(ko00966);;Phenylalanine metabolism(ko00360);;Metabolic pathways(ko01100);;Tropane, piperidine and pyridine alkaloid biosynthesis(ko00960);;Aminoacyl-tRNA biosynthesis(ko00970);;Biosynthesis of secondary metabolites(ko01110);;ABC transporters(ko02010);;Phenylpropanoid biosynthesis(ko00940);;Biosynthesis of ami…
589	L-Pipecolic acid	7.15e-05	6.16e-05	0.000115979	0.000315748	0.000465245	0.000398198	7.24e-05	1.17e-05	3.99e-05	1.34e-05	5.28e-05	1.35e-05	0.000128595	8.1e-05	0.00059199	3.02e-05	0.000147698	0.000163598	0.000759604	0.000748816	0.000507731	4.4e-05	9.04e-05	0.000323145	4.08e-05	9.18e-06	4.49e-05	0.00027613	0.00032016	0.000160657	Carboxylic acids and derivatives	C00408	Lysine degradation(ko00310);;Tropane, piperidine and pyridine alkaloid biosynthesis(ko00960);;Metabolic pathways(ko01100);;Biosynthesis of secondary metabolites(ko01110)
585	L-Pyroglutamic acid	1.53e-05	1.66e-05	1.34e-05	2e-05	9.61e-06	1.09e-05	5.67e-05	8.72e-06	4.32e-05	6.36e-06	1.54e-05	5.92e-06	5.17e-05	9.13e-05	6.55e-05	1.85e-05	1.78e-05	7.94e-06	8e-06	1.34e-05	9.22e-06	6.82e-05	7.86e-05	3.4e-05	4.93e-06	8.71e-06	9.56e-06	4.24e-05	8.65e-05	5.72e-05	Carboxylic acids and derivatives	C01879	Glutathione metabolism(ko00480)
1570	Maleic acid	7.66e-05	7.19e-05	0.000114341	2.94e-05	2.04e-05	2.2e-05	0.000108473	9.33e-06	9.08e-05	7.81e-05	6.87e-05	4.57e-05	0.000105072	0.000135905	3.94e-05	8.73e-05	7.21e-05	7.66e-05	2.29e-05	2.64e-05	1.63e-05	9.68e-05	9.21e-05	2.9e-05	4.28e-05	3.96e-05	4.28e-05	4.15e-05	0.000103164	7.87e-05	Carboxylic acids and derivatives	C01384	Nicotinate and nicotinamide metabolism(ko00760);;Butanoate metabolism(ko00650);;Tyrosine metabolism(ko00350)
281	Malonic acid	4.38e-05	3.12e-05	8.01e-05	9.48e-05	9.88e-05	7.38e-05	0.00033965	0.000277601	0.000223532	2.2e-05	3.56e-05	1.49e-05	0.000162506	0.000191673	0.000198847	6.63e-05	8.12e-05	4.76e-05	8.73e-05	9.18e-05	8.25e-05	0.000246097	0.000198131	0.000255548	2.35e-05	4.19e-05	2.91e-05	0.000141	0.000174045	0.00012725	Carboxylic acids and derivatives	C00383	Pyrimidine metabolism(ko00240);;beta-Alanine metabolism(ko00410)
431	Methylmalonic acid	2.78e-05	2.94e-05	3.95e-05	0.000140353	0.00018567	9.54e-05	4.65e-05	3.64e-05	2.97e-05	1.99e-05	2.28e-05	1.15e-05	4.02e-05	3.43e-05	0.000141574	3.43e-05	4.3e-05	6.03e-05	0.000157982	0.000129758	0.000123887	1.8e-05	4.37e-05	9.09e-05	2.13e-05	1.28e-05	2.73e-05	0.000169207	0.000109147	5.86e-05	Carboxylic acids and derivatives	C02170	Propanoate metabolism(ko00640);;Valine, leucine and isoleucine degradation(ko00280);;Pyrimidine metabolism(ko00240)
1896	N-Acetyl-L-glutamate	5.83e-06	3.63e-06	7.73e-06	2.25e-05	1.25e-05	1.61e-05	1.21e-05	1.32e-05	8.03e-06	2.76e-06	5.41e-06	3.33e-06	8.65e-06	9.38e-06	1.47e-05	4.3e-06	8.56e-06	3.69e-06	1.45e-05	1.4e-05	6.91e-06	6.8e-06	6.6e-06	1.37e-05	7.54e-06	3.24e-06	1.37e-05	1.27e-05	1.34e-05	8.37e-06	Carboxylic acids and derivatives	C00624	Arginine biosynthesis(ko00220);;Metabolic pathways(ko01100);;Biosynthesis of secondary metabolites(ko01110);;Biosynthesis of amino acids(ko01230);;2-Oxocarboxylic acid metabolism(ko01210)
1572	N-carbamoyl-L-aspartate	0.000145573	2.1e-05	3.67e-05	1.87e-05	2.02e-05	0.000137975	0.00172351	0.000983822	0.000979921	0.000115033	0.000281148	2.41e-05	2.32e-05	3.94e-05	1.43e-05	9.31e-05	0.000210941	0.00012059	1.49e-05	1.62e-05	1.24e-05	0.000240181	0.000527831	0.0016529	8.48e-05	6.52e-05	0.00811986	3.17e-05	3.42e-05	3.95e-05	Carboxylic acids and derivatives	C00438	Metabolic pathways(ko01100);;Alanine, aspartate and glutamate metabolism(ko00250);;Pyrimidine metabolism(ko00240)
2391	O-Acetyl-L-serine	1.98e-05	1.97e-05	2.93e-05	6.6e-06	5.13e-06	1.05e-05	1.38e-05	1.87e-05	1.32e-05	3.43e-05	3.32e-05	2.61e-05	1.91e-05	1.35e-05	1.19e-05	1.88e-05	2.23e-05	2.19e-05	5.98e-06	3.41e-06	1.03e-05	1.65e-05	4.1e-06	7.34e-06	2.27e-05	1.37e-05	1.55e-05	7.5e-06	1.25e-05	7.21e-06	Carboxylic acids and derivatives	C00979	Zeatin biosynthesis(ko00908);;Carbon metabolism(ko01200);;Biosynthesis of amino acids(ko01230);;Biosynthesis of secondary metabolites(ko01110);;Sulfur relay system(ko04122);;Cysteine and methionine metabolism(ko00270);;Sulfur metabolism(ko00920);;Metabolic pathways(ko01100)
11591	Phosphocreatine	7.88e-06	1.15e-05	5.98e-06	1.59e-05	1.51e-05	1.05e-05	2.45e-05	3.38e-05	2.88e-05	3.12e-06	1.08e-05	4.38e-06	6.04e-05	7.24e-05	0.000104512	7.2e-06	9.21e-06	7.31e-06	1.19e-05	1.41e-05	8.09e-06	2.76e-05	4.58e-05	3.96e-05	1.99e-06	7.79e-06	6.18e-06	6.85e-05	0.000150646	0.000112812	Carboxylic acids and derivatives	C02305	Metabolic pathways(ko01100);;Arginine and proline metabolism(ko00330)
673	Propionic acid	0.000503458	0.000520659	0.000783685	0.00040175	0.000281657	9.91e-05	0.00302784	0.00312727	0.00236507	0.000483445	0.000860628	0.000412783	0.00303863	0.00304836	6.82e-05	0.000699155	0.00068182	0.000594958	0.000182036	0.000131959	0.00101123	0.00194375	0.0023643	0.00219822	0.000432959	0.000560613	0.000572082	0.00266432	0.00343819	0.0027251	Carboxylic acids and derivatives	C00163	Metabolic pathways(ko01100);;Nicotinate and nicotinamide metabolism(ko00760);;Propanoate metabolism(ko00640)
429	Succinate	6.38e-05	5.87e-05	9.93e-05	0.000149133	0.000141595	0.000110618	0.000280106	0.000195789	0.000180185	5.99e-05	7.55e-05	4.8e-05	0.000140171	0.000175213	0.000187671	7.89e-05	7.81e-05	6.84e-05	0.000123346	0.000141266	9.83e-05	0.000260936	0.000194732	0.000194954	5.8e-05	6.68e-05	7.49e-05	0.000147684	0.000155442	0.000127525	Carboxylic acids and derivatives	C00042	Pyruvate metabolism(ko00620);;Sulfur metabolism(ko00920);;Oxidative phosphorylation(ko00190);;Butanoate metabolism(ko00650);;Alanine, aspartate and glutamate metabolism(ko00250);;Tyrosine metabolism(ko00350);;Phenylalanine metabolism(ko00360);;Citrate cycle (TCA cycle)(ko00020);;Metabolic pathways(ko01100);;Glyoxylate and dicarboxylate metabolism(ko00630);;Nicotinate and nicotinamide metabolism(k…
2902	D-Biotin	0.000157677	0.000119289	0.000228492	1.96e-05	3.85e-05	4.54e-05	0.000314516	0.0151371	0.0093534	0.000319964	0.000298115	0.0341382	4.64e-05	4.53e-05	4.18e-05	0.000235028	0.000647422	0.000411087	2.5e-05	2.65e-05	3.23e-05	0.000117429	0.00142147	0.0012514	0.00163978	0.0019142	0.00332357	3.78e-05	5.27e-05	4.39e-05	Biotin and derivatives	C00120	Biotin metabolism(ko00780);;ABC transporters(ko02010);;Metabolic pathways(ko01100)
2512	2-Hydroxyphenylacetic acid	0.000366201	0.000423312	5.08e-05	0.000336612	0.000383435	0.000202681	0.000365509	0.000472657	0.000303669	0.000146118	0.000450426	0.000214231	0.000159491	4.69e-05	6.13e-05	5.89e-05	5.83e-05	0.000164619	0.000320456	0.000186186	0.000359868	0.000356979	0.000282212	0.000393091	0.000216168	0.000197219	0.000622826	0.000389258	0.000199855	8.36e-05	Benzene and substituted derivatives	C05852	Phenylalanine metabolism(ko00360);;Metabolic pathways(ko01100)
2084	2-Methylbenzoic acid	0.00010801	0.000118191	0.000109529	0.00386974	0.0043284	0.00149841	0.00208796	0.0019641	0.00155557	0.000127547	0.000279998	0.000213093	0.000907996	0.000518866	0.000938118	0.000226988	0.000441397	0.0584268	0.00257896	0.00115161	0.00497522	0.00214195	0.00147807	0.00212389	0.00111946	0.000592096	0.000799582	0.00111269	0.000566747	0.00115193	Benzene and substituted derivatives	C07215	Metabolic pathways(ko01100)
4582	3,4-Dihydroxybenzaldehyde	5.26e-06	4.72e-06	9.79e-06	7.75e-06	5.61e-06	8.5e-06	2.53e-05	0.000173627	7.7e-05	7.26e-06	1.69e-05	1.15e-05	4.74e-05	2.51e-05	1.13e-05	9.02e-06	5.26e-05	6.2e-06	7.17e-06	5.55e-06	5.05e-06	0.000202724	0.000230351	8.77e-05	1.83e-05	2.56e-05	2.66e-05	6.26e-06	9.6e-06	7e-06	Benzene and substituted derivatives	C16700	Isoquinoline alkaloid biosynthesis(ko00950)
489	Benzoic acid	8.42e-05	8.54e-05	0.000129806	0.000146694	0.000136967	0.000180185	0.000158654	0.000224301	0.000145884	7.74e-05	7.48e-05	5.96e-05	0.000169942	0.000180167	0.000184326	9.77e-05	8.67e-05	9.4e-05	0.000168019	0.000142169	0.000116085	0.000127384	0.000174421	0.000152696	4.39e-05	5.47e-05	5.45e-05	0.000179823	0.000198984	0.0001325	Benzene and substituted derivatives	C00180	Metabolic pathways(ko01100);;Biosynthesis of secondary metabolites(ko01110);;Phenylalanine metabolism(ko00360)
1030	Gentisic acid	9.56e-06	7.71e-06	8.85e-06	0.00010627	0.000140122	0.000220025	5.45e-05	4.06e-05	3.1e-05	7.94e-06	1.37e-05	5.76e-06	2.48e-05	2.44e-05	5.22e-05	1.1e-05	1.28e-05	1.13e-05	0.000209722	0.000221252	0.000128096	2.79e-05	3.34e-05	5.3e-05	9.07e-06	7.31e-06	1.89e-05	4.32e-05	3.65e-05	0.000104128	Benzene and substituted derivatives	C00628	Metabolic pathways(ko01100);;Tyrosine metabolism(ko00350)
747	Salicylic acid	0.000155005	3.81e-05	0.000155854	0.00108735	0.000715388	0.000304959	0.00417813	0.00144762	0.000953396	0.0002019	0.000208753	0.000114991	0.000381403	0.000293549	6.85e-05	0.000258079	0.000280733	0.000173399	0.000677709	0.000687364	0.000899285	0.00251904	0.00121279	0.00147418	0.000327723	0.000528061	0.000749076	0.000217287	0.000287748	0.000256892	Benzene and substituted derivatives	C00805	Plant hormone signal transduction(ko04075);;Phenylalanine metabolism(ko00360);;Biosynthesis of secondary metabolites(ko01110);;Metabolic pathways(ko01100)
2712	Pantothenate	4.74e-05	4.62e-05	5.62e-05	0.000754834	0.000762857	0.000492259	0.000373289	0.000696188	0.000356018	5.88e-05	0.000177613	0.000165297	0.00046674	0.000831414	0.00071789	6.19e-05	0.000190683	0.000116044	0.000716166	0.000420391	0.000807358	0.000284099	0.000235794	0.00050921	0.000628121	0.000806934	0.000783217	0.000403339	0.000799428	0.000423895	Alcohols and polyols	C00864	beta-Alanine metabolism(ko00410);;Pantothenate and CoA biosynthesis(ko00770);;Metabolic pathways(ko01100);;Biosynthesis of secondary metabolites(ko01110)
12666	S-Adenosyl-L-homocysteine	0.000108722	0.000136361	0.000157937	0.00201754	0.00351292	0.00130301	0.000390468	0.0011431	0.000850046	0.000143166	0.000491741	0.000277546	0.00162542	0.00252732	0.00109357	0.000237795	0.000201402	0.000241497	0.00215703	0.00128572	0.00294509	0.000794267	0.000679636	0.000845007	0.000408113	0.000335011	0.00044407	0.00318341	0.000742126	0.00493477	5'-deoxyribonucleosides	C00021	Cysteine and methionine metabolism(ko00270);;Metabolic pathways(ko01100);;Biosynthesis of amino acids(ko01230)
5409	S-Methyl-5'-thioadenosine	0.000234797	0.000117434	9.74e-05	4.64e-06	8.37e-06	4.41e-06	8.43e-05	0.000239083	0.000104402	0.000199484	0.00104192	0.000218972	7.89e-06	9.29e-06	8.4e-06	0.000297451	0.00022263	0.000330008	4.93e-06	5.43e-06	0.000126615	9.13e-05	5.25e-05	0.000118809	0.000335499	0.000198541	0.0010251	8.84e-06	1.14e-05	9.82e-06	5'-deoxyribonucleosides	C00170	Zeatin biosynthesis(ko00908);;Cysteine and methionine metabolism(ko00270);;Metabolic pathways(ko01100)
10636	(-)-Usnic acid	4.9e-05	0.000138037	0.000144815	0.000745034	0.000482377	0.000276555	0.000213497	0.000265755	0.000223968	0.000130427	0.000256102	0.000136043	0.000566847	0.000257247	0.000425582	0.000149199	4.56e-05	0.000140873	0.000385634	0.000260577	0.000473719	0.000256187	0.000241622	0.000215915	5.57e-05	3.87e-05	0.000319234	0.000580235	0.000845401	0.000798588	--	--	--
8718	(4Z,7Z,10Z,13Z,16Z,19Z)-4,7,10,13,1 6,19-Docosahexaenoic acid	0.000360072	8.95e-05	0.000121666	3.99e-05	1.5e-05	1.89e-05	0.000101104	7.06e-05	6.68e-05	0.00026716	0.000446487	0.000175863	2.14e-05	1.31e-05	1.64e-05	0.000131335	0.000131856	0.000361796	2.69e-05	2.78e-05	2.15e-05	7.63e-05	3.4e-05	9.67e-05	0.00018834	8.51e-05	0.000365088	1.75e-05	1.76e-05	2.26e-05	--	--	--
2412	(S)-2-Hydroxyglutarate	7.16e-05	7.16e-05	9.03e-05	0.000217814	0.000294167	9.24e-05	0.000731685	0.00107094	0.000623895	2.92e-05	3.85e-05	2.8e-05	0.000498882	0.000339089	0.000594961	0.000105186	0.000130932	7.29e-05	0.000150551	0.000122044	0.000186265	0.000589678	0.000450698	0.00089325	3.73e-05	0.000126412	6.64e-05	0.000464239	0.000811285	0.000499952	--	--	--
927	(S)-Citramalic acid	2.94e-05	3.32e-05	5.3e-05	0.000121501	8.93e-05	6.07e-05	6.3e-05	6.57e-05	5.41e-05	3.11e-05	1.85e-05	1.83e-05	7.55e-05	9.02e-05	0.000119838	3.53e-05	3.82e-05	3.64e-05	0.000133217	0.000119609	0.000103549	6.85e-05	9.54e-05	0.000139969	2.14e-05	1.64e-05	2.43e-05	0.000162653	0.000189322	8.49e-05	--	C02614	Metabolic pathways(ko01100);;C5-Branched dibasic acid metabolism(ko00660)
4725	(S)-Equol	1.21e-05	8.65e-06	1.65e-05	0.00011782	0.000144342	9.11e-05	0.000133124	9.55e-05	4.74e-05	5.4e-06	2.19e-05	8.39e-06	4.87e-05	6.23e-05	6.54e-05	1.43e-05	2.34e-05	3.09e-05	0.000133131	8.13e-05	0.000161862	0.000192605	0.000152482	0.000137215	1.31e-05	9.64e-06	1.55e-05	7.01e-05	4.75e-05	3.47e-05	--	--	--
7957	.beta.-Estradiol 3-sulfate	4.22e-05	3.66e-05	4.54e-05	0.000955033	0.00101879	0.00151263	0.000362699	0.000721033	0.000472071	2.09e-05	7.21e-05	6.38e-05	0.000442919	0.000365029	0.000809178	3.12e-05	0.000138246	7.9e-05	0.00194209	0.00213125	0.000698794	0.000265617	0.000358939	0.000673829	0.000310657	0.000250794	0.000246628	0.000370287	0.000389347	0.000254471	--	--	--
16927	1,3-Dicaffeoylquinic acid	2.56e-06	3.01e-06	3.33e-06	1.47e-05	1.85e-05	8.36e-06	1.37e-05	2.82e-05	1.88e-05	4.67e-07	3.34e-06	8.23e-07	4.22e-05	8.05e-05	4.84e-05	1.57e-06	5.56e-06	4.34e-06	1.35e-05	1.2e-05	1.06e-05	6.48e-06	1.88e-05	1.86e-05	5.27e-06	5.24e-06	6.54e-06	5.27e-05	9.02e-05	5.2e-05	--	--	--
5917	11(Z),14(Z)-Eicosadienoic Acid	0.00100841	0.000714562	0.00051619	0.000251313	0.000289343	0.000173082	0.000199695	7.09e-05	0.000381491	0.0016598	0.000655715	0.000770721	8.76e-05	3.31e-05	6.13e-05	0.000886551	0.00112241	0.00106094	0.000255552	0.000217674	0.000301747	0.000516476	0.000420661	0.000505365	0.0010432	0.000899656	0.00108068	5.59e-05	3.07e-05	3.78e-05	--	--	--
4178	12-Oxo-2,3-dinor-10,15-phytodienoic acid	0.00062535	0.000809646	0.0007855	8.94e-06	1.23e-05	9.21e-05	1.67e-05	1.68e-05	2.71e-05	0.000284685	0.000199854	0.000101688	1.21e-05	2.39e-05	1.96e-05	0.000243307	0.000331177	0.000195434	6.21e-05	1.98e-05	1.63e-05	6.93e-05	2.22e-05	1.91e-05	0.000252665	0.000174545	8.98e-05	1.81e-05	1.1e-05	3.04e-05	--	--	--
6999	1-Methylxanthine	5.15e-06	5.55e-06	1.08e-05	1.04e-05	1.27e-05	1.86e-05	6.23e-05	2.3e-05	3.39e-05	2.02e-05	1.85e-05	4.24e-06	2.11e-05	1.89e-05	3.06e-05	9.6e-06	7.91e-06	1.36e-05	1.83e-05	1.36e-05	1.18e-05	3.07e-05	3.45e-05	2.8e-05	6.32e-06	1.05e-05	6.96e-06	2.04e-05	3.46e-05	1.83e-05	--	C16358	Biosynthesis of secondary metabolites(ko01110);;Metabolic pathways(ko01100);;Caffeine metabolism(ko00232)
849	1-Naphthol	0.000170731	0.000142768	0.000246187	0.000111606	0.000121341	1.18e-05	1.11e-05	2.55e-05	2.05e-05	0.0001603	2.52e-05	0.000106049	0.000263689	0.000295769	0.000270214	0.000190774	0.000166158	0.000155737	9.93e-05	9.77e-05	0.000114479	7.5e-06	0.000205546	2.48e-05	5.93e-06	3.69e-06	7.43e-05	0.000270393	0.000383054	0.000276952	--	--	--
12307	1-Oleoyl-L-.alpha.-lysophosphatidic acid	7.01e-06	5.71e-06	9.83e-06	2.19e-05	1.14e-05	8.82e-06	0.000101889	4.88e-05	0.000153305	6e-06	1.47e-05	4.2e-06	0.000104527	0.000106183	0.000117575	8.73e-06	7.17e-06	8.38e-06	1.91e-05	1.26e-05	9.26e-06	0.000146678	0.000213933	0.000146158	9.68e-06	1.28e-05	1.5e-05	0.00013185	8.67e-05	0.000121697	--	--	--
10995	1-Palmitoyl Lysophosphatidic Acid	4.08e-06	4.68e-06	9.24e-06	0.000106758	9.56e-05	5.32e-05	5.27e-05	6.88e-06	4.53e-05	3.28e-06	7.01e-06	2.89e-06	7.21e-05	7.92e-05	7.24e-05	6.41e-06	1.28e-05	1.68e-05	7.58e-05	5.6e-05	6.84e-05	0.000113987	9.66e-05	9.25e-05	4.51e-06	5.42e-06	8.69e-06	6.67e-05	6.42e-05	6.86e-05	--	--	--
13153	1-Palmitoyl-2-hydroxy-sn-glycero-3-phosphoethanolamine	1.2e-05	1.4e-05	1.05e-05	3.69e-05	4.81e-05	3.04e-05	0.000111687	3.58e-05	0.00015337	1.44e-05	4.87e-05	3.17e-05	4.09e-05	6.83e-05	5.11e-05	2.58e-05	1.52e-05	9.62e-06	2.97e-05	2.6e-05	3.9e-05	0.000203098	0.000198323	0.000159463	3.73e-05	3.51e-05	3.79e-05	3.03e-05	3.91e-05	4.91e-05	--	--	--
26751	1-Stearoyl-2-oleoyl-sn-glycerol 3-phosphocholine (SOPC)	4.6e-05	8.41e-05	7.82e-05	3.84e-05	2.45e-05	3.1e-05	5.39e-05	7.45e-06	2.31e-05	0.000120858	0.000248778	0.00024026	4.25e-05	3.3e-05	2.47e-05	2.84e-05	7.16e-05	9.88e-05	2.55e-05	1.45e-05	3.76e-05	2.78e-05	2.36e-05	3.41e-05	9.92e-05	4.32e-05	8.25e-05	2.5e-05	3.07e-05	3.92e-05	--	--	--
1768	2,4-Dinitrophenol	0.000259799	0.000278051	0.000334183	0.000324407	0.000233614	0.000170653	0.000250482	0.000146363	0.000379304	0.00025565	0.000295466	0.000158614	0.000267622	0.000228691	0.000273471	0.000244662	0.000289698	0.000973255	0.000251913	0.000167972	0.000164621	0.000220613	0.000308999	0.000200832	0.00022085	0.000216454	0.000457246	0.000204844	0.000404144	0.000501257	--	--	--
3270	2-Dehydro-3-deoxy-D-gluconate	8.91e-05	0.000103	0.000100709	0.000567613	0.000556158	0.000397498	0.000782678	0.000666919	0.000660926	3.5e-05	0.00011891	3.43e-05	0.00120612	0.00097295	0.00124312	0.000108564	0.000147133	0.000166812	0.000591347	0.000410828	0.000629263	0.000294839	0.000667878	0.00065462	6.75e-05	0.000107469	0.000119953	0.00126042	0.00125135	0.0011444	--	C00204	Carbon metabolism(ko01200);;Pentose and glucuronate interconversions(ko00040);;Metabolic pathways(ko01100);;Pentose phosphate pathway(ko00030)
5731	2-Deoxy-D-glucose 6-phosphate	1.82e-05	7.92e-05	0.000139509	5.28e-05	7.94e-05	0.000218382	0.00040919	0.000691575	0.000415385	0.00011148	0.000223842	7.34e-05	9.43e-05	8.03e-05	9.39e-05	7.28e-05	0.000115182	6.34e-05	1.34e-05	1.53e-05	9.63e-05	3.91e-05	0.000381064	0.000575836	7.85e-05	0.000130782	0.000259606	0.000725259	0.000152481	7.65e-05	--	--	--
5997	2E-Eicosenoic acid	0.00280678	0.00205706	0.00189497	0.00038563	0.000272034	0.000245708	0.000895534	0.000265342	0.00240295	0.0097269	0.00183292	0.00382915	0.000581476	0.000121762	0.000253648	0.00365915	0.00594419	0.0034997	0.000266977	0.000183935	0.000523053	0.00253011	0.0031625	0.00328357	0.00377362	0.00380394	0.00541856	0.000184358	0.000109372	0.000208574	--	--	--
7254	2-Furoylglycine	0.000255216	0.000317035	0.00031567	9.48e-05	8.94e-05	7.56e-05	0.000206633	0.000603336	0.000202125	0.000143607	0.000165338	0.000126061	0.000521802	0.00075133	0.000573324	0.000150214	0.000179784	0.000108347	7.33e-05	8.17e-05	9.51e-05	0.000168914	0.000205876	0.000300766	0.000110363	0.000155064	0.000118537	0.000942522	0.000951754	0.00100124	--	--	--
1500	2-Hydroxyadenine	4.93e-06	3.68e-06	6.76e-06	7.99e-06	5.69e-06	2.22e-05	9e-06	3.54e-05	6.38e-06	5.39e-06	3.77e-06	3.48e-06	8.4e-06	8.55e-06	1.25e-05	4.3e-06	6.43e-06	5.95e-06	4.66e-05	2.23e-05	2.8e-05	8.55e-06	7.11e-06	1.13e-05	3.97e-06	5.3e-06	3.71e-06	9.86e-06	9.24e-06	7.08e-06	--	--	--
2615	2-keto-D-Gluconic acid	4.28e-05	5.34e-05	8.76e-05	4.76e-05	4.84e-05	5.31e-05	5.63e-05	6.14e-05	6.56e-05	0.00010562	6.16e-05	7.2e-05	0.00017437	0.000146795	0.000148135	5.09e-05	8.63e-05	5.31e-05	3.67e-05	3.2e-05	3.2e-05	3.74e-05	2.82e-05	5.06e-05	0.000101147	0.000103426	7.92e-05	7.39e-05	0.000102012	7.12e-05	--	C06473	Pentose phosphate pathway(ko00030);;Metabolic pathways(ko01100)
437	2-Methyl-3-hydroxybutyric acid	4.73e-06	3.37e-06	6.66e-06	6.32e-06	4.17e-06	3.44e-06	6.78e-05	2.09e-05	2.19e-05	2.84e-06	3.7e-06	1.88e-06	1.43e-05	1.58e-05	6.91e-06	5.73e-06	6.18e-06	3.74e-06	5.22e-06	3.66e-06	6.87e-06	4.1e-05	4.88e-05	3.19e-05	1.92e-06	2.41e-06	5.05e-06	6.77e-06	6.96e-06	6.22e-06	--	--	--
3512	3,3',4,5'-Tetrahydroxy-trans-stilbene	5.8e-05	6.3e-05	9.91e-05	2.87e-05	4.19e-05	2.13e-05	0.000513419	0.00103494	0.000668829	0.000104515	0.000568683	0.000151966	0.000202956	0.000208824	0.000140498	8.66e-05	7.34e-05	3.23e-05	3.67e-05	6.38e-05	6.1e-05	0.00175182	0.00182818	0.000552879	9.43e-05	0.000102892	0.000193952	3.6e-05	0.000130888	3.75e-05	--	--	--
3277	3,4,5-Trimethoxycinnamic acid	0.000163686	0.000125221	0.0001711	0.00049681	0.001024	0.000965099	0.000219644	0.00060637	0.000209632	0.00018036	0.000214647	0.000234767	0.000449361	0.000409104	0.000348581	0.000285498	0.000331116	0.000245373	0.00188238	0.00179664	0.00076542	0.000197269	0.000171212	0.000261067	0.000495666	0.000397526	0.000417155	0.000188927	0.000242462	0.000227936	--	--	--
1029	3,4-Dihydroxybenzoate (Protocatechuic acid)	9.47e-05	7.45e-05	0.000223311	9.49e-05	0.000101701	6.08e-05	0.000183171	0.000145296	0.000151257	0.00012208	0.000197353	0.000136091	0.000301508	0.000262517	0.000218169	0.000105607	0.000247011	0.000105719	9.01e-05	7.95e-05	8.35e-05	0.000125686	0.000137677	0.000140926	0.00015773	0.000172904	7.76e-05	0.000185239	0.000211065	0.000184881	--	--	--
7609	3',5'-Cyclic guanosine monophosphate	1.25e-05	8.59e-06	2e-05	0.000156024	0.000147392	0.000108426	0.000107895	1.78e-05	4.79e-05	3.81e-06	1.07e-05	3.75e-06	2.16e-05	1.22e-05	7.22e-05	1.38e-05	2.71e-05	4.09e-05	0.000161487	0.000125112	0.00015206	4.75e-05	3.76e-05	0.000103129	1.07e-05	6.46e-06	1.01e-05	6.04e-05	4.3e-05	2.47e-05	--	--	--
17724	3-Acetyl-11-keto-.beta.-boswellic acid	0.000246999	0.000158559	0.000194359	2.83e-06	1.9e-05	3.16e-05	0.000113238	0.000555115	0.000353502	0.000324936	0.00082206	0.000109294	1.8e-05	1.66e-05	1.2e-05	0.000268138	0.000262954	0.000241929	3.2e-05	4.18e-06	1.72e-05	0.000120867	4.95e-05	0.000248132	0.000112822	0.000100416	0.000472891	8.23e-06	9e-06	1.96e-05	--	--	--
9107	3b-Hydroxy-5-cholenoic acid	0.000109123	1.58e-05	7.68e-05	0.0006017	0.00296183	0.00334866	0.00469613	0.000534188	0.000100202	0.000229802	6.97e-05	3.41e-05	7.49e-05	0.000122005	6.18e-05	2.77e-05	2.01e-05	4.38e-05	0.00191844	0.00476529	0.00305629	0.0056194	0.0100383	0.000396906	4.74e-05	2.77e-05	2.02e-05	0.00354857	8.52e-05	5.25e-05	--	--	--
1474	3-Dehydroshikimic acid	2.95e-05	2.8e-05	4.55e-05	0.000188348	0.000316869	0.000135872	6.56e-05	3.58e-05	4.08e-05	1.52e-05	3.37e-05	1.77e-05	0.00018633	0.000132327	0.000139325	2.46e-05	5.05e-05	9.27e-05	0.00024303	0.000163046	0.00032863	4.3e-05	5.43e-05	0.000111059	3.63e-05	3.88e-05	4.5e-05	0.000159642	0.000425743	0.000109674	--	--	--
2471	3-Hydroxycapric acid	0.000104566	0.000133615	0.000162642	0.00183495	0.000949934	0.0011706	9.12e-05	0.000160463	9.48e-05	9.5e-05	0.000109818	0.000108253	2.52e-05	3.5e-05	8.44e-05	0.00010897	9.8e-05	9.58e-05	0.00220867	0.00155861	0.000489193	0.000340856	6.6e-05	0.000161549	0.000124133	0.000119906	0.000183313	6.5e-05	3.65e-05	4.01e-05	--	--	--
12111	3-Hydroxydodecanoic acid	0.000827971	0.000225528	0.000334177	1.24e-06	2.98e-06	1.38e-06	7.42e-06	6.95e-06	7.24e-06	0.00162527	0.000432841	2.85e-05	4.2e-06	3.58e-06	4.91e-06	0.00034516	0.000275771	0.000449443	8.3e-07	8.91e-07	1.18e-05	1.05e-05	3.68e-06	6.25e-06	0.000111165	3.05e-05	0.000105512	1.42e-06	2.69e-06	2e-06	--	--	--
14255	3-Hydroxyflavone	3.89e-05	4.73e-05	7.56e-05	9.57e-06	6.22e-06	1.84e-05	9.34e-05	2.23e-05	3.43e-05	8.43e-05	6.7e-05	4.58e-05	1.63e-05	1.96e-05	2.66e-05	5.93e-05	3.93e-05	5.27e-05	2.66e-05	2.96e-05	2.83e-05	5.53e-05	1.39e-05	4.6e-05	2.88e-05	2.3e-05	3.8e-05	1.54e-05	1.75e-05	1.63e-05	--	--	--
792	3-Hydroxyisovaleric acid	5.04e-05	4.13e-05	6e-05	3.24e-05	3.58e-05	7.81e-05	0.000242572	0.000335458	0.000173093	3.84e-05	3.62e-05	2.14e-05	0.00012187	0.000114232	0.000115377	4.22e-05	3.04e-05	3.67e-05	3.05e-05	3.42e-05	4.49e-05	6.88e-05	0.000186346	0.000122679	3.12e-05	4.14e-05	4.74e-05	0.000183434	0.000136437	0.000182424	--	--	--
9301	3-Indolepropionic acid	0.000107792	0.000183924	0.000182716	6.39e-05	3.88e-05	5.25e-05	0.000169941	0.000105126	6.39e-05	0.000108698	0.000397515	0.000409612	5.66e-05	3.14e-05	5.05e-05	0.000151091	0.00057169	0.000171337	1.99e-05	1.33e-05	4.62e-05	2.87e-05	8.22e-05	0.000198676	0.000126468	0.000156242	0.000295508	3.74e-05	1.41e-05	3.32e-05	--	--	--
618	3-Methyl-2-oxopentanoate	2.46e-05	1.16e-05	3.03e-05	9.24e-06	4.76e-06	1.06e-05	3.53e-05	1.95e-05	1.62e-05	1.36e-05	1.41e-05	4.72e-06	0.000115089	0.000192828	0.000120297	1.96e-05	2.12e-05	8.39e-06	1.01e-05	7.19e-06	1.47e-05	2.06e-05	1.97e-05	1.27e-05	5.52e-06	1.01e-05	9.27e-06	3.49e-05	0.000329245	7.96e-05	--	--	--
4726	3-Methyluridine	8.35e-05	0.00011087	8.62e-05	0.000111578	0.000167895	4.24e-05	0.000121905	0.00026895	0.000102288	0.000106653	0.000530796	0.000117776	3.15e-05	2.9e-05	2.87e-05	8.16e-05	0.000111039	9.56e-05	7.7e-05	6.2e-05	8.79e-05	0.000126838	9.21e-05	0.000142795	0.000173218	0.000207407	0.000205716	3.1e-05	2.88e-05	2.64e-05	--	--	--
283	3R-hydroxy-butanoic acid	1.58e-05	6.2e-06	9.84e-06	4.69e-06	4.64e-06	7.46e-06	1.46e-05	8.77e-06	9.25e-06	1.64e-05	1.17e-05	1.86e-05	8.63e-06	9.07e-06	8.19e-06	1.41e-05	1.71e-05	1.3e-05	4.38e-06	4.19e-06	4.3e-06	1.33e-05	8.73e-06	9.11e-06	2.97e-05	4.48e-05	3.79e-05	9.64e-06	9.83e-06	1.01e-05	--	--	--
1618	4-Hydroxy-3-methoxycinnamaldehyde	8.12e-06	1.86e-05	5.7e-05	8.45e-06	9.87e-06	4.17e-05	2.26e-05	1.25e-05	1.43e-05	1.51e-05	3.22e-05	4.3e-05	1.6e-05	1.46e-05	1.51e-05	8.98e-06	2.23e-05	2.23e-05	1.58e-05	7.74e-06	1.12e-05	1.3e-05	1.64e-05	7.37e-05	1.88e-05	1.74e-05	9.56e-05	2.82e-05	1.55e-05	1.55e-05	--	C02666	Phenylpropanoid biosynthesis(ko00940);;Metabolic pathways(ko01100);;Biosynthesis of secondary metabolites(ko01110)
4918	4'-Hydroxychalcone	3.58e-06	4.12e-05	2.98e-05	2.17e-05	1.82e-05	2.57e-05	8.72e-05	4.75e-05	9.55e-05	7.25e-05	6.65e-05	3.93e-05	2.25e-05	2.54e-05	2.71e-05	5.36e-05	3.6e-05	4.67e-05	9.1e-05	7.27e-05	9.46e-06	7.25e-05	4.6e-05	2.44e-05	2.68e-05	3.46e-05	0.000117257	1.08e-05	1.15e-05	6.93e-06	--	--	--
1615	4-Methoxycinnamic acid	0.000720896	0.0038975	0.0006987	0.000184978	0.000461438	0.000223547	0.00120529	0.00387163	0.0028221	0.00144336	0.00548167	0.00464029	0.000640981	0.000176782	0.000427614	0.00156051	0.00137994	0.00139847	0.000222869	0.000110938	0.00027546	0.00154058	0.000774602	0.00152255	0.00323115	0.00136057	0.00262385	0.000296003	0.000209064	0.00035723	--	--	--
763	4-Nitrophenol	0.00125188	0.00126236	0.00157955	0.000873365	0.000859728	0.000470584	0.000730529	0.000214387	0.000565586	0.00156247	0.00145713	0.000722271	0.000825029	0.000650345	0.000719913	0.000884539	0.00124738	0.00120832	0.00118778	0.00103544	0.000442317	0.000233773	0.000344764	0.000212079	0.000964413	0.00077343	0.00107971	0.00072048	0.0008886	0.000775446	--	--	--
2950	4-Nitroquinoline-1-oxide	2.25e-05	3.1e-05	4.39e-05	9.93e-06	1.71e-05	2.03e-05	1.6e-05	8.26e-06	2.38e-05	3.51e-05	6.48e-05	2.08e-05	2.76e-05	2.02e-05	2.27e-05	2.54e-05	2.73e-05	2.04e-05	1.28e-05	1.48e-05	1.03e-05	2.76e-05	4.46e-05	4.03e-05	1.81e-05	6.02e-06	0.000482458	1.42e-05	1.8e-05	1.6e-05	--	--	--
5966	5,2'-O-dimethyluridine	0.000280468	5.01e-05	0.000235299	1.31e-05	9.57e-06	4.36e-05	4.96e-05	0.000139417	5.9e-06	0.000120922	0.000347939	0.000141765	0.000152151	7.49e-05	4.11e-05	0.000348325	2.71e-05	0.000217165	1.35e-05	1.41e-05	1.04e-05	8.37e-05	7.57e-05	2.97e-05	3.09e-05	1.28e-05	7.61e-05	0.000315275	9.89e-05	0.000154919	--	--	--
6018	5'-Deoxyadenosine	3.42e-05	2.9e-05	2.5e-05	0.000160178	0.000275453	5.67e-05	0.000126794	0.000179661	0.000107312	4.67e-05	2.72e-05	2.19e-05	4.14e-05	2.37e-05	3.64e-05	2.24e-05	6.24e-05	5.8e-05	0.000146311	8.57e-05	0.000141992	0.000166568	0.000129475	0.000192962	8.91e-05	0.000100443	0.000121601	5.15e-05	1.53e-05	1.39e-05	--	--	--
2253	5-Hydroxymethyluracil	5.7e-05	4.12e-05	5.62e-05	3.92e-05	4.44e-05	3.76e-05	3.09e-05	5.94e-05	4.85e-05	1.23e-05	4.09e-05	7.01e-06	0.000138395	0.000106131	8.77e-05	2.04e-05	5.11e-05	4.42e-05	3.36e-05	7.12e-05	3.7e-05	3.45e-05	2.38e-05	7.26e-05	2.81e-05	8.5e-05	0.000127444	0.000124373	9.12e-05	7.83e-05	--	--	--
3898	5'-O-methylthymidine	9.73e-06	7.73e-06	1.6e-05	4.41e-05	4.31e-05	5.64e-05	1.62e-05	5.23e-06	6.44e-06	8.83e-06	1.6e-05	3.43e-06	8.73e-06	1.01e-05	4.71e-05	6.97e-06	1.43e-05	7.97e-06	5.5e-05	5.35e-05	2.62e-05	1.09e-05	7.58e-06	2.8e-05	5.32e-06	2.85e-06	4.69e-06	1.96e-05	1.92e-05	9.88e-06	--	--	--
6367	5-Oxo-ETE	0.000562421	0.00122698	0.000998206	1.64e-05	1.72e-05	2.32e-05	2.45e-05	4.89e-05	4.79e-05	0.001105	0.00141493	0.000672134	8.82e-06	2.58e-05	3.7e-05	0.00054419	0.0013801	0.00111476	1.9e-05	1.83e-05	1.53e-05	4.05e-05	3.04e-05	3.63e-05	0.00099514	0.000728334	0.000666361	7.13e-05	3.66e-05	2.68e-05	--	--	--
5294	9(S)-HOTrE	0.00983484	0.0136443	0.0161588	0.0119839	0.0107751	0.0114698	0.00238851	0.0022349	0.0025977	0.0144896	0.0150176	0.016368	0.00048962	0.0002989	0.000694926	0.00493799	0.0105477	0.00892334	0.0162302	0.027264	0.00907352	0.00402817	0.00230899	0.00444111	0.0111922	0.00782751	0.00967787	0.000413624	0.000259436	0.000291135	--	C16326	alpha-Linolenic acid metabolism(ko00592)
3960	Acetomenaphthone	2.92e-05	2.74e-05	3.69e-05	2.14e-05	1.93e-05	1.84e-05	0.000196883	0.000434046	0.000262355	3.27e-05	0.000163398	2.52e-05	5.55e-05	3.33e-05	2.03e-05	4.48e-05	6.85e-05	2.74e-05	1.63e-05	1.97e-05	1.27e-05	0.000241699	0.000748086	0.000282661	7.14e-05	4.09e-05	9.78e-05	1.78e-05	2.11e-05	1.92e-05	--	--	--
2085	Acetosyringone	7.67e-06	7.3e-06	6.05e-06	1.4e-05	1.98e-05	2.2e-05	8.13e-05	9.31e-05	6.75e-05	7.58e-06	1.16e-05	7.13e-06	2.01e-05	3.74e-05	2.85e-05	8.41e-06	1.53e-05	6.25e-06	1.73e-05	1.66e-05	1.24e-05	5.51e-05	5.22e-05	7.96e-05	1.75e-05	2.63e-05	1.57e-05	1.77e-05	2.13e-05	1.81e-05	--	--	--
10768	Acetylcarnitine	0.000117886	0.000191239	0.000271809	0.00041645	1.95e-05	1.69e-05	0.000104389	0.00033335	0.00016899	0.000193458	0.000278549	0.000196224	9.65e-05	0.000171467	0.000479834	0.000228047	0.00029541	0.000147213	0.000189344	1.02e-05	1.27e-05	4.25e-05	3.48e-05	8.71e-05	0.000318641	0.000153982	0.000324407	0.000632708	0.000200442	0.000520923	--	--	--
6897	Acetylvalerenolic acid	4.87e-05	6.66e-05	5.79e-05	0.000222174	0.000155107	7.53e-05	0.000668167	0.000873208	0.00094873	9.01e-05	0.000220657	0.000168402	8.4e-05	6.13e-05	9.85e-05	0.000120991	0.000227722	9.21e-05	8.36e-05	0.00013099	4.59e-05	0.000696516	0.000515384	0.000756751	0.000277529	0.000450398	0.000379075	4.1e-05	3.68e-05	4.5e-05	--	--	--
6815	Adenosine 3',5'-cyclic phosphate (cAMP)	1.14e-05	7.86e-06	1.24e-05	0.000226644	0.000201655	0.000201557	2.11e-05	5.93e-06	8.28e-06	4.47e-06	1.14e-05	3.33e-06	1.43e-05	6.12e-06	7.41e-05	5.55e-06	2.01e-05	3.68e-05	0.000251097	0.000199163	0.000235055	1.71e-05	1.6e-05	6.55e-05	1.26e-05	1.25e-06	1.2e-05	5.05e-05	2.79e-05	1.17e-05	--	--	--
4680	all cis-(6,9,12)-Linolenic acid	0.0143544	0.0167273	0.0199311	0.0339497	0.0293256	0.0330942	0.00570324	0.00230848	0.00671224	0.00943027	0.00641464	0.0063836	0.00162207	0.000918156	0.00107836	0.0106504	0.0101907	0.00454981	0.0298597	0.0329848	0.0166008	0.00982815	0.00868709	0.00743096	0.00917361	0.00916879	0.00674159	0.00101061	0.00068447	0.000920786	--	--	--
7954	Allantoate/Allantoic acid	1.63e-05	2.27e-05	2.37e-05	5.49e-05	6.21e-05	7.52e-05	8.27e-05	4.77e-05	2.71e-05	1.4e-05	4.07e-05	1.38e-05	0.000114181	8.55e-05	7.79e-05	1.7e-05	2.51e-05	2.2e-05	7.12e-05	4.96e-05	4.11e-05	2.82e-05	3.43e-05	5.88e-05	2.75e-05	2.27e-05	4.51e-05	7.12e-05	7.43e-05	6.42e-05	--	--	--
1132	Allantoin	0.000261405	0.000325736	0.000335322	0.000122295	4.57e-05	9.77e-05	0.00133944	0.000670542	0.000560204	0.000364237	0.000686441	0.000556388	0.00128943	0.00219023	0.00173053	0.000349888	0.000393032	0.000155771	3.45e-05	3.48e-05	5.05e-05	0.000291217	0.000231648	0.000538349	0.000419942	0.00052135	0.00051615	0.000485573	0.00115101	0.000429246	--	--	--
4022	Allocystathionine	1.09e-05	5.61e-06	1.11e-05	4.95e-05	6.34e-05	1.95e-05	1.03e-05	2.18e-05	1.06e-05	7.5e-06	1.34e-05	1.2e-05	1.47e-05	1.38e-05	1.52e-05	1.31e-05	1.76e-05	1.17e-05	5.63e-05	3.67e-05	6.45e-05	7.88e-06	1.15e-05	1.36e-05	1.16e-05	1.27e-05	0.000124932	1.17e-05	9.35e-06	1.35e-05	--	--	--
3956	Alternariol	0.000196273	0.000290626	0.0002175	2.58e-05	3.04e-05	4.6e-05	6.32e-05	0.000369614	0.000155691	0.000214725	0.000808277	0.000794139	8.46e-06	5.01e-05	3.87e-05	0.000245383	0.000346596	0.000159394	2.72e-05	5.91e-06	3.05e-05	9.74e-05	0.000133911	7.59e-05	0.000525436	0.000205942	0.000396573	1.68e-05	3.12e-05	3.23e-05	--	--	--
17161	Amentoflavone	3.89e-06	3.48e-06	4.67e-06	8.78e-06	7.86e-06	2.67e-05	1.78e-05	1.97e-05	1.27e-05	3.93e-06	7.54e-06	4.16e-06	1.09e-05	1.09e-05	1.74e-05	5.34e-06	4.14e-06	3.99e-06	4.23e-05	5.55e-05	6.96e-06	1.46e-05	2.28e-05	1.83e-05	5.54e-06	4.33e-06	1.17e-05	1.08e-05	1.36e-05	1.27e-05	--	--	--
2493	Aminohippuric acid	3.39e-06	3.57e-06	5.46e-06	6.28e-06	1.14e-05	1.7e-05	6.79e-06	7.84e-06	7.63e-06	3.55e-06	6.07e-06	5.51e-06	6.06e-06	7.11e-06	7.83e-06	4.39e-06	4.54e-06	3.64e-06	1.88e-05	2.06e-05	7.36e-06	7.49e-06	6.12e-06	1.2e-05	5.67e-06	3.46e-06	8.59e-06	7.18e-06	5.58e-06	7.96e-06	--	--	--
3892	Ammelide	3.7e-05	1.99e-05	1.36e-05	7.95e-06	5.93e-06	2.01e-05	4.66e-05	9.63e-06	1.16e-05	3.92e-05	2.64e-05	3.38e-05	1.25e-05	1.16e-05	1.01e-05	5.06e-05	6.61e-05	7.52e-05	4.05e-06	5.38e-06	3.68e-06	1.61e-05	1.35e-05	1.36e-05	0.00011908	0.000755706	0.000168	1.41e-05	1.75e-05	1.3e-05	--	--	--
3815	Ammeline	0.000417964	0.000403428	0.000726723	0.00235496	0.0021954	0.00293606	0.000475375	0.00011715	0.000157725	0.000177313	0.000391981	0.000201973	0.000259857	0.000191918	0.00169415	0.000322584	0.000597794	0.000395774	0.00296795	0.0029321	0.00139716	0.000226666	0.000353457	0.00125217	0.000270033	0.000183666	0.000273257	0.000957669	0.000869081	0.000428753	--	--	--
5754	Arachidonic Acid (peroxide free)	0.0103045	0.00813916	0.00539154	3.1e-05	5.26e-05	6.86e-05	0.000211081	0.000118752	0.000495421	0.00657923	0.00407662	0.00364934	4.81e-05	5.42e-05	5.4e-05	0.00945822	0.00825091	0.00668371	3.79e-05	3.04e-05	4.17e-05	0.000359601	0.000384315	0.000303909	0.00759834	0.00561006	0.00572124	4.41e-05	4.74e-05	4.8e-05	--	--	--
1874	Azelaic acid	3.88e-05	3.39e-05	5.45e-05	5.36e-05	5.23e-05	4.72e-05	4.96e-05	5.39e-05	5.01e-05	4.8e-05	5.5e-05	3.6e-05	6.59e-05	5.11e-05	6.58e-05	4.02e-05	4.89e-05	4.44e-05	4.78e-05	3.31e-05	4.96e-05	5.08e-05	4.46e-05	5.87e-05	4.72e-05	7.25e-05	8.12e-05	5.9e-05	6.23e-05	4.51e-05	--	--	--
19313	Baccatin III	6.09e-05	0.000157811	8.25e-05	0.000172454	0.000486493	0.000221964	0.000197046	0.000384672	0.000308314	7.66e-05	0.000301272	4.71e-05	0.000788691	0.000773177	0.000413896	7.02e-05	7.27e-05	0.000135746	4.02e-05	0.000194316	0.000356709	0.000216011	0.000340083	0.00020199	0.000236203	0.000199442	0.000207429	0.00201775	0.000212749	0.0021678	--	C11900	Metabolic pathways(ko01100);;Biosynthesis of secondary metabolites(ko01110);;Diterpenoid biosynthesis(ko00904)
5544	Bentazon	4.14e-05	3.6e-05	2.83e-05	0.000473828	0.000368846	0.000701004	0.000132928	0.000139659	0.000199995	2.68e-05	0.000109305	3.31e-05	0.00424407	0.00274068	0.00227946	3.03e-05	6.14e-05	7.59e-05	0.000300979	0.00034137	0.000636777	7.89e-05	0.000140955	0.000104822	0.000112928	0.0001509	9.34e-05	0.00267781	0.00116173	0.00174646	--	--	--
7783	Camptothecin	0.000157981	0.000165294	0.000167135	0.000162387	0.000172326	7.82e-05	0.000154143	0.000267677	0.000145779	0.000178457	0.000477858	0.000124267	0.00011148	8.08e-05	0.000147527	0.000137967	0.000138907	0.000238816	0.000131013	7.9e-05	0.000159278	0.000142522	0.000147723	0.000199047	0.000206205	0.00026017	0.000465825	0.000133038	0.000152718	0.000166705	--	C01897	Biosynthesis of secondary metabolites(ko01110)
6438	Chloroquine	8.04e-05	5.05e-05	9.85e-05	1.77e-05	1.93e-05	5.22e-05	8.05e-05	0.000273139	0.000143717	0.000211787	0.000101534	8.72e-05	2.49e-05	4.46e-05	2.42e-05	0.000117099	9.71e-05	8.17e-05	5.23e-05	2.34e-05	1.67e-05	2.05e-05	9.95e-05	3.1e-05	7.84e-05	3.75e-05	0.000169395	1.82e-05	4.02e-05	1.9e-05	--	--	--
12589	Cortisol 21-acetate	6.16e-06	3.88e-06	6.06e-06	2.82e-06	2.12e-06	3.69e-06	0.00020831	2.4e-05	2.03e-05	3.82e-06	5.78e-06	1.86e-06	8.8e-06	1.13e-05	6.08e-06	2.36e-05	9.3e-06	3.15e-06	2.22e-06	1.96e-06	1.79e-06	2.85e-05	2.87e-05	5.41e-05	5.05e-06	6.12e-06	7.23e-06	4.4e-06	5.18e-06	5.96e-06	--	--	--
5774	Cytidine 2',3'-cyclic phosphate	5.02e-06	6.05e-06	1.22e-05	7.69e-05	6.56e-05	5.56e-05	1.19e-05	3.73e-06	5.56e-06	1.85e-06	6.04e-06	1.94e-06	9.45e-06	6.83e-06	4.11e-05	4.17e-06	1.05e-05	1.53e-05	7.54e-05	5.92e-05	6.77e-05	1.11e-05	1.72e-05	3.31e-05	3.97e-06	2.81e-06	5.25e-06	2.72e-05	1.97e-05	8.93e-06	--	--	--
534	D(-)-beta-hydroxy butyric acid	3.9e-05	4.6e-05	5.19e-05	4.6e-05	5.64e-05	4.62e-05	8.7e-05	8.54e-05	6.89e-05	3.46e-05	6.25e-05	5.94e-05	7.23e-05	6.61e-05	7.63e-05	4.33e-05	5.06e-05	0.000336277	4.91e-05	4.79e-05	4.74e-05	0.000284573	8.18e-05	9.09e-05	0.000144393	0.000139805	0.000115262	6.21e-05	7.73e-05	6.14e-05	--	--	--
1189	D-Alanyl-D-alanine (D-Ala-D-Ala)	6.3e-06	5.29e-06	7.7e-06	2.91e-05	2.48e-05	1.96e-05	5.37e-05	4.05e-05	3.24e-05	6.04e-06	5.27e-06	4.5e-06	1.28e-05	1.77e-05	2.9e-05	7.11e-06	1.19e-05	8.26e-06	3.06e-05	2.94e-05	1.96e-05	4.03e-05	2.99e-05	5.07e-05	5.99e-06	7.28e-06	8e-06	1.96e-05	1.45e-05	8.46e-06	--	--	--
6946	Dantrolene	1.14e-05	1.17e-05	1.4e-05	5.19e-05	3.79e-05	7.06e-05	7.11e-05	7e-05	8.17e-05	1.09e-05	3.34e-05	2.58e-05	0.000667826	0.000425003	0.000427926	1.51e-05	2.5e-05	2.41e-05	6.8e-05	3.99e-05	0.000119271	4.66e-05	5.85e-05	5.24e-05	4.58e-05	4.15e-05	3.32e-05	0.00041857	0.000250672	0.000378141	--	--	--
2413	D-Arabinono-1,4-lactone	1.89e-05	2.25e-05	2.97e-05	2.18e-05	1.71e-05	1.66e-05	5.19e-05	9.03e-05	7.56e-05	1.06e-05	2.24e-05	1.06e-05	4.01e-05	3.98e-05	3.92e-05	1.25e-05	3e-05	1.3e-05	2.18e-05	1.71e-05	1.22e-05	9.51e-05	4.54e-06	5.9e-05	1.55e-05	3.57e-05	5.65e-05	3.19e-05	4.61e-05	3.07e-05	--	--	--
23254	Dephosphocoenzyme A (Dephospho-CoA)	5.16e-06	5.44e-06	8.21e-06	2.29e-05	2.19e-05	1.7e-05	8.99e-05	5.18e-05	7.88e-05	7.78e-06	1.53e-05	2.38e-05	3.28e-05	2.01e-05	3.87e-05	1.15e-05	2.53e-05	7.57e-06	2.14e-05	1.97e-05	2.08e-05	8.05e-05	9.84e-05	0.000108209	3.35e-05	2.79e-05	3.05e-05	3.83e-05	3.06e-05	2.71e-05	--	--	--
1665	D-Fructose	0.00181025	0.00169885	0.00253731	0.00448481	0.00364424	0.0055105	0.00379669	0.00434506	0.00412341	0.00265225	0.00327464	0.00576727	0.0165631	0.0135576	0.0108134	0.00178978	0.00646665	0.00218253	0.00421167	0.00273836	0.00248802	0.002698	0.00360075	0.00484363	0.0136153	0.0197211	0.011697	0.00603447	0.00905214	0.00784438	--	C00095	Fructose and mannose metabolism(ko00051);;Metabolic pathways(ko01100);;ABC transporters(ko02010);;Galactose metabolism(ko00052);;Starch and sucrose metabolism(ko00500)
2017	D-galacturonic acid	3.84e-05	4.4e-05	5.87e-05	4.24e-05	1.8e-05	3.44e-05	0.000108359	8.45e-05	1.79e-05	2.55e-05	3.28e-05	1.78e-05	0.000148924	4.45e-05	2.94e-05	2.51e-05	3.96e-05	2.84e-05	3.44e-05	2.77e-05	1.4e-05	6.46e-05	1.8e-05	7.65e-05	0.000102289	9.7e-05	0.000116541	9.83e-05	3.54e-05	0.000119719	--	C00333	Metabolic pathways(ko01100);;ABC transporters(ko02010);;Ascorbate and aldarate metabolism(ko00053);;Amino sugar and nucleotide sugar metabolism(ko00520);;Pentose and glucuronate interconversions(ko00040)
20218	Diosmin	6.58e-06	6.51e-06	1.03e-05	9.11e-05	6.94e-05	6.35e-05	0.000191138	0.000375029	0.000164158	3.82e-06	1.12e-05	5.91e-06	8.76e-05	6.9e-05	0.000130473	1.13e-05	1.63e-05	7.81e-06	0.000118527	0.000107093	6.82e-05	0.000210733	0.000165738	0.000130225	1.18e-05	2.52e-05	1.8e-05	0.00013337	9.14e-05	0.000133157	--	--	--
3090	Diuron	0.0180495	0.0163663	0.00953013	1.1e-05	0.000186115	4.14e-05	0.000164135	0.000167424	0.000106545	0.0168593	0.00578964	0.00218685	4.82e-05	5.99e-05	4.34e-05	0.00975675	0.010197	0.00303223	1.3e-05	1.01e-05	0.000150859	0.000248868	9.3e-05	8.84e-05	0.00187445	0.00249729	0.000788202	2.77e-05	5.87e-05	5.73e-05	--	--	--
159	DL-lactate	0.000245147	0.000279484	0.000425679	0.000608661	0.000492354	0.000716564	0.000529629	0.000458711	0.000570332	0.00044775	0.000497199	0.000699322	0.00178501	0.00162226	0.00114842	0.000292007	0.000842601	0.000330779	0.0004585	0.000343208	0.00033107	0.000394356	0.000422161	0.00139548	0.00149175	0.00192657	0.00133531	0.000763	0.000926927	0.000938621	--	--	--
2463	D-Lyxose	8.64e-06	8.02e-06	1.2e-05	3.23e-05	3.47e-05	2.93e-05	0.000110443	0.000281927	9.64e-05	4.06e-06	1e-05	4.65e-06	0.000100204	0.000101218	0.000102831	1.11e-05	1.75e-05	8.72e-06	3.31e-05	3.14e-05	3.91e-05	5.65e-05	9.34e-05	0.000130414	6.7e-06	1.58e-05	9.78e-06	8.46e-05	0.00010749	6.39e-05	--	C00476	Pentose and glucuronate interconversions(ko00040)
7917	Docosatrienoic Acid	0.00129811	0.00109362	0.00104218	9.96e-06	1.92e-05	2.19e-05	1.61e-05	0	2.67e-05	0.00203699	0.000954847	0.00078406	0.000129116	0.000118588	6.61e-05	0.000898323	0.000959679	0.00115808	1.13e-05	1e-05	1.58e-05	4.09e-05	2.69e-05	3.3e-05	0.00219103	0.00145434	0.000396879	9.99e-05	0.000130148	7.44e-05	--	--	--
2849	D-Quinovose	1.8e-05	1.38e-05	2.11e-05	6.76e-05	5.34e-05	7.73e-05	3.4e-05	2.09e-05	2.18e-05	9.58e-06	1.05e-05	1.63e-05	2.63e-05	2.11e-05	9.1e-05	1.73e-05	2.42e-05	1.5e-05	0.000280053	0.000201211	3.16e-05	1.51e-05	3.64e-05	8.4e-05	7.21e-06	3.78e-06	1.08e-05	4.18e-05	4.2e-05	3.34e-05	--	--	--
5954	D-Ribulose 1,5-bisphosphate	4.28e-06	3.47e-06	4.02e-06	1.58e-05	1.34e-05	1.28e-05	9.07e-06	2.78e-06	6.16e-06	1.06e-06	4.85e-06	1.3e-06	1.24e-05	1.24e-05	2.55e-05	3.74e-06	6.37e-06	7.09e-06	2.11e-05	1.25e-05	1.18e-05	3.95e-06	1.16e-05	1.41e-05	2.28e-06	2.19e-06	1.85e-06	1.74e-05	1.44e-05	1.16e-05	--	C01182	Carbon fixation in photosynthetic organisms(ko00710);;Carbon metabolism(ko01200);;Glyoxylate and dicarboxylate metabolism(ko00630);;Metabolic pathways(ko01100);;Biosynthesis of secondary metabolites(ko01110)
493	D-Threitol	0.000135212	1.27e-05	0.000187807	0.000146906	0.000150299	0.0001586	0.000266869	0.00016035	0.000198864	0.000116094	5.21e-06	6.88e-06	0.000274945	0.000244726	0.000275616	7.08e-05	2e-05	0.000134531	0.000152739	0.000140339	0.000159824	0.000204297	0.000210252	0.000227814	5.69e-05	6.75e-06	6.98e-06	0.000267382	0.000342892	0.000274423	--	--	--
26703	Echinacoside	6.03e-06	6.58e-06	8.88e-06	3.7e-05	5.5e-05	5.18e-05	3.7e-05	5.74e-05	2.43e-05	6.84e-06	1.34e-05	7.41e-06	2.15e-05	1.77e-05	2.11e-05	9.08e-06	9.73e-06	6.97e-06	4.09e-05	3.7e-05	3.1e-05	4.03e-05	3.3e-05	2.45e-05	1.31e-05	1.48e-05	1.87e-05	1.32e-05	1.49e-05	1.51e-05	--	--	--
5291	Embelin	0.00522216	0.0032542	0.00507278	0.00232125	0.00251606	0.00183427	0.00126331	0.00579288	0.00469706	0.00384058	0.00403184	0.00509504	0.00513145	0.00587247	0.00498293	0.00399564	0.00426415	0.00424865	0.00179061	0.00184292	0.00314366	0.00416056	0.0029974	0.00346756	0.00234251	0.00220993	0.00178462	0.00570897	0.00610163	0.00572431	--	--	--
17999	Enterostatin human	6.37e-06	4.07e-06	6.98e-06	2.25e-06	2.29e-06	3.75e-06	5.58e-06	3.78e-06	4.1e-06	5.03e-06	7.79e-06	3.5e-06	5.25e-06	4.03e-06	5.01e-06	7.45e-06	1.3e-05	8.66e-06	3.08e-06	2.99e-06	2.76e-06	4.73e-06	4.04e-06	7.09e-06	1.01e-05	5.2e-05	2.47e-05	3.96e-06	6.65e-06	5.83e-06	--	--	--
13672	Estriol 16.alpha.-(.beta.-D-glucuronide)	8.58e-06	2.11e-05	1.18e-05	1.29e-05	3.96e-06	5.22e-06	8.99e-06	7.46e-05	2.82e-05	1.58e-05	3.43e-05	1.93e-05	5.79e-05	7.4e-05	8.55e-05	2.08e-05	1.04e-05	7.48e-06	3.17e-06	2.39e-05	5.66e-06	1.64e-05	2.13e-05	2.82e-05	2.22e-05	2.97e-05	2.07e-05	6.01e-05	0.000102356	8.38e-05	--	--	--
11912	Estrone 3-glucuronide	3.98e-06	2.58e-06	3.38e-06	2.1e-06	2.56e-06	4.19e-06	1.29e-05	1.52e-05	5.98e-06	4.02e-06	6.44e-06	6.59e-06	2.27e-06	3.59e-06	3.09e-06	6.69e-06	4.83e-06	4.95e-06	2.5e-06	2.52e-06	1.1e-06	6.43e-06	8.57e-06	1.91e-05	1.34e-05	3.61e-05	2.55e-05	2.49e-06	1.75e-06	2.42e-06	--	--	--
2785	Ethyl glucuronide	2.46e-05	2.94e-05	3.18e-05	5.32e-05	0.000100716	9.62e-05	0.000222459	0.000364739	0.000224251	3.04e-05	5.03e-05	9.11e-05	0.000183699	0.000172074	0.000236409	4.13e-05	0.000107173	4.62e-05	7.41e-05	9.91e-05	6.58e-05	0.000143198	0.00020174	0.000295333	0.000170903	0.00020985	0.000185344	0.000292916	0.000229466	0.000244544	--	--	--
10767	Ethynodiol diacetate	3.47e-06	3.74e-06	3.1e-06	8.25e-05	0.000120789	0.000232315	1.4e-05	1.7e-05	1.17e-05	3.22e-06	1.04e-05	4.02e-06	8.27e-05	0.000122036	9.33e-05	4.11e-06	5.99e-06	5.76e-06	8.33e-05	0.000123731	0.000123816	9.08e-06	1.01e-05	2.59e-05	6.08e-06	6.05e-06	1.09e-05	6.37e-05	6.48e-05	7.63e-05	--	--	--
2685	Eupatoriochromene	1.88e-05	4e-05	1.12e-05	4.15e-06	4.72e-06	8.05e-06	8.26e-05	8.56e-05	3.97e-05	2.91e-05	0.00010127	2.36e-05	2.01e-05	2.39e-05	2.16e-05	5.55e-05	2.74e-05	3.3e-05	1.15e-05	1.1e-05	7.46e-06	1.98e-05	1.82e-05	5e-05	3.73e-05	1.75e-05	5.26e-05	1.22e-05	2.25e-05	2.57e-05	--	--	--
13275	Flavin mononucleotide (FMN)	0.000110196	2.25e-05	0.000121746	0.00363249	0.00358798	0.00490788	0.00129215	0.00172532	0.00107211	0.000101428	0.000241156	0.000154761	0.00261455	0.00113671	0.00141554	0.000114615	0.000299108	0.000134293	0.00301381	0.00300272	0.00472786	0.00110285	0.00142432	0.00123658	0.000306856	0.000562939	0.000574713	0.000594681	0.000687804	0.000807512	--	--	--
4811	Flavone	4.94e-05	3.32e-05	5.54e-05	5.58e-05	6.56e-05	7.76e-05	6.28e-05	0.000106226	4.31e-05	6.04e-05	3.45e-05	3.68e-05	4.43e-05	5.37e-05	0.000124266	4.46e-05	6.3e-05	4.39e-05	0.000126496	0.000131507	5.12e-05	5.22e-05	3.7e-05	9.51e-05	4.43e-05	6.18e-05	5.63e-05	7.44e-05	8.81e-05	6.52e-05	--	--	--
4894	Floxuridine	2.52e-05	1.14e-05	2.87e-05	3.18e-05	3.78e-05	1.98e-05	6.88e-05	3.39e-05	6.08e-05	1.45e-05	1.69e-05	1.65e-05	9.34e-05	9.74e-05	9.8e-05	1.51e-05	1.8e-05	1.67e-05	2.6e-05	2.6e-05	3.52e-05	5.74e-05	3.99e-05	4.65e-05	2.45e-05	3.35e-05	1.46e-05	9.22e-05	0.000126294	8.93e-05	--	--	--
5085	Fluconazole	9.01e-06	5.41e-06	7.03e-06	1.37e-05	4.24e-06	4.73e-06	8.35e-05	4.86e-06	3.78e-05	3.11e-06	8.42e-06	3.67e-06	5.37e-05	7.49e-05	5.6e-05	2.29e-05	7.83e-06	2.86e-06	3.56e-06	6.93e-06	2.91e-06	1.48e-05	3.01e-05	2.29e-05	1.94e-06	6.6e-06	3.45e-06	2.31e-05	6.13e-05	3.19e-05	--	--	--
7171	Flutamide	1.45e-05	1.06e-05	2.22e-05	2.56e-05	2.41e-05	3.25e-05	3.06e-05	1.28e-05	1.89e-05	8.23e-06	1.21e-05	6.41e-06	1.58e-05	1.5e-05	2.86e-05	1.52e-05	1.78e-05	8.66e-06	3.14e-05	3.25e-05	1.87e-05	1.91e-05	2.08e-05	3.56e-05	6.8e-06	7.51e-06	1.31e-05	2.16e-05	2.18e-05	1.45e-05	--	--	--
2409	Fraxetin	3.09e-05	2.94e-05	4.66e-05	1.58e-05	1.18e-05	1.29e-05	7.55e-05	7.33e-05	3.87e-05	2.98e-05	0.000162179	2.81e-05	4.17e-05	5.69e-05	4.41e-05	3.4e-05	2.56e-05	2.56e-05	3.43e-05	2.74e-05	1.21e-05	3.02e-05	3.34e-05	4.09e-05	5.23e-05	3.18e-05	0.000125315	3.46e-05	4.73e-05	4.27e-05	--	--	--
2076	Galactonic acid	0.000174278	0.000208106	0.000203973	0.000863745	0.000574634	0.000581043	0.00104166	0.00128808	0.000729768	9.76e-05	0.000146577	9.28e-05	0.000612228	0.000827816	0.00155409	0.000202353	0.000265419	0.000186812	0.000645837	0.000904481	0.000174669	0.000319908	0.000614336	0.000933306	0.000149209	0.000245414	0.000209739	0.000931716	0.00146547	0.000829406	--	--	--
3602	gamma-L-Glutamyl-L-valine	6.13e-06	6.18e-06	1.06e-05	1.97e-05	1.69e-05	1.57e-05	9.09e-05	0.000118945	4.59e-05	3.95e-06	8.2e-06	3.18e-06	2.22e-05	3.07e-05	2.87e-05	1.13e-05	1.33e-05	6.05e-06	1.92e-05	1.93e-05	1.21e-05	4.56e-05	4.98e-05	6.25e-05	4.86e-06	8.77e-06	9.57e-06	1.81e-05	2.19e-05	1.17e-05	--	--	--
18418	Ginkgetin	3.69e-06	3.05e-06	7.42e-06	5.71e-06	5e-06	4.67e-06	6.23e-05	4.1e-05	3.53e-05	2.54e-06	5.25e-06	1.87e-06	7.94e-06	8.52e-06	1.09e-05	9.02e-06	9.85e-06	2.18e-06	5.49e-06	6.88e-06	4.72e-06	4.97e-05	3.91e-05	7.13e-05	2.1e-06	3.78e-06	4.59e-06	7.69e-06	1.23e-05	1.21e-05	--	--	--
2224	Glucosamine	5.93e-05	6.09e-05	5.68e-05	0.000189443	0.000141482	0.000154067	0.000151549	0.000156286	8.39e-05	8.86e-05	0.000117194	0.000113665	4.96e-05	5.89e-05	8.64e-05	7e-05	9.3e-05	6.56e-05	0.000161952	0.000146082	0.000131728	0.000157065	8.48e-05	0.000147441	0.000138079	0.000151833	0.000164833	6.04e-05	3.04e-05	3.68e-05	--	--	--
1023	Glycerol 3-phosphate	1.85e-05	2.87e-06	2.78e-05	1.96e-05	2.52e-05	1.35e-05	1.5e-05	2.05e-05	1.32e-05	1.94e-05	1.28e-05	7.02e-06	3.83e-05	4.44e-05	4.17e-05	2.1e-05	5.18e-06	3.84e-06	1.59e-05	8.55e-06	2.08e-05	9.59e-06	2.85e-05	1.55e-05	1.19e-05	1e-05	1.25e-05	1.43e-05	2.64e-05	1.41e-05	--	--	--
6708	Heneicosanoic acid	0.00086637	0.000721619	0.000880536	0.000102793	0.000159746	0.000111944	0.000381546	7.17e-05	0.000615685	0.000784442	0.000725082	0.000641156	0.000154934	8e-05	8.85e-05	0.000983516	0.000828489	0.00123274	7.57e-05	6.42e-05	0.000209187	0.00049996	0.000573586	0.000436024	0.00067101	0.000368954	0.000667988	6.57e-05	6.31e-05	0.000127702	--	--	--
4401	Heptadecanoic acid	0.0269019	0.0217863	0.0270723	0.00165817	0.00207027	0.00161169	0.00228453	0.00035728	0.00397579	0.0299774	0.0189126	0.0114553	0.000775138	0.00071606	0.000562318	0.0240496	0.0192487	0.0303773	0.00168182	0.00162297	0.00196855	0.00357001	0.00342387	0.00413947	0.0185921	0.0138654	0.0129977	0.0008203	0.000715679	0.000639979	--	--	--
5025	Hexadecanedioic acid	0.000169419	0.000147596	0.000116912	2.05e-05	2.45e-05	2.46e-05	3.88e-05	5.68e-05	5.48e-05	0.00024615	0.0001931	0.000237628	3.94e-05	3e-05	4.07e-05	0.000293333	0.000376055	0.00017985	1.68e-05	2.09e-05	1.81e-05	4.51e-05	4e-05	4.2e-05	0.00243866	0.000792816	0.000272764	4.27e-05	4.28e-05	3.5e-05	--	--	--
2083	Homoveratric acid	7.61e-06	5.92e-06	1.5e-05	8.87e-05	0.00010064	0.000117941	0.000125057	0.000157679	0.000103472	8.12e-06	1.55e-05	6.96e-06	0.000125506	6.41e-05	0.00019997	3.99e-06	1.64e-05	1.76e-05	9.43e-05	7.4e-05	0.000131446	5.18e-05	0.000148223	0.000114342	2.7e-05	4.53e-05	2.48e-05	0.00020245	0.000108596	0.000162343	--	--	--
11821	hydrocortisone 21-acetate	9.94e-07	1.69e-06	2.56e-06	1.28e-05	1.28e-05	2.44e-05	7.19e-06	7.64e-06	4.21e-06	1.68e-06	4.25e-06	1.93e-06	2e-06	2.58e-06	5.75e-06	1.64e-06	2.24e-06	2.09e-06	3.52e-05	3.26e-05	4.31e-06	4.14e-06	9.83e-06	7.47e-06	2.74e-06	3.26e-06	6.11e-06	2.78e-06	2.42e-06	2.05e-06	--	--	--
828	Hydroxyhydroquinone	1.2e-05	6.52e-06	1.49e-05	1.57e-05	1.69e-05	1.76e-05	0.000127414	0.000169558	9.57e-05	6.8e-06	8.36e-06	4.62e-06	4.29e-05	5.66e-05	4.24e-05	2.04e-05	1.66e-05	8.49e-06	1.55e-05	1.59e-05	9.6e-06	6.96e-05	6.4e-05	8.27e-05	4.04e-06	1.49e-05	6.29e-06	2.46e-05	5.32e-05	2.71e-05	--	C02814	Metabolic pathways(ko01100)
26875	Immunomycin	9.91e-05	0.00379937	0.000115112	1.7e-05	2.59e-05	1.8e-05	7.05e-06	2.3e-06	1.1e-05	0.000175391	5.34e-05	5.63e-05	6.1e-06	7.44e-06	3.61e-06	9.01e-05	6.65e-05	3.45e-05	2.14e-05	2.12e-05	2.01e-05	7.74e-06	8.69e-06	9.89e-06	0.000116811	6.48e-05	9.11e-05	4.32e-06	4.12e-06	4.35e-06	--	--	--
1781	IS	0.0198188	0.0148878	0.0238115	0.0133341	0.0138766	0.0133161	0.0333075	0.0379811	0.0253955	0.019308	0.0209576	0.0129753	0.0342705	0.0343795	0.0334525	0.0196737	0.0183198	0.0208551	0.0129932	0.0123908	0.0147194	0.0244158	0.0251941	0.0237884	0.0161659	0.0149994	0.0177215	0.0306775	0.0336823	0.0305323	--	--	--
1975	Isoscopoletin	2.73e-05	1.69e-05	3.08e-05	4.83e-06	5.79e-06	0.000132268	0.00023762	0.000356679	0.000270613	5.14e-05	0.000168141	2.17e-05	1.49e-05	1.8e-05	4.11e-05	3.1e-05	6.28e-05	1.75e-05	3.96e-05	7.17e-05	7.65e-06	3.28e-05	0.000103879	0.000428185	3.22e-05	2.2e-05	0.000956795	2.11e-05	2.76e-05	1.82e-05	--	--	--
2252	Kojic Acid	3.03e-05	2.7e-05	3.92e-05	2.59e-05	3.42e-05	2.6e-05	4.64e-05	5.26e-05	3.28e-05	2.66e-05	3.48e-05	3.25e-05	3.95e-05	5.18e-05	3.67e-05	3.14e-05	2.88e-05	3.25e-05	2.72e-05	2.23e-05	1.6e-05	0.000125142	3.51e-05	4.29e-05	6.18e-05	7.61e-05	7.3e-05	3.84e-05	4.44e-05	4.07e-05	--	--	--
8375	Lariciresinol	0.00015198	0.000104847	0.000315738	0.00160046	0.00171211	0.00045034	0.000368503	0.000556646	0.000360455	0.000187478	0.000348728	6.99e-05	0.000125738	5.41e-05	0.000152225	0.000197656	0.00022035	0.000265127	0.000894011	0.000356349	0.00181439	0.000555741	0.000599126	0.00045405	0.000240611	0.000312721	0.000550462	0.000220519	7.9e-05	0.000215367	--	--	--
2628	L-Galactono-1,4-lactone	9.81e-06	9.87e-06	1.28e-05	2.78e-05	2.16e-05	2.29e-05	1.29e-05	9.86e-06	9.93e-06	1.04e-05	1.39e-05	6.2e-06	1.18e-05	1.23e-05	1.96e-05	8.21e-06	4.55e-06	1.38e-05	2.05e-05	2.04e-05	1.67e-05	9.83e-06	7.13e-06	1.61e-05	1.84e-06	1.59e-05	1.46e-05	8.56e-06	1.7e-05	1.17e-05	--	C01115	Ascorbate and aldarate metabolism(ko00053);;Metabolic pathways(ko01100);;Biosynthesis of secondary metabolites(ko01110)
1641	L-Gulonic gamma-lactone	7.51e-05	6.28e-05	8.61e-05	6.37e-05	6.19e-05	6.67e-05	0.000170599	5.52e-05	0.000113843	8.42e-05	9.93e-05	0.000128064	0.000765145	0.000335073	0.000512299	8.61e-05	0.000120189	7.13e-05	4.72e-05	3.7e-05	4.78e-05	5.88e-05	5.4e-05	8.58e-05	0.000221165	0.000166921	0.000134825	0.00112242	0.000997104	0.000864812	--	--	--
2308	L-Iditol	1.61e-05	1.24e-05	2.63e-05	1.46e-05	1.41e-05	1.42e-05	0.000116415	8.81e-05	5.99e-05	1.74e-05	1.73e-05	1.11e-05	8.1e-05	4.6e-05	0.000117345	1.98e-05	1.54e-05	1.4e-05	1.69e-05	1.53e-05	1.36e-05	3.56e-05	0.000101565	5.83e-05	2.19e-05	1.53e-05	1.93e-05	4.84e-05	6.15e-05	5.02e-05	--	--	--
10984	Linustatin	6.89e-05	9.2e-05	8.59e-05	2.53e-05	2.89e-05	2.07e-05	6.56e-05	0.000158804	0.000246378	8.94e-05	0.000152578	4.58e-05	8.75e-05	7.75e-05	5.63e-05	0.000751495	7.14e-05	0.000217139	3.84e-05	1.99e-05	3.5e-05	4.63e-05	4.33e-05	6.99e-05	7e-05	5.92e-05	0.000129317	0.000103533	7.36e-05	8.16e-05	--	--	--
957	L-Ribulose	4.67e-05	4.16e-05	5.75e-05	0.000247378	0.000330801	0.00031672	0.000217619	0.000238482	0.000197758	3.41e-05	4.73e-05	2.47e-05	0.000279729	0.00036337	0.000410874	4.68e-05	7.92e-05	6.12e-05	0.000375515	0.000288802	0.000523414	0.000104095	0.000178014	0.000311897	4.62e-05	4.65e-05	6.34e-05	0.000327857	0.000397339	0.000264088	--	C00508	Metabolic pathways(ko01100);;Pentose and glucuronate interconversions(ko00040)
386	Maleamic acid	5.75e-05	1.91e-05	2.01e-05	2.91e-05	3.33e-05	1.7e-05	5.48e-05	4.74e-05	3.6e-05	7.15e-06	4.4e-05	7.6e-06	6.18e-05	8.5e-05	7.38e-05	2.08e-05	1.88e-05	3.69e-05	1.81e-05	1.63e-05	3.83e-05	2.01e-05	2.93e-05	3.63e-05	1.82e-05	1.07e-05	1.14e-05	7.56e-05	0.000107858	7.56e-05	--	C01596	Nicotinate and nicotinamide metabolism(ko00760)
7629	Maltitol	9.7e-06	1.04e-05	1.35e-05	9.53e-06	7.41e-06	8.57e-06	0.000293799	0.00015421	0.000202236	1.33e-05	1.3e-05	6.71e-06	3.87e-05	1.7e-05	0.000174465	1.43e-05	1.73e-05	1.07e-05	5.43e-05	1.72e-05	4.87e-06	0.00011242	0.000290124	1.05e-05	1.94e-05	2.68e-05	2.23e-05	0.000116206	0.000137466	0.00010046	--	--	--
20329	Manumycin A	4.63e-06	3.07e-06	5.99e-06	2.14e-05	1.44e-05	4.47e-05	1.38e-05	1.48e-05	1.06e-05	3.68e-06	4.78e-06	2.68e-06	8.09e-06	2.14e-05	1.94e-05	5.29e-06	5.58e-06	4.21e-06	4.14e-05	4.83e-05	7.91e-06	1.08e-05	7.43e-06	1.74e-05	4.04e-06	4.22e-06	4.74e-06	5.68e-06	7.37e-06	8.32e-06	--	--	--
14088	Maslinic Acid	0.000932162	0.000627717	0.000441861	0.000101096	0.000179534	0.000131579	0.000166772	0.000267985	0.000109095	0.000774152	0.0010478	0.000703394	5.21e-05	1.44e-05	2.1e-05	0.000805756	0.000480526	0.000629348	0.000181562	0.000130396	0.000145657	0.000213598	0.000129391	9.85e-05	0.000570223	0.000359127	0.000494413	2.19e-05	1.48e-05	1.75e-05	--	--	--
2560	m-Chlorohippuric acid	0.000214256	0.000186588	0.00023059	0.000112861	0.000143833	0.000446114	0.000560583	0.000585668	0.000211188	0.000265504	0.000243994	0.0004333	0.000346522	0.000299886	0.00024883	0.000214289	0.000365185	0.00021376	0.000191088	0.00010083	0.000102167	0.000113294	8.43e-05	0.000143927	0.000574875	0.000526919	0.000442977	0.000155868	0.000216957	0.000178808	--	--	--
15572	Melezitose	0.000997591	0.00197484	0.00175273	0.000124615	0.000295433	0.00032954	0.000745453	0.000354177	0.000199951	0.00106056	0.0011499	0.000765469	0.000267248	0.000507059	0.000409073	0.00126044	0.0011761	0.00131032	0.000259765	0.000195891	0.000467909	0.000477162	0.000188178	0.00028432	0.00105774	0.000947896	0.000755377	0.000392989	0.000276785	0.000305393	--	--	--
4777	Metaxalone	6.64e-05	3.22e-05	6.45e-05	2.45e-05	1.76e-05	1.67e-05	0.000140795	0.000236073	0.000151243	6.99e-05	0.000364559	3.91e-05	1.74e-05	1.4e-05	1.6e-05	9.63e-05	5.8e-05	9.4e-05	1.44e-05	1.4e-05	2.61e-05	3.11e-05	3.43e-05	9.51e-05	0.000109923	4.72e-05	0.000343149	1.53e-05	1.65e-05	1.4e-05	--	--	--
572	Monomethyl glutaric acid	5.04e-05	4.29e-05	9.34e-05	0.000545197	0.00016818	0.000376307	9.81e-05	2.46e-05	5.01e-05	2.69e-05	4.5e-05	2.24e-05	7.5e-05	7.77e-05	0.000219092	5.06e-05	9.32e-05	0.000100347	9.76e-05	0.00094878	0.000273567	5.58e-05	7.92e-05	0.00037514	4.35e-05	1.91e-05	4.19e-05	0.000151261	0.000168739	0.000109596	--	--	--
15497	Muramic acid	9.3e-06	1.41e-05	1.1e-05	0.000323935	0.000214137	0.000285406	1.51e-05	4.26e-05	1.23e-05	1.05e-05	1.21e-05	8.15e-06	1.47e-05	6.84e-06	2.55e-05	1e-05	9.82e-06	1.64e-05	0.000447112	0.000354647	0.000136769	1.17e-05	1.49e-05	2.07e-05	1.83e-05	1.1e-05	3.93e-05	2.49e-05	1.16e-05	1.34e-05	--	--	--
2916	Myristoleic acid	0.000400557	0.000421192	0.000293672	3.48e-05	4.51e-05	3.9e-05	4.36e-05	6.38e-05	6.21e-05	0.000836241	0.000521568	0.000425526	3.42e-05	5.19e-05	3.64e-05	0.000612559	0.000681585	0.000424821	3.73e-05	5e-05	4.49e-05	0.000102655	5.5e-05	5.81e-05	0.000972578	0.000567159	0.000465839	4.05e-05	3.77e-05	3.09e-05	--	--	--
11541	N-Acetyl-D-lactosamine	5.01e-05	5.69e-05	6.4e-05	3.44e-05	2.59e-05	3.09e-05	9.23e-05	4.95e-05	0.000107539	4.09e-05	5.41e-05	3.79e-05	0.000237325	0.000290802	0.000221483	4.48e-05	0.000174966	3.08e-05	2.12e-05	2.47e-05	2.09e-05	6.45e-05	8.08e-05	7.8e-05	0.000147355	0.00036645	0.000151628	0.000303142	0.000371575	0.000358142	--	--	--
1952	N-Acetyl-DL-methionine	1.22e-06	1.11e-06	2.59e-06	9.19e-06	7.85e-06	9.02e-06	1.06e-05	1.75e-05	1.15e-05	2.08e-06	1.86e-06	2.86e-06	3.32e-06	4.61e-06	5.86e-06	1.83e-06	2.12e-06	1.27e-06	1.17e-05	1.31e-05	4.26e-06	1.46e-05	1.36e-05	1.08e-05	7.99e-06	2.1e-05	8.54e-06	3.43e-06	3.41e-06	3.28e-06	--	--	--
2793	N-Acetylmannosamine	7.61e-06	7.27e-06	1.05e-05	4.93e-05	3.9e-05	3.98e-05	2.97e-05	2.57e-05	1.99e-05	7.66e-06	8.78e-06	8.14e-06	1.23e-05	8.89e-06	2.41e-05	8.15e-06	5.98e-06	1.18e-05	4.57e-05	5.02e-05	2.64e-05	2e-05	2.14e-05	4.68e-05	6.41e-06	8.84e-06	1e-05	1.4e-05	2.35e-05	1.98e-05	--	--	--
12184	Naringenin-7-O-Glucoside	2.55e-05	2.37e-05	3.42e-05	2.39e-05	2.4e-05	3.52e-05	0.000613976	0.000775861	0.000610353	2.45e-05	5.76e-05	2.84e-05	0.000130665	6.32e-05	4.03e-05	8.35e-05	9.31e-05	2.69e-05	3.69e-05	4e-05	2.18e-05	0.00071503	0.00192981	0.000538891	4.57e-05	0.000134032	0.000128533	3.13e-05	3.64e-05	4.59e-05	--	--	--
6322	Nateglinide	3.7e-06	3.41e-06	2.78e-06	2.96e-05	2.6e-05	2.06e-05	8.25e-05	0.000122797	5.13e-05	3.9e-06	5.46e-06	3.28e-06	1.05e-05	1.6e-05	1.15e-05	5.03e-06	5.37e-06	4.04e-06	2.2e-05	1.64e-05	2.55e-05	5.44e-05	6.1e-05	6.68e-05	8.92e-06	1.25e-05	2.04e-05	8.09e-06	6.1e-06	5.78e-06	--	--	--
7085	Nicotinamide ribotide	0.000159838	0.000176992	0.000198098	0.000717613	0.00066736	0.000881613	0.000592122	0.000460513	0.000551899	4.26e-05	0.000185288	5.61e-05	0.00138051	0.00185207	0.00152796	0.000130745	0.00025138	0.000231172	0.000801606	0.000648265	0.000665783	0.000446995	0.000704044	0.000785489	8.43e-05	0.000135882	0.000114004	0.00135881	0.00158319	0.00154405	--	--	--
4804	Niflumic Acid	4.65e-05	3.68e-05	5.6e-05	2.7e-05	2.41e-05	2.85e-05	6.25e-05	0.000112248	4.95e-05	4.46e-05	4.21e-05	3.07e-05	7.26e-05	7.8e-05	6.3e-05	4.68e-05	3.69e-05	4.13e-05	2.32e-05	2.13e-05	2.32e-05	3.96e-05	4.59e-05	4.13e-05	2.84e-05	2.85e-05	2.8e-05	6.59e-05	7.64e-05	7.82e-05	--	--	--
12493	Nimodipine	6.05e-05	5.2e-05	5.71e-05	0.000398884	0.000375611	0.000975814	0.000162343	0.00073125	0.000476062	4.8e-05	0.000135623	5.8e-05	0.000541997	0.000599621	0.00141377	6.31e-05	0.000235751	8.19e-05	0.00100568	0.000899394	0.000709005	0.00028993	0.000177285	0.000332722	0.000553896	0.000507226	0.000202104	0.000654102	0.00111725	0.00145695	--	--	--
2598	Nitrofurazone	7.11e-06	1.9e-05	1.64e-05	2.69e-06	4.88e-06	2.48e-05	8.41e-06	7.63e-06	6.03e-06	2.31e-05	2.85e-05	4.87e-05	8.12e-06	6.69e-06	7.22e-06	9.26e-06	2.15e-05	3.14e-05	1.19e-05	3.75e-06	4.98e-06	6.96e-06	6.28e-06	4.75e-05	1.73e-05	1.39e-05	3.77e-05	6.52e-06	1.07e-05	6.3e-06	--	--	--
5476	Nname,cis-9,10-Epoxystearic acid	0.00407812	0.00308452	0.00339822	0.00021224	0.000397689	0.000213173	0.00063836	0.000949291	0.00112366	0.00791017	0.00338388	0.0074329	0.000353778	0.000226864	0.000260851	0.00247679	0.00441047	0.0028856	0.000213544	0.000293264	0.000433295	0.00157152	0.00077357	0.00147392	0.00299125	0.00347061	0.00363913	0.000344315	0.000263084	0.0002708	--	--	--
17799	Nomilin	1.31e-05	1.17e-05	1.63e-05	8.51e-05	9.96e-05	9.23e-05	0.000169633	0.000190925	0.000117841	3.06e-05	4.36e-05	3.88e-05	0.000315869	7.96e-05	0.000116134	2.16e-05	3.84e-05	2.22e-05	8.83e-05	6.47e-05	7.84e-05	9.36e-05	9.76e-05	0.000128434	4.94e-05	7.64e-05	7.11e-05	5.55e-05	5.12e-05	9.66e-05	--	--	--
7379	Norethindrone Acetate	0.000347334	0.000282277	0.000947571	0.000249292	0.000255784	0.000451751	0.000625947	3.32e-05	0.00032759	0.000414275	0.000479043	0.000237117	0.00110763	0.000872397	0.000667913	0.000768061	0.000346758	0.000395488	0.000347444	0.000221787	0.00028275	0.000461057	0.000493681	0.000419008	0.000225176	0.000201054	0.000217092	0.000909909	0.000719992	0.000727464	--	--	--
20423	Novobiocin	1.25e-05	1.32e-05	1.11e-05	0.000382552	0.000497244	0.000560619	0.000171	0.000234131	7.5e-05	1.03e-05	3.32e-05	1.97e-05	0.000117961	4.61e-05	0.000125688	1.2e-05	2.02e-05	2.22e-05	0.000491427	0.000461453	0.000554367	7.93e-05	0.000143416	0.000148002	3.1e-05	2.36e-05	2.93e-05	0.00025371	8.08e-05	0.000300599	--	--	--
11734	Octacosanoic acid	9.15e-05	0.000124398	0.000199044	2.42e-05	4.43e-05	2.67e-05	4.83e-05	7.12e-06	1.14e-05	9.43e-05	0.000132548	0.000234539	8e-05	9.93e-05	4.57e-05	0.000214059	0.00027491	0.000134909	2.35e-05	2.33e-05	5.2e-05	1.39e-05	1.14e-05	9.61e-06	0.000195824	4.73e-05	9.77e-05	8.36e-05	0.000138997	0.000113246	--	--	--
13296	Oleanolic acid	0.00270289	0.00174601	0.00235415	0.000110099	0.00015499	0.00022968	4.67e-05	3.04e-05	0.00056054	0.00372259	0.00333148	0.00194468	6.95e-05	3.56e-05	3.04e-05	0.00175445	0.00122123	0.00173625	0.000344907	0.000364381	0.000120744	0.000106938	0.000301985	0.000578466	0.00171452	0.000763554	0.00118668	3.04e-05	3.22e-05	1.67e-05	--	--	--
2401	Penicillic Acid	0.000107229	9.55e-05	8.95e-05	0.000162674	0.000160714	0.00018522	0.000152235	0.000259964	0.000182157	9.99e-05	0.000382068	0.000462428	0.00016504	0.000266314	0.000208875	0.000135613	0.000109532	6.57e-05	0.000171762	0.000138426	0.000134586	0.000210353	0.000198975	0.00021436	0.000114901	0.000417867	0.000106355	0.000239529	0.000263542	0.000190752	--	--	--
3443	Pentadecanoic Acid	0.0246094	0.018913	0.0187967	0.00126615	0.00164596	0.00125418	0.00341382	0.000628375	0.00410432	0.0403379	0.0205283	0.0178906	0.000971683	0.00084409	0.000891851	0.0198781	0.0223511	0.0321193	0.00125333	0.00119703	0.00170918	0.00613655	0.00354946	0.00438076	0.020007	0.0192981	0.0213503	0.000924923	0.00108994	0.00138935	--	--	--
11717	Perseitol	1.43e-05	1.59e-05	1.55e-05	0.000169345	0.000178829	0.000296826	9.19e-05	0.000299346	9.88e-05	1.5e-05	5.52e-05	2.52e-05	9.87e-05	0.000146664	0.000226583	1.86e-05	5.99e-05	2.02e-05	0.000303606	0.000427183	0.000108879	5.21e-05	7.48e-05	0.000160315	5.32e-05	0.000135385	5.06e-05	0.000152351	0.000143007	0.000115733	--	--	--
9708	Phenethicillin	0.00014801	8.85e-05	3.24e-05	0.000198569	0.000164812	7.79e-05	0.000206882	0.000282179	0.000141253	0.000176364	0.00035734	0.000126208	0.000944882	0.000762	0.000994759	0.000189735	8.29e-05	0.000181229	9.92e-05	4.52e-05	0.000174681	0.000181866	0.000174005	0.000127859	0.000244535	6.95e-05	0.000287544	0.00151364	0.000799453	0.00142961	--	--	--
7573	Phenethyl Caffeiate	0.000235409	0.000403403	0.00024045	0.000126989	0.000142114	8.78e-05	0.000152964	0.000202322	0.000173032	0.000257336	0.000666357	0.000188642	0.000187047	0.000136473	0.000215965	0.000157873	0.000100884	0.000142186	5.65e-05	5.54e-05	0.000155275	0.000119001	0.000161546	0.000152992	0.000366197	6.41e-05	0.000161498	0.000206333	0.000240716	0.000268097	--	--	--
8136	Phenolphthalein	5.95e-05	0.000197139	0.000331189	1.02e-05	9.05e-06	5.53e-06	0.000201531	0.000345592	0.000534062	0.000205638	0.000230816	0.000332785	4.09e-05	2.61e-05	3.61e-05	8.49e-05	9.27e-05	0.000107122	7.22e-06	1.29e-05	7.3e-06	6.56e-05	4.59e-05	5.14e-05	0.000392119	6.03e-05	0.000162038	2.6e-05	4.05e-05	3.41e-05	--	--	--
5908	Phenylbutazone	0.000459926	0.000346734	0.000457081	0.000187301	0.000238817	0.00018148	0.000344141	0.00077371	0.000773671	0.00046754	0.000671908	0.000327784	0.000471658	0.00039191	0.000390931	0.000353475	0.000409413	0.000368644	0.000221428	0.000171405	0.00037964	0.00038909	0.000329709	0.000378636	0.000231329	0.000218283	0.000394098	0.000420672	0.000556175	0.000448816	--	--	--
6586	p-Hydroxyphenylbutazone	5.46e-06	4.32e-06	6.99e-06	1.88e-05	2.18e-05	5.65e-05	2.66e-05	3.21e-05	2.11e-05	4.68e-06	1.89e-05	5.64e-06	1.4e-05	2.86e-05	2.23e-05	7.32e-06	7.77e-06	5.52e-06	5.33e-05	7.29e-05	9.49e-06	9.38e-06	4.59e-06	1.5e-05	9.24e-06	1.83e-05	9.3e-06	1.36e-05	1.57e-05	1.33e-05	--	--	--
13573	Pravastatin	1.95e-05	2.57e-05	2.19e-05	3.11e-05	3.09e-05	6.99e-05	6.22e-05	5.35e-05	3.57e-05	2.07e-05	8.82e-05	3.97e-05	6.56e-05	2.76e-05	5.67e-05	8.81e-06	5.1e-05	3.4e-05	5.56e-05	2.73e-05	3.5e-05	2.25e-05	4.49e-05	3.12e-05	5.72e-05	0.000484218	7.21e-05	5.28e-05	3.03e-05	4.94e-05	--	--	--
3883	Primidone	0.000217137	0.000180946	0.000334478	0.000145318	0.000133584	0.00024902	0.000170563	0.00033391	0.000153572	0.000200483	0.000248325	0.000117466	0.00025152	0.000202075	0.000346357	0.000208292	3.45e-05	0.000193197	0.000285095	0.000345013	0.00010654	0.00018365	0.000242871	0.00021039	0.000100205	9.84e-05	0.000235222	0.000266189	0.000371775	0.000375803	--	--	--
2672	Propanil	5.16e-06	4.79e-06	3.25e-05	7.3e-06	1.04e-05	1.72e-05	4.51e-05	0.0001493	3.73e-05	6.58e-05	0.00012354	4.57e-06	1.44e-05	1.23e-05	9.92e-06	3.48e-05	8.99e-06	3.85e-05	2.69e-05	2.41e-05	7.3e-06	8.85e-06	1.73e-05	1.39e-05	3.01e-05	2.92e-05	0.000114934	9.99e-06	1.63e-05	1.7e-05	--	--	--
7567	Pyrethrosin	1.2e-05	1.08e-05	1.58e-05	2.23e-05	2.55e-05	3.72e-05	5.74e-05	4.85e-05	3.92e-05	8.41e-06	1.46e-05	1.4e-05	1.83e-05	3.97e-05	5.98e-05	1.5e-05	7.83e-06	1.1e-05	3.66e-05	4.89e-05	2.37e-05	2.81e-05	4.56e-05	3.32e-05	9.38e-06	1.53e-05	1.27e-05	2.57e-05	3.11e-05	2.06e-05	--	--	--
1357	Pyridoxal (Vitamin B6)	0.00012058	0.000121228	0.000181003	0.000226785	0.00025129	0.000188377	0.000344974	0.00025984	0.000265319	0.000118723	0.00011967	8.73e-05	0.000224351	0.000252663	0.000236395	0.000131376	0.000110987	0.000124515	0.000230651	0.000222203	0.000235531	0.000279681	0.000245831	0.000288116	8.82e-05	8.7e-05	0.000105848	0.000218565	0.00026282	0.000248185	--	--	--
3661	Quadrone	5.6e-05	8.71e-05	6.99e-05	1.5e-05	2.06e-05	2.91e-05	0.00020206	0.000423188	0.000248981	0.000192628	0.000508027	5.93e-05	1.6e-05	1.77e-05	1.74e-05	8.66e-05	4.81e-05	0.000369012	2.63e-05	2.54e-05	1.21e-05	3.95e-05	5.91e-05	0.00113939	6.34e-05	2.78e-05	0.000477312	2.06e-05	2.13e-05	1.15e-05	--	--	--
1981	Quinate	7.07e-05	9.04e-05	0.00010675	0.000260742	0.000377386	0.000148348	0.000159284	5.97e-05	0.000156766	2.96e-05	7.49e-05	2.84e-05	0.000367712	0.000483449	0.00035997	5.78e-05	0.000106442	0.000131433	0.000268288	0.000272984	0.000264238	0.000117483	0.000173151	0.000296313	4.58e-05	3.99e-05	5.46e-05	0.00053124	0.000519256	0.000249329	--	C00296	Phenylalanine, tyrosine and tryptophan biosynthesis(ko00400)
3148	Riluzole	0.0112559	0.00903916	0.00612743	5.34e-05	0.000116432	1.87e-05	0.000134616	0.00166254	0.000711364	0.00978483	0.00384234	0.00147583	5.67e-05	4.65e-05	4.3e-05	0.00595825	0.0067522	0.00186915	8.14e-06	6.32e-06	9.8e-05	0.000189547	2.44e-05	7.43e-05	0.00118057	0.00152255	0.001078	2.65e-05	5.52e-05	5.51e-05	--	--	--
1746	Saccharin	9.91e-05	7.82e-05	6.38e-05	2.1e-05	2.49e-05	1.22e-05	7.19e-05	0.000463136	7.24e-05	3.63e-05	3.78e-05	5.17e-05	7.66e-05	9.9e-05	9.94e-05	7.54e-05	6.17e-05	3.88e-05	3.66e-05	3.79e-05	2.47e-05	7.74e-05	9.59e-05	3.87e-05	2.53e-05	4.64e-05	7.95e-05	9.02e-05	0.000106094	9.42e-05	--	--	--
730	Salicylamide	2.1e-05	1.88e-05	3.03e-05	0.00010504	0.000156198	9.94e-05	2.59e-05	2.22e-05	2.62e-05	5.33e-06	1.8e-05	6.7e-06	3.44e-05	3.28e-05	0.00012438	8.19e-06	3.44e-05	5.82e-05	0.000139333	0.000112055	0.000163121	1.94e-05	4.2e-05	9.06e-05	1.59e-05	4.09e-06	1.5e-05	0.000115205	7.59e-05	4.8e-05	--	--	--
8370	Salidroside	1.35e-05	1.36e-05	1.72e-05	1.7e-05	2.06e-05	3.28e-05	5.65e-05	9.84e-05	4.94e-05	8.63e-06	1.61e-05	7.37e-06	9.22e-05	9.05e-05	0.000133576	1.06e-05	1.11e-05	8.21e-06	1.71e-05	2.35e-05	2.42e-05	7.11e-05	7.8e-05	4.28e-05	2.68e-05	4.51e-05	2.59e-05	0.000153838	0.0001019	0.000165583	--	C06046	Tyrosine metabolism(ko00350)
2022	Scytalone	2.94e-05	2.26e-05	2.37e-05	0.000111303	0.000137602	0.000154105	0.000189068	0.00115026	0.000588897	3.43e-05	6.56e-05	0.000129196	5.51e-05	5.04e-05	4.49e-05	6.04e-05	8.54e-05	5.17e-05	6.99e-05	2.8e-05	0.000111628	0.000273641	0.000244952	0.000252597	0.000319319	0.00023089	0.000284614	4.51e-05	3.45e-05	2.89e-05	--	--	--
1784	Sebacic acid	0.00164803	0.0012077	0.00153542	8.43e-05	0.000220727	0.000103982	0.00284082	0.000651649	0.000488459	0.00301482	0.00514525	0.00241048	8.71e-05	0.000174243	0.000120946	0.00252913	0.00108305	0.00215163	9.14e-05	7.12e-05	6.98e-05	0.0013343	0.000911866	0.00178952	0.0100698	0.00299679	0.00938737	0.00014997	0.000173063	0.000177318	--	--	--
14546	Silybin	7.46e-05	0.00016656	0.000110957	2.88e-05	4.06e-05	3.35e-05	8.24e-05	6e-05	7.52e-05	5.64e-05	0.000160547	4.79e-05	0.00012916	0.000104492	8.84e-05	7.08e-05	5.28e-05	0.00022015	4.22e-05	2.75e-05	4.19e-05	5.32e-05	8.86e-05	6.2e-05	6.99e-05	5.35e-05	0.000125589	0.000118272	0.000116184	0.000137443	--	--	--
2416	Sinapyl aldehyde	7.32e-05	0.000149113	0.000148213	0.00025689	0.000246655	0.000190661	0.00104338	0.00100526	0.000628261	0.000131348	0.000183209	0.000199235	0.000324818	0.000302007	0.000414218	0.000169476	0.000157395	0.000323676	0.00020536	0.000227765	0.000273239	0.000355577	0.000293513	0.000405179	0.000301353	0.000208659	0.000415936	0.00032871	0.000277208	0.000474315	--	--	--
2596	sn-Glycerol 3-phosphoethanolamine	5.94e-06	4.28e-06	7.32e-06	7.4e-06	6.93e-06	8.41e-06	4.63e-05	4.76e-05	2.53e-05	4.91e-06	1.01e-05	5.33e-06	2.07e-05	1.43e-05	1.4e-05	1.48e-05	6.4e-06	5.39e-06	8.57e-06	5.37e-06	1.01e-05	1.71e-05	2.3e-05	2.38e-05	4.87e-06	5.28e-06	7.44e-06	1.27e-05	1.25e-05	1.14e-05	--	--	--
1538	Suberic acid	1.34e-05	7.41e-06	1.61e-05	4.12e-06	3.53e-06	8.25e-06	1.74e-05	1.88e-05	8.67e-06	3.2e-05	1.96e-05	6.32e-05	9.92e-06	1.02e-05	9.12e-06	1.11e-05	1.55e-05	1.88e-05	4.95e-06	4.02e-06	1.08e-05	9.55e-06	7.83e-06	9.34e-06	1.92e-05	1.99e-05	2.56e-05	1e-05	1.42e-05	9.09e-06	--	--	--
6950	Sulfaphenazole	0.00073603	0.00118351	0.00148471	0.00222317	0.00146577	0.000966094	9.18e-05	0.000130784	0.000544519	0.000383037	0.00193721	0.000165329	1.51e-05	0.000356901	0.00112542	0.00175939	0.00111379	0.0011492	0.00127539	0.000991931	0.00155024	0.000127374	0.000102866	0.000120177	0.00127979	0.000753991	0.00125278	0.00254771	0.00102975	0.00166909	--	--	--
10357	Sunitinib	6.43e-05	0.000106019	0.000161504	0.000553676	0.000609147	0.000332962	0.000281474	0.000761247	0.000592347	0.000167097	0.000258563	8.31e-05	0.000172406	7.12e-05	0.000151153	6.38e-05	0.000114045	8.77e-05	0.000530412	0.000272363	0.000716937	0.000307701	0.000338755	0.000335564	0.000117541	9.07e-05	0.000268085	8.92e-05	7.25e-05	7.92e-05	--	--	--
27240	Tacrolimus	0.000115857	7.2e-05	9.55e-05	2.32e-06	3.9e-06	4.17e-06	1.15e-05	7.42e-07	6.15e-06	9.08e-05	9.51e-05	5.35e-05	1.71e-06	4.94e-06	3.04e-06	0.000109977	8.53e-05	0.000105442	2.69e-06	1.42e-06	5.16e-06	9.18e-06	5.03e-06	6.14e-06	4.97e-05	6.31e-05	6.25e-05	4.26e-06	3.79e-06	2.97e-06	--	--	--
10876	Tamsulosin	2.12e-05	2.6e-05	2.9e-05	2.43e-05	2.16e-05	0.000144925	0.000331359	0.000103446	0.000212733	2.79e-05	8.64e-05	7.75e-05	4.36e-05	6.7e-05	5.87e-05	4.06e-05	5.12e-05	3.23e-05	0.00017016	0.000193514	2.49e-05	0.000184536	0.000111129	0.000171382	8.65e-05	0.000191735	0.000162642	2.8e-05	2.6e-05	2.79e-05	--	--	--
8080	Tricosanoic acid	0.000983333	0.000737197	0.00096537	0.000132471	0.000227978	0.000128873	0.00206138	3.9e-05	0.000895809	0.000934178	0.00049914	0.000618378	0.00022027	0.000172263	0.00011671	0.00101271	0.000724056	0.000922977	7.47e-05	7.58e-05	0.000296176	0.000748445	0.00100796	0.00071472	0.000398037	0.00034287	0.0003597	0.000111737	0.000150886	0.00023374	--	--	--
5812	Uridine 5'-monophosphate (UMP)	9.71e-05	4.79e-05	4.79e-05	1.85e-05	3.07e-05	2.26e-05	0.000141834	0.000605461	0.000262801	0.000113852	0.000454409	6.57e-05	9.25e-06	1.68e-05	1.26e-05	6.87e-05	4.5e-05	9.26e-05	1.58e-05	2.39e-05	5.31e-05	0.000115689	0.000209315	0.000122013	8.01e-05	7.19e-05	0.000539232	1.12e-05	1.12e-05	1.6e-05	--	--	--
18408	Uridine diphosphate glucose(UDP-D-Glucose)	6.86e-06	1.01e-05	1.1e-05	3.38e-05	1.41e-05	2.77e-05	2.2e-05	2.28e-05	2.65e-05	4.6e-06	8.18e-06	5.11e-06	7.12e-05	8.27e-05	9.82e-05	8.81e-06	1.25e-05	1.01e-05	2.14e-05	2.45e-05	2.53e-05	1.31e-05	2.31e-05	1.77e-05	3.2e-06	7.69e-06	4.29e-06	6.53e-05	8.83e-05	0.000106952	--	--	--
1376	Vanillic acid	3.76e-05	2.61e-05	4.14e-05	9.17e-05	0.000102944	4.21e-05	0.000138125	0.000429105	0.000127167	3.64e-05	6.37e-05	2.99e-05	9.97e-05	6.51e-05	9.17e-05	5.33e-05	5.74e-05	4.71e-05	5.22e-05	5e-05	0.000119844	0.00030677	0.000146467	0.000116739	5.71e-05	8.29e-05	0.000123638	9.23e-05	8.86e-05	7.84e-05	--	--	--
16166	Vindoline	5.51e-06	5.46e-06	7.38e-06	0.000103526	7.15e-05	0.00021412	6.42e-06	5.72e-06	5.08e-06	5.15e-06	1.45e-05	4.09e-06	1.11e-05	6.7e-05	2.31e-05	5.19e-06	5e-06	6.6e-06	0.000220059	0.000292469	6.85e-05	5.11e-06	7.16e-06	1.37e-05	4.47e-06	4.08e-06	1.12e-05	8.55e-06	8.99e-06	9.46e-06	--	C01626	Indole alkaloid biosynthesis(ko00901)
2032	Zingerone	5.55e-05	6.15e-05	7.94e-05	7.72e-05	0.000102995	0.000229609	5.28e-05	0.000111663	6.27e-05	5.25e-05	3.92e-05	4.88e-05	4.34e-05	4.52e-05	6.23e-05	6.26e-05	5.75e-05	5.19e-05	0.00017706	0.000340738	8.4e-05	7.94e-05	5.81e-05	8.92e-05	9.32e-05	5.24e-05	0.000115057	5.01e-05	5.54e-05	4.7e-05	--	--	--

## Sheet: Sheet2
MS2 name	CKB1	CKB2	CKB3	CKL1	CKL2	CKL3	CKR1	CKR2	CKR3	CKRhi1	CKRhi2	CKRhi3	CKS1	CKS2	CKS3	SiB1	SiB2	SiB3	SiL1	SiL2	SiL3	SiR1	SiR2	SiR3	SiRhi1	SiRhi2	SiRhi3	SiS1	SiS2	SiS3	HMDB_taxonomy	KEGG_annotation	KEGG_pathway_annotation
.beta.-Estradiol 3-sulfate	4.22e-05	3.66e-05	4.54e-05	0.000955033	0.00101879	0.00151263	0.000362699	0.000721033	0.000472071	2.09e-05	7.21e-05	6.38e-05	0.000442919	0.000365029	0.000809178	3.12e-05	0.000138246	7.9e-05	0.00194209	0.00213125	0.000698794	0.000265617	0.000358939	0.000673829	0.000310657	0.000250794	0.000246628	0.000370287	0.000389347	0.000254471	--	--	--
2E-Eicosenoic acid	0.00280678	0.00205706	0.00189497	0.00038563	0.000272034	0.000245708	0.000895534	0.000265342	0.00240295	0.0097269	0.00183292	0.00382915	0.000581476	0.000121762	0.000253648	0.00365915	0.00594419	0.0034997	0.000266977	0.000183935	0.000523053	0.00253011	0.0031625	0.00328357	0.00377362	0.00380394	0.00541856	0.000184358	0.000109372	0.000208574	--	--	--
2-Methylbenzoic acid	0.00010801	0.000118191	0.000109529	0.00386974	0.0043284	0.00149841	0.00208796	0.0019641	0.00155557	0.000127547	0.000279998	0.000213093	0.000907996	0.000518866	0.000938118	0.000226988	0.000441397	0.0584268	0.00257896	0.00115161	0.00497522	0.00214195	0.00147807	0.00212389	0.00111946	0.000592096	0.000799582	0.00111269	0.000566747	0.00115193	Benzene and substituted derivatives	C07215	Metabolic pathways(ko01100)
3b-Hydroxy-5-cholenoic acid	0.000109123	1.58e-05	7.68e-05	0.0006017	0.00296183	0.00334866	0.00469613	0.000534188	0.000100202	0.000229802	6.97e-05	3.41e-05	7.49e-05	0.000122005	6.18e-05	2.77e-05	2.01e-05	4.38e-05	0.00191844	0.00476529	0.00305629	0.0056194	0.0100383	0.000396906	4.74e-05	2.77e-05	2.02e-05	0.00354857	8.52e-05	5.25e-05	--	--	--
4-Methoxycinnamic acid	0.000720896	0.0038975	0.0006987	0.000184978	0.000461438	0.000223547	0.00120529	0.00387163	0.0028221	0.00144336	0.00548167	0.00464029	0.000640981	0.000176782	0.000427614	0.00156051	0.00137994	0.00139847	0.000222869	0.000110938	0.00027546	0.00154058	0.000774602	0.00152255	0.00323115	0.00136057	0.00262385	0.000296003	0.000209064	0.00035723	--	--	--
9(S)-HOTrE	0.00983484	0.0136443	0.0161588	0.0119839	0.0107751	0.0114698	0.00238851	0.0022349	0.0025977	0.0144896	0.0150176	0.016368	0.00048962	0.0002989	0.000694926	0.00493799	0.0105477	0.00892334	0.0162302	0.027264	0.00907352	0.00402817	0.00230899	0.00444111	0.0111922	0.00782751	0.00967787	0.000413624	0.000259436	0.000291135	--	C16326	alpha-Linolenic acid metabolism(ko00592)
all cis-(6,9,12)-Linolenic acid	0.0143544	0.0167273	0.0199311	0.0339497	0.0293256	0.0330942	0.00570324	0.00230848	0.00671224	0.00943027	0.00641464	0.0063836	0.00162207	0.000918156	0.00107836	0.0106504	0.0101907	0.00454981	0.0298597	0.0329848	0.0166008	0.00982815	0.00868709	0.00743096	0.00917361	0.00916879	0.00674159	0.00101061	0.00068447	0.000920786	--	--	--
Allantoin	0.000261405	0.000325736	0.000335322	0.000122295	4.57e-05	9.77e-05	0.00133944	0.000670542	0.000560204	0.000364237	0.000686441	0.000556388	0.00128943	0.00219023	0.00173053	0.000349888	0.000393032	0.000155771	3.45e-05	3.48e-05	5.05e-05	0.000291217	0.000231648	0.000538349	0.000419942	0.00052135	0.00051615	0.000485573	0.00115101	0.000429246	--	--	--
Ammeline	0.000417964	0.000403428	0.000726723	0.00235496	0.0021954	0.00293606	0.000475375	0.00011715	0.000157725	0.000177313	0.000391981	0.000201973	0.000259857	0.000191918	0.00169415	0.000322584	0.000597794	0.000395774	0.00296795	0.0029321	0.00139716	0.000226666	0.000353457	0.00125217	0.000270033	0.000183666	0.000273257	0.000957669	0.000869081	0.000428753	--	--	--
Apigenin 7-O-glucoside	0.000131047	0.000145181	0.000275638	0.00355101	0.0019058	0.00102138	0.000665091	0.00058849	0.000562186	4.85e-05	9.98e-05	6.34e-05	0.000464583	0.000599818	0.00192456	0.000125186	0.000338224	0.000272114	0.00363151	0.00497322	0.00174976	0.000783441	0.000646261	0.00127832	8.37e-05	9.33e-05	0.00010319	0.000727612	0.00124158	0.00135214	Flavonoids	C04608	Flavone and flavonol biosynthesis(ko00944)
Arachidic acid	0.00505608	0.00360728	0.00601599	0.000658266	0.000749189	0.00047279	0.0023886	0.000564707	0.00583417	0.00623613	0.00281782	0.00478538	0.00305317	0.000760012	0.00141756	0.00564126	0.00747657	0.00683107	0.000892697	0.0005033	0.00115673	0.00611463	0.00787619	0.00671339	0.00418177	0.00338688	0.00446803	0.0010597	0.000676187	0.000974082	Fatty Acyls	C06425	Biosynthesis of unsaturated fatty acids(ko01040)
Arachidonic Acid (peroxide free)	0.0103045	0.00813916	0.00539154	3.1e-05	5.26e-05	6.86e-05	0.000211081	0.000118752	0.000495421	0.00657923	0.00407662	0.00364934	4.81e-05	5.42e-05	5.4e-05	0.00945822	0.00825091	0.00668371	3.79e-05	3.04e-05	4.17e-05	0.000359601	0.000384315	0.000303909	0.00759834	0.00561006	0.00572124	4.41e-05	4.74e-05	4.8e-05	--	--	--
Arbutin	5.81e-05	6.03e-05	4.44e-05	0.000427038	0.000465623	0.000689536	0.00208739	0.00196426	0.00145093	5.02e-05	0.000149104	9.63e-05	0.00225766	0.00174453	0.00243895	0.000104307	0.000185419	6.55e-05	0.000448259	0.000440629	0.000455361	0.000772854	0.00142633	0.0010502	0.000255004	0.000426102	0.000204397	0.00211621	0.00170075	0.00201841	Organooxygen compounds	C06186	Glycolysis / Gluconeogenesis(ko00010)
Baccatin III	6.09e-05	0.000157811	8.25e-05	0.000172454	0.000486493	0.000221964	0.000197046	0.000384672	0.000308314	7.66e-05	0.000301272	4.71e-05	0.000788691	0.000773177	0.000413896	7.02e-05	7.27e-05	0.000135746	4.02e-05	0.000194316	0.000356709	0.000216011	0.000340083	0.00020199	0.000236203	0.000199442	0.000207429	0.00201775	0.000212749	0.0021678	--	C11900	Metabolic pathways(ko01100);;Biosynthesis of secondary metabolites(ko01110);;Diterpenoid biosynthesis(ko00904)
Behenic acid	0.00233799	0.00193666	0.00239884	0.000560028	0.000697797	0.000339355	0.00163095	0.000134379	0.00189001	0.00206993	0.00131681	0.0017946	0.00103037	0.000460023	0.000510838	0.00209754	0.00209662	0.00243429	0.00049812	0.000350344	0.00118141	0.00132948	0.00171874	0.00144258	0.00106236	0.000809516	0.00117351	0.000375215	0.000386714	0.000561158	Fatty Acyls	C08281	Biosynthesis of unsaturated fatty acids(ko01040);;Cutin, suberine and wax biosynthesis(ko00073)
Bentazon	4.14e-05	3.6e-05	2.83e-05	0.000473828	0.000368846	0.000701004	0.000132928	0.000139659	0.000199995	2.68e-05	0.000109305	3.31e-05	0.00424407	0.00274068	0.00227946	3.03e-05	6.14e-05	7.59e-05	0.000300979	0.00034137	0.000636777	7.89e-05	0.000140955	0.000104822	0.000112928	0.0001509	9.34e-05	0.00267781	0.00116173	0.00174646	--	--	--
cis-9-Palmitoleic acid	0.0392406	0.037214	0.0249976	0.00143894	0.00365237	0.00373031	0.00260419	0.00259084	0.0102162	0.0315837	0.0225617	0.0225227	0.000857298	0.000599933	0.000783746	0.0768711	0.0753025	0.049809	0.00361124	0.00480624	0.00316812	0.00658131	0.00834256	0.00372945	0.0679512	0.0815826	0.0249231	0.000629194	0.000612645	0.000534907	Fatty Acyls	C08362	Fatty acid biosynthesis(ko00061)
D-Biotin	0.000157677	0.000119289	0.000228492	1.96e-05	3.85e-05	4.54e-05	0.000314516	0.0151371	0.0093534	0.000319964	0.000298115	0.0341382	4.64e-05	4.53e-05	4.18e-05	0.000235028	0.000647422	0.000411087	2.5e-05	2.65e-05	3.23e-05	0.000117429	0.00142147	0.0012514	0.00163978	0.0019142	0.00332357	3.78e-05	5.27e-05	4.39e-05	Biotin and derivatives	C00120	Biotin metabolism(ko00780);;ABC transporters(ko02010);;Metabolic pathways(ko01100)
D-Fructose	0.00181025	0.00169885	0.00253731	0.00448481	0.00364424	0.0055105	0.00379669	0.00434506	0.00412341	0.00265225	0.00327464	0.00576727	0.0165631	0.0135576	0.0108134	0.00178978	0.00646665	0.00218253	0.00421167	0.00273836	0.00248802	0.002698	0.00360075	0.00484363	0.0136153	0.0197211	0.011697	0.00603447	0.00905214	0.00784438	--	C00095	Fructose and mannose metabolism(ko00051);;Metabolic pathways(ko01100);;ABC transporters(ko02010);;Galactose metabolism(ko00052);;Starch and sucrose metabolism(ko00500)
D-Glucono-1,5-lactone	0.000794474	0.000718525	0.00111791	0.00164756	0.000913383	0.000922669	0.000880532	0.00179567	0.000938433	0.00121986	0.00115871	0.00174762	0.0102504	0.00857341	0.00178531	0.000834103	0.0015417	0.00139253	0.000654361	0.000837052	0.000554963	0.000541386	0.000415707	0.00362244	0.00233218	0.00209401	0.00172288	0.0012468	0.00136035	0.00116448	Organooxygen compounds	C00198	Pentose phosphate pathway(ko00030);;Biosynthesis of secondary metabolites(ko01110);;Metabolic pathways(ko01100);;Carbon metabolism(ko01200)
Dihomo-gamma-Linolenic Acid	0.00178529	0.00132704	0.000959139	0.00021678	0.000242447	0.000211465	0.000128806	6.16e-05	0.000395053	0.00148521	0.00067343	0.00108984	5.44e-05	4.17e-05	6.65e-05	0.00242531	0.00334644	0.00247084	0.000226415	0.000265011	0.000139149	0.000377885	0.00038544	0.000299866	0.00245918	0.00328128	0.00276694	4.82e-05	4.08e-05	2.99e-05	Fatty Acyls	C03242	Metabolic pathways(ko01100);;Biosynthesis of unsaturated fatty acids(ko01040);;Linoleic acid metabolism(ko00591)
Diuron	0.0180495	0.0163663	0.00953013	1.1e-05	0.000186115	4.14e-05	0.000164135	0.000167424	0.000106545	0.0168593	0.00578964	0.00218685	4.82e-05	5.99e-05	4.34e-05	0.00975675	0.010197	0.00303223	1.3e-05	1.01e-05	0.000150859	0.000248868	9.3e-05	8.84e-05	0.00187445	0.00249729	0.000788202	2.77e-05	5.87e-05	5.73e-05	--	--	--
Embelin	0.00522216	0.0032542	0.00507278	0.00232125	0.00251606	0.00183427	0.00126331	0.00579288	0.00469706	0.00384058	0.00403184	0.00509504	0.00513145	0.00587247	0.00498293	0.00399564	0.00426415	0.00424865	0.00179061	0.00184292	0.00314366	0.00416056	0.0029974	0.00346756	0.00234251	0.00220993	0.00178462	0.00570897	0.00610163	0.00572431	--	--	--
Flavin mononucleotide (FMN)	0.000110196	2.25e-05	0.000121746	0.00363249	0.00358798	0.00490788	0.00129215	0.00172532	0.00107211	0.000101428	0.000241156	0.000154761	0.00261455	0.00113671	0.00141554	0.000114615	0.000299108	0.000134293	0.00301381	0.00300272	0.00472786	0.00110285	0.00142432	0.00123658	0.000306856	0.000562939	0.000574713	0.000594681	0.000687804	0.000807512	--	--	--
Heptadecanoic acid	0.0269019	0.0217863	0.0270723	0.00165817	0.00207027	0.00161169	0.00228453	0.00035728	0.00397579	0.0299774	0.0189126	0.0114553	0.000775138	0.00071606	0.000562318	0.0240496	0.0192487	0.0303773	0.00168182	0.00162297	0.00196855	0.00357001	0.00342387	0.00413947	0.0185921	0.0138654	0.0129977	0.0008203	0.000715679	0.000639979	--	--	--
IS	0.0198188	0.0148878	0.0238115	0.0133341	0.0138766	0.0133161	0.0333075	0.0379811	0.0253955	0.019308	0.0209576	0.0129753	0.0342705	0.0343795	0.0334525	0.0196737	0.0183198	0.0208551	0.0129932	0.0123908	0.0147194	0.0244158	0.0251941	0.0237884	0.0161659	0.0149994	0.0177215	0.0306775	0.0336823	0.0305323	--	--	--
Isopimaric acid	0.00231186	0.00240564	0.000864433	1.28e-05	2.04e-05	2.74e-05	0.000114794	0.000136016	0.000359065	0.0010532	0.00199318	0.00120526	5.21e-05	3.1e-05	3.57e-05	0.002283	0.00305931	0.00115859	1.73e-05	0.000129387	6.15e-05	0.000243189	0.000274626	0.000117931	0.00143392	0.00224784	0.00145003	8.29e-05	4.35e-05	2.43e-05	Prenol lipids	C09118	Diterpenoid biosynthesis(ko00904);;Biosynthesis of secondary metabolites(ko01110)
L-Asparagine	0.000959607	0.00114459	0.00091085	0.00140252	0.000562773	0.000445401	0.00908591	0.00246829	0.00430551	0.000478498	0.00108826	0.000429124	0.00751609	0.0108568	0.00900907	0.00203443	0.00094242	0.000370786	0.000317971	0.000902836	0.000255445	0.00171874	0.00346591	0.0026954	0.000202475	0.00104738	0.000596657	0.00401451	0.00887132	0.00543749	Carboxylic acids and derivatives	C00152	Biosynthesis of amino acids(ko01230);;Aminoacyl-tRNA biosynthesis(ko00970);;Cyanoamino acid metabolism(ko00460);;Alanine, aspartate and glutamate metabolism(ko00250);;Metabolic pathways(ko01100);;Biosynthesis of secondary metabolites(ko01110)
Linoleic acid	0.071178	0.0869177	0.0787134	0.0277142	0.0233349	0.0169868	0.0259633	0.0100201	0.0556622	0.0821388	0.0825046	0.0922136	0.00473075	0.00270282	0.00302919	0.0625616	0.056918	0.0499411	0.0229799	0.0179295	0.0229252	0.0578647	0.049559	0.0577057	0.0762533	0.073356	0.094046	0.00306936	0.00298317	0.00348684	Fatty Acyls	C01595	Biosynthesis of unsaturated fatty acids(ko01040);;Linoleic acid metabolism(ko00591);;Metabolic pathways(ko01100)
L-Malic acid	0.000233302	0.000454132	0.000332615	0.00184384	0.00210178	0.00102796	0.00458549	0.0016137	0.00258187	8.41e-05	0.000214171	0.00020358	0.00244096	0.00356058	0.00299258	0.000930596	0.000320109	0.000468807	0.00134492	0.00152862	0.000676234	0.00233627	0.00325808	0.00306922	0.000186357	0.000403209	0.000320038	0.00286099	0.0029975	0.00176494	Hydroxy acids and derivatives	C00149	Biosynthesis of secondary metabolites(ko01110);;Citrate cycle (TCA cycle)(ko00020);;Metabolic pathways(ko01100);;Carbon metabolism(ko01200);;Carbon fixation in photosynthetic organisms(ko00710);;Pyruvate metabolism(ko00620);;Glyoxylate and dicarboxylate metabolism(ko00630)
Mesaconic acid	0.00147803	0.0014683	0.00166989	0.00578553	0.00894189	0.00448993	0.00196921	0.000437985	0.00168426	0.00040919	0.00152943	0.000494071	0.00341231	0.00285962	0.00497825	0.000815093	0.00172581	0.00527147	0.004947	0.00266079	0.0112049	0.00113781	0.00355058	0.00393709	0.00189156	0.000516952	0.00101642	0.00888739	0.0104513	0.00442392	Fatty Acyls	C02226	2-Oxocarboxylic acid metabolism(ko01210);;Carbon metabolism(ko01200);;Glyoxylate and dicarboxylate metabolism(ko00630);;Metabolic pathways(ko01100);;Valine, leucine and isoleucine biosynthesis(ko00290);;C5-Branched dibasic acid metabolism(ko00660)
Myristic acid	0.00594973	0.00885249	0.00683599	0.00138887	0.00154334	0.00151491	0.00151492	0.000725153	0.00333749	0.0134192	0.00815006	0.00791916	0.00159139	0.00233164	0.00193762	0.00833874	0.00859961	0.00625824	0.0028346	0.00191339	0.00138199	0.00248503	0.00177389	0.00162165	0.00982021	0.00694362	0.00560471	0.001768	0.00177206	0.00155796	Fatty Acyls	C06424	Metabolic pathways(ko01100);;Fatty acid biosynthesis(ko00061)
N-carbamoyl-L-aspartate	0.000145573	2.1e-05	3.67e-05	1.87e-05	2.02e-05	0.000137975	0.00172351	0.000983822	0.000979921	0.000115033	0.000281148	2.41e-05	2.32e-05	3.94e-05	1.43e-05	9.31e-05	0.000210941	0.00012059	1.49e-05	1.62e-05	1.24e-05	0.000240181	0.000527831	0.0016529	8.48e-05	6.52e-05	0.00811986	3.17e-05	3.42e-05	3.95e-05	Carboxylic acids and derivatives	C00438	Metabolic pathways(ko01100);;Alanine, aspartate and glutamate metabolism(ko00250);;Pyrimidine metabolism(ko00240)
Nicotinamide ribotide	0.000159838	0.000176992	0.000198098	0.000717613	0.00066736	0.000881613	0.000592122	0.000460513	0.000551899	4.26e-05	0.000185288	5.61e-05	0.00138051	0.00185207	0.00152796	0.000130745	0.00025138	0.000231172	0.000801606	0.000648265	0.000665783	0.000446995	0.000704044	0.000785489	8.43e-05	0.000135882	0.000114004	0.00135881	0.00158319	0.00154405	--	--	--
Nname,cis-9,10-Epoxystearic acid	0.00407812	0.00308452	0.00339822	0.00021224	0.000397689	0.000213173	0.00063836	0.000949291	0.00112366	0.00791017	0.00338388	0.0074329	0.000353778	0.000226864	0.000260851	0.00247679	0.00441047	0.0028856	0.000213544	0.000293264	0.000433295	0.00157152	0.00077357	0.00147392	0.00299125	0.00347061	0.00363913	0.000344315	0.000263084	0.0002708	--	--	--
Oleanolic acid	0.00270289	0.00174601	0.00235415	0.000110099	0.00015499	0.00022968	4.67e-05	3.04e-05	0.00056054	0.00372259	0.00333148	0.00194468	6.95e-05	3.56e-05	3.04e-05	0.00175445	0.00122123	0.00173625	0.000344907	0.000364381	0.000120744	0.000106938	0.000301985	0.000578466	0.00171452	0.000763554	0.00118668	3.04e-05	3.22e-05	1.67e-05	--	--	--
Palmitic acid	0.266302	0.240758	0.247128	0.109998	0.092013	0.084322	0.0661796	0.0116598	0.119061	0.269254	0.223986	0.279956	0.0768794	0.0467118	0.042871	0.217158	0.235587	0.224804	0.0824931	0.0863875	0.0956816	0.150821	0.131251	0.12597	0.178519	0.196948	0.148855	0.0795682	0.0777156	0.0778277	Fatty Acyls	C00249	Fatty acid metabolism(ko01212);;Metabolic pathways(ko01100);;Fatty acid biosynthesis(ko00061);;Fatty acid elongation(ko00062);;Cutin, suberine and wax biosynthesis(ko00073);;Biosynthesis of unsaturated fatty acids(ko01040);;Fatty acid degradation(ko00071)
Pentadecanoic Acid	0.0246094	0.018913	0.0187967	0.00126615	0.00164596	0.00125418	0.00341382	0.000628375	0.00410432	0.0403379	0.0205283	0.0178906	0.000971683	0.00084409	0.000891851	0.0198781	0.0223511	0.0321193	0.00125333	0.00119703	0.00170918	0.00613655	0.00354946	0.00438076	0.020007	0.0192981	0.0213503	0.000924923	0.00108994	0.00138935	--	--	--
Pimelic acid	0.000149534	0.000210172	0.000174462	0.000380063	0.000462364	0.000250145	0.00019034	0.00075326	0.000427761	8.4e-05	0.000381002	0.000266225	0.000406162	0.000681882	0.000646892	6.68e-05	0.000228763	0.0507742	0.000443046	0.000332007	0.00046675	0.000431449	0.000180349	0.000240065	0.00082166	0.000280961	0.00054072	0.000775842	0.000689817	0.000822208	Fatty Acyls	C02656	Metabolic pathways(ko01100);;Biotin metabolism(ko00780)
Propionic acid	0.000503458	0.000520659	0.000783685	0.00040175	0.000281657	9.91e-05	0.00302784	0.00312727	0.00236507	0.000483445	0.000860628	0.000412783	0.00303863	0.00304836	6.82e-05	0.000699155	0.00068182	0.000594958	0.000182036	0.000131959	0.00101123	0.00194375	0.0023643	0.00219822	0.000432959	0.000560613	0.000572082	0.00266432	0.00343819	0.0027251	Carboxylic acids and derivatives	C00163	Metabolic pathways(ko01100);;Nicotinate and nicotinamide metabolism(ko00760);;Propanoate metabolism(ko00640)
Pyridoxal 5'-phosphate	0.00122993	0.00102345	5.18e-05	4.37e-05	3.22e-05	3.74e-05	6.14e-05	0.000188959	0.000109472	4.42e-05	0.000325066	0.000821636	0.00200128	0.00202475	0.00185345	0.00144415	0.00105259	4.63e-05	0.000849536	2.02e-05	2.87e-05	5.24e-05	6.38e-05	0.000137897	9.52e-05	0.000628009	0.000351018	0.00188382	0.00233209	0.00205537	Pyridines and derivatives	C00018	Vitamin B6 metabolism(ko00750);;Metabolic pathways(ko01100);;Thiamine metabolism(ko00730)
Raffinose	0.000222654	0.000236622	0.00040553	0.000371835	0.000565919	0.000662246	0.000746747	0.000675901	0.000869114	0.000251832	0.000510333	0.000352658	0.00149419	0.0010059	0.00167429	0.000294368	0.000583297	0.000212761	0.000571695	0.000498037	0.000279704	0.000396196	0.000719474	0.000814347	0.00119144	0.0104136	0.00120041	0.00183034	0.00161442	0.00172105	Organooxygen compounds	C00492	ABC transporters(ko02010);;Galactose metabolism(ko00052)
Riluzole	0.0112559	0.00903916	0.00612743	5.34e-05	0.000116432	1.87e-05	0.000134616	0.00166254	0.000711364	0.00978483	0.00384234	0.00147583	5.67e-05	4.65e-05	4.3e-05	0.00595825	0.0067522	0.00186915	8.14e-06	6.32e-06	9.8e-05	0.000189547	2.44e-05	7.43e-05	0.00118057	0.00152255	0.001078	2.65e-05	5.52e-05	5.51e-05	--	--	--
S-Adenosyl-L-homocysteine	0.000108722	0.000136361	0.000157937	0.00201754	0.00351292	0.00130301	0.000390468	0.0011431	0.000850046	0.000143166	0.000491741	0.000277546	0.00162542	0.00252732	0.00109357	0.000237795	0.000201402	0.000241497	0.00215703	0.00128572	0.00294509	0.000794267	0.000679636	0.000845007	0.000408113	0.000335011	0.00044407	0.00318341	0.000742126	0.00493477	5'-deoxyribonucleosides	C00021	Cysteine and methionine metabolism(ko00270);;Metabolic pathways(ko01100);;Biosynthesis of amino acids(ko01230)
Salicylic acid	0.000155005	3.81e-05	0.000155854	0.00108735	0.000715388	0.000304959	0.00417813	0.00144762	0.000953396	0.0002019	0.000208753	0.000114991	0.000381403	0.000293549	6.85e-05	0.000258079	0.000280733	0.000173399	0.000677709	0.000687364	0.000899285	0.00251904	0.00121279	0.00147418	0.000327723	0.000528061	0.000749076	0.000217287	0.000287748	0.000256892	Benzene and substituted derivatives	C00805	Plant hormone signal transduction(ko04075);;Phenylalanine metabolism(ko00360);;Biosynthesis of secondary metabolites(ko01110);;Metabolic pathways(ko01100)
Sebacic acid	0.00164803	0.0012077	0.00153542	8.43e-05	0.000220727	0.000103982	0.00284082	0.000651649	0.000488459	0.00301482	0.00514525	0.00241048	8.71e-05	0.000174243	0.000120946	0.00252913	0.00108305	0.00215163	9.14e-05	7.12e-05	6.98e-05	0.0013343	0.000911866	0.00178952	0.0100698	0.00299679	0.00938737	0.00014997	0.000173063	0.000177318	--	--	--
Stearidonic Acid	0.00331623	0.00106162	0.00101917	0.00235801	0.00288819	0.00239833	0.000265287	0.000178756	0.000108967	0.000481368	0.000418902	0.000596701	8.05e-05	4.35e-05	0.000153955	0.00703208	0.00253444	0.00255795	0.00331584	0.00501943	0.00226554	0.00039199	0.000214047	0.000316431	0.0150496	0.012478	0.0415561	9.63e-05	5.49e-05	5.18e-05	Fatty Acyls	C16300	alpha-Linolenic acid metabolism(ko00592);;Biosynthesis of secondary metabolites(ko01110)
Sucrose	0.000318444	0.000401377	0.000565568	0.00150831	0.00169122	0.00175836	0.0010437	0.000913611	0.000606193	0.000158184	0.000376924	0.000240387	0.00122795	0.00147306	0.00254862	0.000420626	0.000608372	0.00045086	0.00181227	0.0015925	0.00110003	0.000392473	0.000816995	0.00126128	0.000263173	0.000430322	0.000338794	0.0023023	0.00250168	0.00173311	Heteroaromatic compounds	C00089	ABC transporters(ko02010);;Metabolic pathways(ko01100);;Galactose metabolism(ko00052);;Starch and sucrose metabolism(ko00500)
Sulfaphenazole	0.00073603	0.00118351	0.00148471	0.00222317	0.00146577	0.000966094	9.18e-05	0.000130784	0.000544519	0.000383037	0.00193721	0.000165329	1.51e-05	0.000356901	0.00112542	0.00175939	0.00111379	0.0011492	0.00127539	0.000991931	0.00155024	0.000127374	0.000102866	0.000120177	0.00127979	0.000753991	0.00125278	0.00254771	0.00102975	0.00166909	--	--	--
Thymidine	0.00155934	0.00087121	0.000758331	0.00245306	0.00359152	0.000608098	0.00238556	0.00289966	0.00177479	0.00187131	0.000797642	0.00204534	0.000322802	0.00022307	0.000274831	0.00127447	0.00189688	0.00170647	0.00180051	0.0010494	0.0020534	0.0025112	0.00179043	0.00286833	0.0037832	0.00417822	0.0035511	0.000358563	6.76e-05	6.05e-05	Pyrimidine nucleosides	C00214	Metabolic pathways(ko01100);;Pyrimidine metabolism(ko00240)
trans-2-Hydroxycinnamic acid	0.000329198	0.000412013	0.000355969	0.000443531	0.00052885	0.000407563	0.000255243	0.000364784	0.000224093	0.000337628	0.000128683	5.16e-05	0.00136939	0.00223322	0.00157518	9.42e-05	5.34e-05	0.000371123	0.000246633	0.000131924	0.0008541	0.00010476	0.000136805	0.00015207	0.000389458	0.000307814	0.000531455	0.00236137	0.001601	0.00245673	Cinnamic acids and derivatives	C01772	Phenylalanine metabolism(ko00360);;Biosynthesis of secondary metabolites(ko01110);;Phenylpropanoid biosynthesis(ko00940)
