# Supplementary material for: Silicon fertilizer mediated structural variation and niche differentiation in the rhizosphere and endosphere bacterial microbiome and metabolites of sugarcane
Source: Front Microbiol. 2022 Sep 29;13:1009505. doi: 10.3389/fmicb.2022.1009505 (PMC9560586; doi:10.3389/fmicb.2022.1009505)
Supplement: Supplementary file 4 [file Table_4.XLSX]

## Sheet: Sheet1
Table S4 | Bacterial abundance determined by 16S rRNA sequencing data in rhizosphere, bulk soil, sugarcane roots, stems and leaves under silicon and conventional treatment.
		Proteo bacteria	Cyano bacteria	Actino bacteria	Acido bacteria	Chlo roflexi	Bacter oidetes	Fir micutes	Verruco microbia	WPS-2	Plancto mycetes
Bulk	CK	33.3 ab	1.0 c	21.3 ab	12.5 a	14.1 a	4.5 a	5.4 ab	1.6 abc	2.1 a	1.6 b
	Si	29.0 b	1.5 c	25.5 a	11.9 a	18.3 a	2.8 a	2.4 b	2.1 abc	2.2 a	2.1 b
Rhi	CK	41.5 a	0.8 c	16.9 b	13.2 a	7.0 b	10.7 a	2.0 b	2.0 abc	2.8 a	0.9 c
	Si	31.2 ab	3.1 c	23.0 ab	13.5 a	13.5 a	3.2 a	1.2 b	3.9 a	2.2 a	3.0 a
R	CK	37.5 ab	8.0 c	27.7 a	11.9 a	5.2 bc	4.2 a	1.7 b	1.7 abc	0.4 b	0.8 c
	Si	39.4 ab	12.1 c	22.9 ab	10.1 a	4.1 bc	4.0 a	2.5 b	2.9 ab	0.4 b	0.6 cd
S	CK	32.3 ab	57.3 b	2.6 c	0.4 b	0.1 c	3.2 a	3.3 ab	0.2 c	0 b	0.1 de
	Si	32.6 ab	45.6 b	3.6 c	0.5 b	0.3 c	7.8 a	7.4 a	1.2 bc	0 b	0 de
L	CK	16.7 c	75.5 a	2.0 c	0.2 b	0.1 c	3.5 a	1.7 b	0.1 c	0 b	0 e
	Si	15.0 c	76.2 a	1.8 c	0.3 b	0.1 c	3.4 a	2.0 b	0.1 c	0 b	0 de
