# Supplementary material for: Silicon fertilizer mediated structural variation and niche differentiation in the rhizosphere and endosphere bacterial microbiome and metabolites of sugarcane
Source: Front Microbiol. 2022 Sep 29;13:1009505. doi: 10.3389/fmicb.2022.1009505 (PMC9560586; doi:10.3389/fmicb.2022.1009505)
Supplement: Supplementary file 5 [file Table_5.XLSX]

## Sheet: Sheet1
Table S5. Mfuzz analysis reveals the classification module of bacteria genus change trend in different parts of soil and sugarcane.
genus	cluster
Adlercreutzia	1
Altererythrobacter	1
Anaerotruncus	1
Arsenophonus	1
Filimonas	1
Frondihabitans	1
Fusobacterium	1
Hymenobacter	1
Kineococcus	1
Klebsiella	1
Kribbella	1
Labedaea	1
Lysobacter	1
Microbacterium	1
MM1	1
Mucispirillum	1
Ralstonia	1
Roseburia	1
Siphonobacter	1
uncultured_bacterium_c_KD4-96	1
uncultured_bacterium_f_Desulfovibrionaceae	1
Conexibacter	2
Acidibacter	2
Acidothermus	2
Singulisphaera	2
Asticcacaulis	2
Bradyrhizobium	2
Burkholderia-Caballeronia-Paraburkholderia	2
Catenulispora	2
Granulicella	2
Jatrophihabitans	2
JG30a-KF-32	2
Mesorhizobium	2
Mucilaginibacter	2
Roseiarcus	2
uncultured_bacterium_f_Acidobacteriaceae_Subgroup_1	2
uncultured_bacterium_f_Beijerinckiaceae	2
uncultured_bacterium_f_Chitinophagaceae	2
uncultured_bacterium_o_C0119	2
Ktedonobacter	2
Acidiphilium	2
Acidipila	2
Actinomadura	2
alphaI_cluster	2
Bdellovibrio	2
Candidatus_Xiphinematobacter	2
IMCC26134	2
Inquilinus	2
Koliella_longiseta	2
Labrys	2
Lacunisphaera	2
Lechevalieria	2
Longimycelium	2
Luteibacter	2
Methylocella	2
Nocardia	2
Rhodanobacter	2
Rhodoplanes	2
Saccharothrix	2
uncultured_bacterium_c_BD7-11	2
uncultured_bacterium_f_67-14	2
uncultured_bacterium_f_Elsteraceae	2
uncultured_bacterium_f_Frankiaceae	2
uncultured_bacterium_f_Ktedonobacteraceae	2
uncultured_bacterium_f_Micropepsaceae	2
uncultured_bacterium_f_Sandaracinaceae	2
uncultured_bacterium_f_Solirubrobacteraceae	2
uncultured_bacterium_f_Verrucomicrobiaceae	2
uncultured_bacterium_o_Rhodospirillales	2
Mycoplasma	3
uncultured_bacterium_f_Lachnospiraceae	3
Megamonas	3
Acetobacter	3
Alistipes	3
Allobaculum	3
Alloprevotella	3
Anaerofilum	3
Azospirillum	3
Bifidobacterium	3
Blautia	3
Candidatus_Saccharimonas	3
Clostridium_sensu_stricto_1	3
Cutibacterium	3
Desulfovibrio	3
Dubosiella	3
Escherichia-Shigella	3
Faecalibacterium	3
Falsirhodobacter	3
Lachnospiraceae_UCG-006	3
Odoribacter	3
Olsenella	3
Phascolarctobacterium	3
Plesiomonas	3
Prevotella_9	3
Rikenellaceae_RC9_gut_group	3
Ruminiclostridium_9	3
Ruminococcus_2	3
Staphylococcus	3
Taibaiella	3
Turicibacter	3
uncultured_bacterium_f_Erysipelotrichaceae	3
uncultured_bacterium_f_Muribaculaceae	3
uncultured_bacterium_f_Ruminococcaceae	3
Lactobacillus	4
Fournierella	4
Lachnospiraceae_XPB1014_group	4
Romboutsia	4
uncultured_bacterium_c_0319-7L14	4
[Eubacterium]_coprostanoligenes_group	4
[Ruminococcus]_torques_group	4
Acidisoma	4
Alcaligenes	4
Bacteroides	4
Brevundimonas	4
Butyricicoccus	4
Christensenellaceae_R-7_group	4
Megasphaera	4
Negativibacillus	4
Ochrobactrum	4
Peptococcus	4
Prevotella_1	4
Prevotellaceae_Ga6A1_group	4
Ruminococcaceae_UCG-005	4
Ruminococcus_1	4
Sellimonas	4
Streptococcus	4
Terrimicrobium	4
uncultured_bacterium_f_P3OB-42	4
uncultured_bacterium_f_Saccharum_hybrid_cultivar	4
uncultured_microorganism	4
Erysipelatoclostridium	5
Leifsonia	5
uncultured_bacterium_f_Burkholderiaceae	5
Salix_integra	5
uncultured_bacterium_f_Magnetospirillaceae	5
Dyella	5
Mycobacterium	5
uncultured_bacterium_o_Armatimonadales	5
Actinospica	5
Aliidongia	5
Devosia	5
Lactococcus	5
Leuconostoc	5
Pajaroellobacter	5
Thermosporothrix	5
uncultured_bacterium_f_BIrii41	5
uncultured_bacterium_f_Opitutaceae	5
uncultured_bacterium_o_WD260	5
Acidicapsa	5
Actinokineospora	5
Actinoplanes	5
Blastocatella	5
Bryocella	5
Chitinophaga	5
Comamonas	5
Delftia	5
Edaphobacter	5
Endobacter	5
Haliangium	5
Kluyvera	5
Lachnospiraceae_UCG-009	5
Massilia	5
Minicystis	5
Parafrigoribacterium	5
Rhodopila	5
Terriglobus	5
uncultured_bacterium_f_Ilumatobacteraceae	5
uncultured_bacterium_f_mle1-27	5
uncultured_bacterium_f_Pleomorphomonadaceae	5
uncultured_bacterium_f_Rhizobiales_Incertae_Sedis	5
uncultured_bacterium_f_Sphingobacteriaceae	5
Aegilops_tauschii	6
Triticum_aestivum_bread_wheat	6
Achromobacter	6
Allorhizobium-Neorhizobium-Pararhizobium-Rhizobium	6
Arthrobacter	6
Bosea	6
Caulobacter	6
Cellvibrio	6
Dyadobacter	6
Glycomyces	6
Niabella	6
Nocardioides	6
Novosphingobium	6
Olivibacter	6
Pantoea	6
Pseudorhodoferax	6
Pseudoxanthomonas	6
Ruminiclostridium	6
Solimonas	6
Sphingobacterium	6
Sphingobium	6
Stenotrophomonas	6
uncultured_bacterium_f_Enterobacteriaceae	6
Verticia	6
Subdoligranulum	7
Chujaibacter	7
uncultured_bacterium_f_Isosphaeraceae	7
uncultured_bacterium_o_Gaiellales	7
uncultured_bacterium_o_IMCC26256	7
7703	7
Crossiella	7
Gaiella	7
HSB_OF53-F07	7
Sinomonas	7
uncultured_bacterium_c_AD3	7
uncultured_bacterium_f_Beggiatoaceae	7
uncultured_bacterium_f_Gemmataceae	7
uncultured_bacterium_f_JG30-KF-CM45	7
uncultured_bacterium_o_B12-WMSP1	7
uncultured_bacterium_o_Elev-1554	7
uncultured_bacterium_o_Myxococcales	7
Acidisphaera	7
Aetherobacter	7
Bacillus	7
Brevibacterium	7
Candidatus_Udaeobacter	7
Corynebacterium_1	7
Dietzia	7
Dinghuibacter	7
Gardnerella	7
Georgenia	7
Haematomicrobium	7
Heliimonas	7
Lachnospiraceae_NK4A136_group	7
Nevskia	7
Nitrospira	7
Occallatibacter	7
Opitutus	7
Oribacterium	7
Prevotellaceae_NK3B31_group	7
Prevotellaceae_UCG-003	7
Rhodococcus	7
Ruminococcaceae_NK4A214_group	7
uncultured_bacterium_c_JG30-KF-CM66	7
uncultured_bacterium_f_Acidimicrobiaceae	7
uncultured_bacterium_f_Diplorickettsiaceae	7
uncultured_bacterium_f_Microscillaceae	7
uncultured_bacterium_o_B10-SB3A	7
uncultured_bacterium_o_RCP2-54	7
uncultured_bacterium_p_GAL15	7
uncultured_bacterium_f_Fimbriimonadaceae	8
Actinomycetospora	8
Amycolatopsis	8
Bauldia	8
Bryobacter	8
Caenimonas	8
Chthoniobacter	8
Chthonomonas	8
Dokdonella	8
Frateuria	8
GAS113	8
Hyphomicrobium	8
Kutzneria	8
Phaselicystis	8
Phenylobacterium	8
Rudaea	8
Sphingomonas	8
uncultured_bacterium_c_Lineage_IIa	8
uncultured_bacterium_f_Acetobacteraceae	8
uncultured_bacterium_f_Caulobacteraceae	8
uncultured_bacterium_f_Holosporaceae	8
uncultured_bacterium_f_Methylacidiphilaceae	8
uncultured_bacterium_f_Pedosphaeraceae	8
uncultured_bacterium_f_SM2D12	8
uncultured_bacterium_o_Candidatus_Levybacteria	8
uncultured_bacterium_o_Microtrichales	8
uncultured_bacterium_o_Obscuribacterales	8
uncultured_bacterium_o_Saccharimonadales	8
uncultured_bacterium_o_SBR1031	8
uncultured_bacterium_p_Armatimonadetes	8
Aquisphaera	9
Candidatus_Koribacter	9
uncultured_bacterium_f_Xanthobacteraceae	9
uncultured_bacterium_c_TK10	9
7731	9
Acidicaldus	9
Actinoallomurus	9
ADurb.Bin063-1	9
agricultural_soil_bacterium_SC-I-84	9
Aquicella	9
BacC-u-018	9
Blastococcus	9
Brachybacterium	9
Candidatus_Solibacter	9
Duganella	9
FCPS473	9
G12-WMSP1	9
Geodermatophilus	9
Kineosporia	9
Methylovirgula	9
Pseudolabrys	9
Reyranella	9
Rhizomicrobium	9
Ruminococcaceae_UCG-014	9
Sporichthya	9
Succinivibrio	9
Syntrophaceticus	9
uncultured_bacterium_c_Acidimicrobiia	9
uncultured_bacterium_c_Subgroup_6	9
uncultured_bacterium_f_Gemmatimonadaceae	9
uncultured_bacterium_f_JG30-KF-AS9	9
uncultured_bacterium_f_Micromonosporaceae	9
uncultured_bacterium_f_Peptostreptococcaceae	9
uncultured_bacterium_f_Rhodospirillaceae	9
uncultured_bacterium_f_Thermoanaerobacteraceae	9
uncultured_bacterium_o_Acidobacteriales	9
uncultured_bacterium_o_Elsterales	9
uncultured_bacterium_o_Frankiales	9
uncultured_bacterium_o_JG36-TzT-191	9
uncultured_bacterium_o_KF-JG30-C25	9
uncultured_bacterium_o_Subgroup_13	9
uncultured_bacterium_o_Subgroup_2	9
uncultured_bacterium_p_FCPU426	9
uncultured_bacterium_p_WPS-2	9
Photobacterium_sp._JCM_19050	10
Brevinema	10
1174-901-12	10
A2	10
Agathobacter	10
Akkermansia	10
Amnibacterium	10
Bilophila	10
Cellulosimicrobium	10
Cetobacterium	10
Enterococcus	10
Enterorhabdus	10
Faecalibaculum	10
Family_XIII_AD3011_group	10
GCA-900066575	10
Gordonia	10
Helicobacter	10
Ileibacterium	10
Methylobacterium	10
Methylophilus	10
Oscillibacter	10
Prevotella_7	10
Roseomonas	10
Ruminococcaceae_UCG-002	10
uncultured_bacterium_f_Barnesiellaceae	10
Yonghaparkia	10
uncultured_bacterium_f_Mycoplasmataceae	11
Ananas_comosus_pineapple	11
Aureimonas	11
Coriobacteriaceae_UCG-002	11
Enterobacter	11
Flavobacterium	11
Kosakonia	11
Lachnoclostridium	11
Luteolibacter	11
Methylopila	11
Mitsuaria	11
Pedobacter	11
Pseudomonas	11
Variovorax	11
Acinetobacter	12
Actinocatenispora	12
Aeromonas	12
bacterium_enrichment_culture_clone_auto10_4W	12
Chryseobacterium	12
Dongia	12
Ellin6067	12
Enhydrobacter	12
Flavisolibacter	12
Gemmatimonas	12
Geothrix	12
Gryllotalpicola	12
Lapillicoccus	12
Leucobacter	12
PMMR1	12
Pseudonocardia	12
Psychrobacter	12
Rhodovastum	12
Rothia	12
Streptomyces	12
uncultured_bacterium_c_Alphaproteobacteria	12
uncultured_bacterium_f_CWT_CU03-E12	12
uncultured_bacterium_f_Fibrobacteraceae	12
uncultured_bacterium_f_KF-JG30-B3	12
uncultured_bacterium_f_Saccharimonadaceae	12
uncultured_bacterium_f_soil_bacterium_WF55	12
