# Supplementary material for: Silicon fertilizer mediated structural variation and niche differentiation in the rhizosphere and endosphere bacterial microbiome and metabolites of sugarcane
Source: Front Microbiol. 2022 Sep 29;13:1009505. doi: 10.3389/fmicb.2022.1009505 (PMC9560586; doi:10.3389/fmicb.2022.1009505)
Supplement: Supplementary file 6 [file Table_6.XLSX]

## Sheet: Coversheet
Table S6 Changes of microbial community composition in different parts under table control and silicon fertilizer treatment.
Sheet	Explanation
Sheet 1	Difference analysis of bacterial community components in CK soil, rhizosphere soil and root system.
Sheet 2	Difference analysis of bacterial community components in roots, stems and leaves under CK.
Sheet 3	Analysis on the difference of bacterial community components in soil, rhizosphere soil and root system under silicon treatment.
Sheet 4	Difference analysis of bacterial community components in roots, stems and leaves under silicon treatment.

## Sheet: Sheet1
Taxonomy	CKB	CKRh	CKR	group
Dyella	475.333	182.667	1103.67	RE
Haliangium	68.6667	83.3333	704.667	RE
Lactococcus	0.333333	0	116	RE
Salix_integra	50.3333	16	640.333	RE
Thermosporothrix	328.333	131	906.667	RE
uncultured_bacterium	392	311	4235.33	RE
uncultured_bacterium_f_BIrii41	14.3333	9	300.667	RE
uncultured_bacterium_f_Opitutaceae	17.6667	27.3333	309.667	RE
7703	596	260	51.6667	RD
Actinoallomurus	28.6667	32.3333	0.333333	RD
Allobaculum	66	20	1	RD
Aquicella	128.667	158	12	RD
Clostridium_sensu_stricto_1	30.6667	19	2.66667	RD
FCPS473	108	92	18.3333	RD
Gaiella	23.3333	5	0	RD
Gardnerella	36	15	0.333333	RD
HSB_OF53_F07	176.333	57.6667	6.33333	RD
Lactobacillus	384	96	36	RD
Occallatibacter	545.667	321.333	82	RD
Sinomonas	120.667	26.6667	8	RD
uncultured_bacterium_c_Acidimicrobiia	325	256.333	40.3333	RD
uncultured_bacterium_c_AD3	2737.67	958.333	46	RD
uncultured_bacterium_c_Alphaproteobacteria	81.3333	204.333	4.66667	RD
uncultured_bacterium_c_JG30_KF_CM66	126	45	5	RD
uncultured_bacterium_c_Subgroup_6	73	49.6667	5	RD
uncultured_bacterium_c_TK10	605.333	423	101.333	RD
uncultured_bacterium_f_Acidimicrobiaceae	41	9.33333	0.333333	RD
uncultured_bacterium_f_Erysipelotrichaceae	21	2.66667	0	RD
uncultured_bacterium_f_Gemmataceae	363	139.333	27	RD
uncultured_bacterium_f_JG30_KF_AS9	419.667	307.667	47	RD
uncultured_bacterium_f_KF_JG30_B3	9	18	0	RD
uncultured_bacterium_f_Rhodospirillaceae	13	13.3333	0	RD
uncultured_bacterium_o_B10_SB3A	85.3333	30.3333	3	RD
uncultured_bacterium_o_B12_WMSP1	319	123	13	RD
uncultured_bacterium_o_Elsterales	1285.67	884.333	176.667	RD
uncultured_bacterium_o_Gaiellales	404	189	24.3333	RD
uncultured_bacterium_o_KF_JG30_C25	131.333	110.333	3	RD
uncultured_bacterium_o_RCP2_54	40	7	0.666667	RD
uncultured_bacterium_o_Subgroup_13	138.667	90.6667	2.66667	RD
uncultured_bacterium_o_Subgroup_2	589.333	524	96.6667	RD
uncultured_bacterium_p_GAL15	241	102	0.333333	RD
uncultured_bacterium_p_WPS_2	1060.33	1389.67	192	RD
Acinetobacter	27	171.333	39.3333	RhE
Brachybacterium	131.333	131.333	49	RhE
Bryobacter	598.333	1130.33	414	RhE
Fusobacterium	1	3	0.333333	RhE
Gordonia	0	12	0	RhE
Lapillicoccus	48.6667	179	26.3333	RhE
Leucobacter	58.6667	95.3333	32	RhE
Phenylobacterium	207	247.667	130.333	RhE
Rhodovastum	9	74.6667	14.3333	RhE
Streptomyces	219	575	224.667	RhE
uncultured_bacterium_f_CWT_CU03_E12	3	28.3333	1.66667	RhE
Lachnospiraceae_UCG_009	0.666667	0	2.66667	RhD
Solimonas	54	1.33333	27.6667	RhD
uncultured_bacterium_f_Rhizobiales_Incertae_Sedis	1.33333	0	2.66667	RhD
1174_901_12	3.66667	25.6667	103.667	BD
Aliidongia	22.6667	51.3333	203	BD
Bradyrhizobium	1346	1277.67	2602.33	BD
Cellulosimicrobium	0	2.33333	3.66667	BD
Devosia	35.6667	138	208.667	BD
Kribbella	1.33333	27	22.6667	BD
Luteolibacter	0.333333	3.66667	4.33333	BD
Massilia	4.66667	23.6667	45.6667	BD
Mitsuaria	0.333333	2.66667	5	BD
Parafrigoribacterium	2	8	35	BD
Pedobacter	2.66667	7.66667	15	BD
PMMR1	8	99.6667	49.6667	BD
Pseudonocardia	25	108.667	58	BD
Siphonobacter	0	6.33333	3.66667	BD
Terriglobus	36.6667	126.333	131	BD
Achromobacter	71.3333	3	42.3333	RhR_RE
uncultured_bacterium_f_Enterobacteriaceae	25	2	28.3333	RhR_RE
Actinoplanes	84	175.667	398.333	BR_RE
Actinospica	1066.33	1227	4493.67	BR_RE
Aegilops_tauschii	0.333333	0.333333	6.66667	BR_RE
Ananas_comosus_pineapple	0	0	2	BR_RE
Bryocella	0.333333	1	13	BR_RE
Catenulispora	382.333	449.333	773.667	BR_RE
Cellvibrio	0.333333	0	5.33333	BR_RE
Edaphobacter	67	115	220	BR_RE
Leifsonia	31	32	108	BR_RE
Mucilaginibacter	221.333	179	486.333	BR_RE
Mycobacterium	265.333	359.333	901	BR_RE
Pajaroellobacter	506.667	368.667	1631.33	BR_RE
Pantoea	0	0.333333	5.33333	BR_RE
Photobacterium_sp__JCM_19050	0	0.666667	9.66667	BR_RE
Pseudorhodoferax	2	4	16.3333	BR_RE
Triticum_aestivum_bread_wheat	0	0.333333	4.33333	BR_RE
uncultured_bacterium_o_WD260	69.6667	45	281.667	BR_RE
7731	19	12	2.33333	RhR_RhE
Acidicaldus	43.6667	74.6667	9.66667	RhR_RhE
ADurb_Bin063_1	24.6667	31.3333	3.66667	RhR_RhE
agricultural_soil_bacterium_SC_I_84	18.3333	26.6667	1.66667	RhR_RhE
Bacillus	746	386.333	186.333	RhR_RhE
Brevibacterium	86	41.3333	12.3333	RhR_RhE
Candidatus_Solibacter	815	854.333	192.667	RhR_RhE
Corynebacterium_1	300	173.333	62.3333	RhR_RhE
Ellin6067	9	16	3.33333	RhR_RhE
Flavisolibacter	12	53.3333	0.666667	RhR_RhE
G12_WMSP1	32	27.6667	0.333333	RhR_RhE
Gemmatimonas	20.3333	36.6667	4	RhR_RhE
Haematomicrobium	382.667	271.667	77.6667	RhR_RhE
Pseudolabrys	80.3333	70.6667	35	RhR_RhE
Reyranella	143.333	203.667	45.3333	RhR_RhE
Rikenellaceae_RC9_gut_group	19	8.66667	3.66667	RhR_RhE
Ruminococcaceae_NK4A214_group	26	14	2.33333	RhR_RhE
Ruminococcaceae_UCG_002	7.33333	8.33333	1	RhR_RhE
Sporichthya	36.3333	52.6667	10.6667	RhR_RhE
Streptococcus	155.333	58	38	RhR_RhE
Succinivibrio	14.3333	14.6667	0	RhR_RhE
Syntrophaceticus	36.6667	32	1.33333	RhR_RhE
uncultured_bacterium_f_Pedosphaeraceae	391	681.333	185.333	RhR_RhE
uncultured_bacterium_f_Peptostreptococcaceae	8.33333	12.6667	0.333333	RhR_RhE
uncultured_bacterium_f_Thermoanaerobacteraceae	13	14	0.333333	RhR_RhE
uncultured_bacterium_f_Xanthobacteraceae	705.333	484	213.667	RhR_RhE
uncultured_bacterium_o_Frankiales	67.6667	80	16.6667	RhR_RhE
uncultured_bacterium_o_IMCC26256	808	399.667	219.333	RhR_RhE
uncultured_bacterium_o_Myxococcales	16.6667	6.33333	0.666667	RhR_RhE
uncultured_bacterium_p_FCPU426	27.6667	38	2	RhR_RhE
Actinocatenispora	25.6667	120	49.6667	BRh_RhE
Aeromonas	4.33333	15	3.33333	BRh_RhE
Agathobacter	1.66667	8	2.66667	BRh_RhE
Akkermansia	24.6667	21.6667	14.3333	BRh_RhE
Altererythrobacter	0	3.66667	0.666667	BRh_RhE
Amycolatopsis	207	464	326.333	BRh_RhE
Bdellovibrio	0.333333	5.66667	7	BRh_RhE
Blastocatella	0.333333	14	21.3333	BRh_RhE
Burkholderia_Caballeronia_Paraburkholderia	876	901.667	1441.33	BRh_RhE
Chthoniobacter	38	55.3333	48.6667	BRh_RhE
Comamonas	0	2.66667	2.66667	BRh_RhE
Dokdonella	7.66667	46.3333	41.3333	BRh_RhE
Filimonas	1	6.33333	4.33333	BRh_RhE
Gryllotalpicola	0.666667	15.6667	4.33333	BRh_RhE
Mesorhizobium	89	76.6667	125	BRh_RhE
MM1	0	4.33333	5.66667	BRh_RhE
Nocardioides	32.3333	41.6667	35.6667	BRh_RhE
Roseomonas	4	10	5	BRh_RhE
Sphingomonas	746.333	679.667	599	BRh_RhE
uncultured_bacterium_f_67_14	12.6667	56.6667	56.6667	BRh_RhE
uncultured_bacterium_f_Acetobacteraceae	457.667	657	394	BRh_RhE
uncultured_bacterium_f_Acidobacteriaceae_Subgroup_1	1284	1585	2306.67	BRh_RhE
uncultured_bacterium_f_Caulobacteraceae	219.333	365.667	191.667	BRh_RhE
uncultured_bacterium_f_Saccharimonadaceae	3.33333	11.6667	3.66667	BRh_RhE
uncultured_bacterium_f_soil_bacterium_WF55	1	44.6667	9	BRh_RhE
uncultured_bacterium_o_Saccharimonadales	320.333	575.333	256	BRh_RhE
Prevotella_9	62	7.66667	6.33333	BR_BE
uncultured_bacterium_c_0319_7L14	36	2.33333	0.666667	BR_BE
uncultured_bacterium_f_Saccharum_hybrid_cultivar	319.333	23	21.3333	BR_BE
[Eubacterium]_coprostanoligenes_group	55	4	10	Znosig
[Ruminococcus]_torques_group	11.3333	2	4.66667	Znosig
A2	6.66667	1	8	Znosig
Acetobacter	7.33333	0	0.333333	Znosig
Acidibacter	962	436.333	1138.67	Znosig
Acidicapsa	261.667	149	569.667	Znosig
Acidiphilium	22.6667	20.6667	24.3333	Znosig
Acidipila	280	434.667	829.667	Znosig
Acidisoma	70.3333	22	40.3333	Znosig
Acidisphaera	31.6667	14.3333	8	Znosig
Acidothermus	1495.67	772.667	1179.33	Znosig
Actinokineospora	1.66667	1.66667	22.6667	Znosig
Actinomadura	53.3333	19.6667	57.3333	Znosig
Actinomycetospora	34.6667	60	36.3333	Znosig
Adlercreutzia	0.333333	0	0	Znosig
Aetherobacter	11.6667	3.66667	7.66667	Znosig
Alcaligenes	902.333	227.667	273.333	Znosig
Alistipes	19.3333	7.66667	19.3333	Znosig
Alloprevotella	23.3333	5	4.66667	Znosig
Allorhizobium_Neorhizobium_Pararhizobium_Rhizobium	487.667	222.333	633	Znosig
alphaI_cluster	244	158	200.333	Znosig
Amnibacterium	3	1	0.333333	Znosig
Anaerofilum	7.66667	1.66667	1.66667	Znosig
Anaerotruncus	0.333333	0	0.666667	Znosig
Aquisphaera	30	20.6667	16	Znosig
Arsenophonus	0	0	0	Znosig
Arthrobacter	53.3333	41.6667	40.3333	Znosig
Asticcacaulis	33.6667	7.66667	43.6667	Znosig
Aureimonas	0.333333	0.666667	2	Znosig
Azospirillum	20.6667	1	5.66667	Znosig
BacC_u_018	3.66667	2.33333	0	Znosig
bacterium_enrichment_culture_clone_auto10_4W	1	4	0.333333	Znosig
Bacteroides	143.667	58	80	Znosig
Bauldia	14.3333	14	8.66667	Znosig
Bifidobacterium	61.6667	26.6667	18.3333	Znosig
Bilophila	11.3333	0	5.33333	Znosig
Blastococcus	4.33333	4.33333	2	Znosig
Blautia	56.6667	28	30.6667	Znosig
Bosea	25	4	24.3333	Znosig
Brevinema	0.333333	0	2	Znosig
Brevundimonas	34.6667	3.66667	11.6667	Znosig
Butyricicoccus	13.6667	2.66667	10.3333	Znosig
Caenimonas	15.6667	23.3333	8	Znosig
Candidatus_Koribacter	95	75	45.6667	Znosig
Candidatus_Saccharimonas	10.3333	3.33333	0.666667	Znosig
Candidatus_Udaeobacter	7.66667	3.33333	2	Znosig
Candidatus_Xiphinematobacter	49.3333	41.3333	102	Znosig
Caulobacter	9.33333	2	4.33333	Znosig
Cetobacterium	34.6667	25.3333	13	Znosig
Chitinophaga	29	32.3333	43.6667	Znosig
Christensenellaceae_R_7_group	28.3333	12	3.33333	Znosig
Chryseobacterium	80.6667	4255	53.6667	Znosig
Chthonomonas	33	48.3333	20.6667	Znosig
Chujaibacter	72.3333	28	10.6667	Znosig
Conexibacter	1185.33	459.333	1891.33	Znosig
Coriobacteriaceae_UCG_002	16.6667	2.66667	10.6667	Znosig
Crossiella	274	124.333	38	Znosig
Cutibacterium	91.3333	42.6667	31.3333	Znosig
Delftia	2	0	6.33333	Znosig
Desulfovibrio	76	24.3333	31	Znosig
Dietzia	27	20	8.33333	Znosig
Dinghuibacter	183.333	102.667	46	Znosig
Dongia	1.66667	126.667	26.3333	Znosig
Dubosiella	21.6667	4.66667	3.66667	Znosig
Duganella	6.66667	8.66667	1	Znosig
Dyadobacter	93.6667	36.6667	81.6667	Znosig
Endobacter	2.33333	1.33333	4.66667	Znosig
Enhydrobacter	322.333	8332.33	19.3333	Znosig
Enterobacter	73.3333	10.3333	98	Znosig
Enterococcus	3	2	2	Znosig
Enterorhabdus	0.333333	0.333333	0.333333	Znosig
Erysipelatoclostridium	1.33333	1.33333	5.66667	Znosig
Escherichia_Shigella	44.6667	16.3333	14	Znosig
Faecalibacterium	15	8.66667	11.3333	Znosig
Faecalibaculum	71.6667	5.66667	28.6667	Znosig
Falsirhodobacter	28	11	13.3333	Znosig
Family_XIII_AD3011_group	6	2.33333	0	Znosig
Flavobacterium	63	17.3333	72.3333	Znosig
Fournierella	32	7	18	Znosig
Frateuria	7.33333	9.33333	8	Znosig
Frondihabitans	0	0.666667	0.666667	Znosig
GAS113	6.33333	7	5.66667	Znosig
GCA_900066575	1.66667	1	4	Znosig
Geodermatophilus	27.3333	23	9.66667	Znosig
Georgenia	61.3333	21.3333	8.66667	Znosig
Geothrix	4.66667	9.66667	0	Znosig
Glycomyces	6.33333	0.333333	8.66667	Znosig
Granulicella	258.333	251	432	Znosig
Helicobacter	0.666667	0.666667	2	Znosig
Heliimonas	26.6667	6.66667	3.33333	Znosig
Hymenobacter	0	0	0	Znosig
Hyphomicrobium	1.66667	8.66667	6.66667	Znosig
Ileibacterium	9.66667	7	28.3333	Znosig
IMCC26134	4	2.66667	7	Znosig
Inquilinus	153	111	168.333	Znosig
Jatrophihabitans	216.667	218.667	317.667	Znosig
JG30a_KF_32	302	211	454	Znosig
Kineococcus	0	0.333333	0.333333	Znosig
Kineosporia	8.66667	8.33333	3	Znosig
Klebsiella	0	0	3.33333	Znosig
Kluyvera	16.6667	3.33333	31.6667	Znosig
Koliella_longiseta	16.6667	3	13.3333	Znosig
Kosakonia	1.66667	0.333333	3	Znosig
Ktedonobacter	102	39	83.6667	Znosig
Kutzneria	51.6667	86	80	Znosig
Labedaea	0	0	1	Znosig
Labrys	62.3333	78	90.6667	Znosig
Lachnoclostridium	9	1.66667	5.66667	Znosig
Lachnospiraceae_NK4A136_group	19.6667	11.6667	7.66667	Znosig
Lachnospiraceae_UCG_006	13	0.333333	0	Znosig
Lachnospiraceae_XPB1014_group	11.3333	3.66667	0.333333	Znosig
Lacunisphaera	20	33	59	Znosig
Lechevalieria	105.333	85	153	Znosig
Leuconostoc	0	0	11.3333	Znosig
Longimycelium	996.333	325.333	1227	Znosig
Luteibacter	14.3333	11	14.3333	Znosig
Lysobacter	10.3333	0.333333	2.66667	Znosig
Megamonas	38.3333	14.3333	17.3333	Znosig
Megasphaera	25	9.66667	4.33333	Znosig
Methylobacterium	90	45.6667	104.333	Znosig
Methylocella	31.3333	25.6667	47.6667	Znosig
Methylophilus	0.333333	0	4	Znosig
Methylopila	1	0	7.66667	Znosig
Methylovirgula	76	78	25	Znosig
Microbacterium	22.6667	7.33333	12.3333	Znosig
Minicystis	0	1	14.3333	Znosig
Mucispirillum	1	0	0.333333	Znosig
Mycoplasma	6.66667	0	0.666667	Znosig
Negativibacillus	26	1.33333	4	Znosig
Nevskia	163	58.3333	32	Znosig
Niabella	15.6667	3	17.6667	Znosig
Nitrospira	36	9.33333	2	Znosig
Nocardia	50	47.3333	67.6667	Znosig
Novosphingobium	35	9.33333	31.6667	Znosig
Ochrobactrum	1958.67	523	531.333	Znosig
Odoribacter	13.3333	0	0	Znosig
Olivibacter	16.6667	3	15.6667	Znosig
Olsenella	19.3333	8.66667	15	Znosig
Opitutus	15.6667	8	9.66667	Znosig
Oribacterium	14	7	0	Znosig
Oscillibacter	8.66667	0	2.33333	Znosig
Peptococcus	14.6667	3.33333	5.66667	Znosig
Phascolarctobacterium	13.3333	3.33333	3.66667	Znosig
Phaselicystis	20	23.6667	11.6667	Znosig
Plesiomonas	11.3333	0.333333	4.66667	Znosig
Prevotella_1	16.3333	1.33333	1.33333	Znosig
Prevotella_7	6	7.33333	2.33333	Znosig
Prevotellaceae_Ga6A1_group	10	1.66667	3.66667	Znosig
Prevotellaceae_NK3B31_group	20	9.33333	6.33333	Znosig
Prevotellaceae_UCG_003	34	10.6667	3.33333	Znosig
Pseudomonas	145.667	53.6667	226	Znosig
Pseudoxanthomonas	14	1	13.3333	Znosig
Psychrobacter	29	126	1	Znosig
Ralstonia	38.3333	22	72	Znosig
Rhizomicrobium	20.3333	14.6667	0	Znosig
Rhodanobacter	105	178.333	299.667	Znosig
Rhodococcus	45	24.3333	8.66667	Znosig
Rhodopila	6.66667	7	25.6667	Znosig
Rhodoplanes	10.3333	8.66667	12.6667	Znosig
Romboutsia	187.333	53	75.3333	Znosig
Roseburia	0	0.333333	0	Znosig
Roseiarcus	409	253	491.333	Znosig
Rothia	0	116	0	Znosig
Rudaea	19.6667	57	45.3333	Znosig
Ruminiclostridium	0	0.333333	2.33333	Znosig
Ruminiclostridium_9	39.3333	10.3333	13.6667	Znosig
Ruminococcaceae_UCG_005	45	8.33333	8.33333	Znosig
Ruminococcaceae_UCG_014	9	9	5.66667	Znosig
Ruminococcus_1	28.3333	4.66667	9.66667	Znosig
Ruminococcus_2	22.6667	0.666667	1	Znosig
Saccharothrix	197	36.6667	211.667	Znosig
Sellimonas	5.33333	1.33333	4.66667	Znosig
Singulisphaera	319.333	221	307.333	Znosig
Sphingobacterium	440.333	136.333	376.333	Znosig
Sphingobium	133.333	42.3333	178.667	Znosig
Staphylococcus	173.333	34.3333	35.3333	Znosig
Stenotrophomonas	128.333	35	132	Znosig
Subdoligranulum	52	27	31.3333	Znosig
Taibaiella	13.3333	4.33333	8.33333	Znosig
Terrimicrobium	125.333	11.3333	12.6667	Znosig
Turicibacter	11.6667	4	6	Znosig
Unassigned	18.6667	17	4	Znosig
Unclassified	12.3333	5.66667	0	Znosig
uncultured_bacterium_c_BD7_11	4.33333	4.66667	7.66667	Znosig
uncultured_bacterium_c_KD4_96	4.33333	0	1.33333	Znosig
uncultured_bacterium_c_Lineage_IIa	3	8	5.33333	Znosig
uncultured_bacterium_f_Barnesiellaceae	1.66667	0.333333	1	Znosig
uncultured_bacterium_f_Beggiatoaceae	7.66667	1.33333	0.333333	Znosig
uncultured_bacterium_f_Beijerinckiaceae	16.3333	26.3333	53.6667	Znosig
uncultured_bacterium_f_Burkholderiaceae	45	25.3333	78	Znosig
uncultured_bacterium_f_Chitinophagaceae	309.333	203.667	638.333	Znosig
uncultured_bacterium_f_Desulfovibrionaceae	10.6667	5	3.66667	Znosig
uncultured_bacterium_f_Diplorickettsiaceae	53.3333	28.6667	6.33333	Znosig
uncultured_bacterium_f_Elsteraceae	28	60	85.6667	Znosig
uncultured_bacterium_f_Fibrobacteraceae	0.333333	1	0	Znosig
uncultured_bacterium_f_Fimbriimonadaceae	10.6667	22.6667	7.33333	Znosig
uncultured_bacterium_f_Frankiaceae	26.6667	9	20.6667	Znosig
uncultured_bacterium_f_Gemmatimonadaceae	26.3333	38.3333	0	Znosig
uncultured_bacterium_f_Holosporaceae	4	5.33333	2.33333	Znosig
uncultured_bacterium_f_Ilumatobacteraceae	0.333333	3	8.33333	Znosig
uncultured_bacterium_f_Isosphaeraceae	91.3333	44.3333	55.6667	Znosig
uncultured_bacterium_f_JG30_KF_CM45	119	61.3333	30.6667	Znosig
uncultured_bacterium_f_Ktedonobacteraceae	709.667	571.667	676	Znosig
uncultured_bacterium_f_Lachnospiraceae	43.3333	9.33333	21	Znosig
uncultured_bacterium_f_Magnetospirillaceae	52.3333	17.6667	103.333	Znosig
uncultured_bacterium_f_Methylacidiphilaceae	60.3333	62.6667	54	Znosig
uncultured_bacterium_f_Micromonosporaceae	59.3333	40	25	Znosig
uncultured_bacterium_f_Micropepsaceae	736.333	814	842.333	Znosig
uncultured_bacterium_f_Microscillaceae	49.6667	24.6667	6.66667	Znosig
uncultured_bacterium_f_mle1_27	5	3	30.3333	Znosig
uncultured_bacterium_f_Muribaculaceae	303.333	69.3333	67	Znosig
uncultured_bacterium_f_Mycoplasmataceae	0	0	7	Znosig
uncultured_bacterium_f_P3OB_42	36	0.666667	6.33333	Znosig
uncultured_bacterium_f_Pleomorphomonadaceae	0	0	0.333333	Znosig
uncultured_bacterium_f_Ruminococcaceae	26	7.66667	14.6667	Znosig
uncultured_bacterium_f_Sandaracinaceae	14.6667	19	21.3333	Znosig
uncultured_bacterium_f_SM2D12	19	25	22.6667	Znosig
uncultured_bacterium_f_Solirubrobacteraceae	30.3333	13	39	Znosig
uncultured_bacterium_f_Sphingobacteriaceae	0	0.666667	1.66667	Znosig
uncultured_bacterium_f_Verrucomicrobiaceae	4.66667	7.33333	8.33333	Znosig
uncultured_bacterium_o_Acidobacteriales	1109	787	537	Znosig
uncultured_bacterium_o_Armatimonadales	15.3333	10	45.3333	Znosig
uncultured_bacterium_o_C0119	39	37.6667	55.6667	Znosig
uncultured_bacterium_o_Candidatus_Levybacteria	28.6667	28	28.3333	Znosig
uncultured_bacterium_o_Elev_1554	127.333	46.3333	26.3333	Znosig
uncultured_bacterium_o_JG36_TzT_191	25	20.6667	4	Znosig
uncultured_bacterium_o_Microtrichales	13.3333	30.6667	28.6667	Znosig
uncultured_bacterium_o_Obscuribacterales	46.3333	88	61	Znosig
uncultured_bacterium_o_Rhodospirillales	41.3333	43.6667	57.3333	Znosig
uncultured_bacterium_o_SBR1031	32.6667	34.6667	19.3333	Znosig
uncultured_bacterium_p_Armatimonadetes	38	45.6667	16	Znosig
uncultured_microorganism	23.3333	1.33333	6.66667	Znosig
Variovorax	8.66667	11	15.6667	Znosig
Verticia	15.3333	13.3333	15.6667	Znosig
Yonghaparkia	15.6667	17.3333	20.3333	Znosig

## Sheet: Sheet2
Taxonomy	CKR	CKS	CKL	group
Edaphobacter	220	29	0.666667	LD
uncultured_bacterium_f_soil_bacterium_WF55	9	0.333333	0	LD
uncultured_bacterium_o_WD260	281.667	4.66667	0	LD
Microbacterium	12.3333	8.33333	47	LE
Mucispirillum	0.333333	0.666667	8	LE
uncultured_bacterium_f_Desulfovibrionaceae	3.66667	2	20	LE
uncultured_bacterium_f_Peptostreptococcaceae	0.333333	1	4.66667	LE
Aegilops_tauschii	6.66667	66	87	RD
Akkermansia	14.3333	70.6667	29.3333	RD
Allobaculum	1	41.3333	27.3333	RD
Alloprevotella	4.66667	18	10	RD
Amnibacterium	0.333333	45	11.3333	RD
Aureimonas	2	13	11	RD
Bifidobacterium	18.3333	62.3333	28.6667	RD
Clostridium_sensu_stricto_1	2.66667	27.3333	21.6667	RD
Desulfovibrio	31	92.6667	47.6667	RD
Dubosiella	3.66667	26.6667	22.3333	RD
Escherichia_Shigella	14	37.3333	23	RD
Faecalibaculum	28.6667	171.667	67	RD
Family_XIII_AD3011_group	0	12.3333	4	RD
Gordonia	0	34.6667	3.66667	RD
Lactobacillus	36	189	76.6667	RD
Megamonas	17.3333	34.6667	16	RD
Methylobacterium	104.333	529.667	132.333	RD
Prevotella_9	6.33333	42.3333	24.3333	RD
Roseomonas	5	333.667	31.3333	RD
Triticum_aestivum_bread_wheat	4.33333	48.6667	80.6667	RD
uncultured_bacterium	4235.33	38655.7	40164.7	RD
uncultured_bacterium_f_Erysipelotrichaceae	0	9.66667	3	RD
uncultured_bacterium_f_Muribaculaceae	67	235	103.667	RD
Acidibacter	1138.67	4	5.66667	RE
Acidicapsa	569.667	2	1.33333	RE
Acidipila	829.667	3	2.66667	RE
Acidothermus	1179.33	23.3333	20	RE
Actinomadura	57.3333	0.666667	0	RE
Actinoplanes	398.333	4	2.66667	RE
Actinospica	4493.67	16.6667	9.33333	RE
Aliidongia	203	1.33333	0	RE
alphaI_cluster	200.333	3	0.666667	RE
Asticcacaulis	43.6667	0	0	RE
Bradyrhizobium	2602.33	33	20	RE
Bryobacter	414	11.3333	9.66667	RE
Burkholderia_Caballeronia_Paraburkholderia	1441.33	73.3333	115.333	RE
Candidatus_Solibacter	192.667	10.3333	6.33333	RE
Candidatus_Xiphinematobacter	102	2.33333	1.33333	RE
Catenulispora	773.667	5.66667	3.66667	RE
Chthoniobacter	48.6667	4.66667	0.666667	RE
Conexibacter	1891.33	14.6667	5.66667	RE
Devosia	208.667	9.33333	18	RE
Dinghuibacter	46	2	0	RE
Dyella	1103.67	22.6667	41.3333	RE
FCPS473	18.3333	2	1	RE
G12_WMSP1	0.333333	0	0	RE
Granulicella	432	5.33333	4	RE
Haliangium	704.667	0.666667	2.33333	RE
Jatrophihabitans	317.667	8	8	RE
JG30a_KF_32	454	4.33333	2	RE
Koliella_longiseta	13.3333	0	0	RE
Ktedonobacter	83.6667	1.33333	0.333333	RE
Kutzneria	80	1.33333	4	RE
Lacunisphaera	59	0	0.333333	RE
Lechevalieria	153	3	0.666667	RE
Longimycelium	1227	4	1.66667	RE
Mucilaginibacter	486.333	16.3333	13.6667	RE
Mycobacterium	901	9.33333	7.66667	RE
Nevskia	32	0.666667	0	RE
Occallatibacter	82	1.66667	2.66667	RE
Pajaroellobacter	1631.33	6	1.66667	RE
Phenylobacterium	130.333	10.3333	11.3333	RE
Pseudolabrys	35	1.66667	1.33333	RE
Rhodanobacter	299.667	4.33333	5.33333	RE
Rhodopila	25.6667	0	0.333333	RE
Rhodovastum	14.3333	0.666667	0.333333	RE
Roseiarcus	491.333	4	1.33333	RE
Rudaea	45.3333	0.333333	0	RE
Saccharothrix	211.667	0	0.333333	RE
Singulisphaera	307.333	27.3333	8	RE
Thermosporothrix	906.667	3	1.66667	RE
uncultured_bacterium_c_Acidimicrobiia	40.3333	3.33333	1.66667	RE
uncultured_bacterium_c_TK10	101.333	6	2.33333	RE
uncultured_bacterium_f_Acetobacteraceae	394	12.6667	13.3333	RE
uncultured_bacterium_f_Acidobacteriaceae_Subgroup_1	2306.67	13.6667	12.3333	RE
uncultured_bacterium_f_Beijerinckiaceae	53.6667	0	0	RE
uncultured_bacterium_f_BIrii41	300.667	0.333333	0.333333	RE
uncultured_bacterium_f_Caulobacteraceae	191.667	1.33333	1.33333	RE
uncultured_bacterium_f_Chitinophagaceae	638.333	3	1.66667	RE
uncultured_bacterium_f_Elsteraceae	85.6667	0	0.333333	RE
uncultured_bacterium_f_Frankiaceae	20.6667	0	0	RE
uncultured_bacterium_f_Gemmataceae	27	1.33333	0.666667	RE
uncultured_bacterium_f_Isosphaeraceae	55.6667	2.66667	1.33333	RE
uncultured_bacterium_f_JG30_KF_AS9	47	4	3.33333	RE
uncultured_bacterium_f_JG30_KF_CM45	30.6667	3	1	RE
uncultured_bacterium_f_Ktedonobacteraceae	676	15	3	RE
uncultured_bacterium_f_Magnetospirillaceae	103.333	2	0	RE
uncultured_bacterium_f_Micropepsaceae	842.333	8.33333	10.6667	RE
uncultured_bacterium_f_mle1_27	30.3333	0	0	RE
uncultured_bacterium_f_Opitutaceae	309.667	0	0	RE
uncultured_bacterium_f_Pedosphaeraceae	185.333	5.66667	2.66667	RE
uncultured_bacterium_f_Saccharum_hybrid_cultivar	21.3333	0	1	RE
uncultured_bacterium_f_Sandaracinaceae	21.3333	0.333333	0	RE
uncultured_bacterium_f_SM2D12	22.6667	0.333333	0	RE
uncultured_bacterium_f_Solirubrobacteraceae	39	0.333333	0.333333	RE
uncultured_bacterium_f_Xanthobacteraceae	213.667	14.3333	19.3333	RE
uncultured_bacterium_o_Armatimonadales	45.3333	0.666667	0	RE
uncultured_bacterium_o_C0119	55.6667	1.66667	1.66667	RE
uncultured_bacterium_o_Candidatus_Levybacteria	28.3333	0.333333	0	RE
uncultured_bacterium_o_Elev_1554	26.3333	0	0.333333	RE
uncultured_bacterium_o_Elsterales	176.667	5.66667	9	RE
uncultured_bacterium_o_IMCC26256	219.333	5	1.33333	RE
uncultured_bacterium_o_Microtrichales	28.6667	0	0	RE
uncultured_bacterium_o_Obscuribacterales	61	1.33333	1.33333	RE
uncultured_bacterium_o_Rhodospirillales	57.3333	0.333333	0	RE
uncultured_bacterium_o_Saccharimonadales	256	7.33333	3	RE
uncultured_bacterium_o_SBR1031	19.3333	0	0	RE
uncultured_bacterium_p_Armatimonadetes	16	0.666667	0	RE
uncultured_bacterium_p_FCPU426	2	0	0	RE
uncultured_bacterium_p_WPS_2	192	12	8	RE
[Eubacterium]_coprostanoligenes_group	10	15	10.6667	RL_LE
Acetobacter	0.333333	4.33333	5	RL_LE
Achromobacter	42.3333	70	106.333	RL_LE
Altererythrobacter	0.666667	3	8	RL_LE
Anaerotruncus	0.666667	2	12	RL_LE
Ananas_comosus_pineapple	2	9.33333	11	RL_LE
Arthrobacter	40.3333	73	84	RL_LE
Azospirillum	5.66667	11	19.3333	RL_LE
Bacteroides	80	95	61	RL_LE
Blautia	30.6667	57.6667	41.3333	RL_LE
Bosea	24.3333	40.6667	83	RL_LE
Brevundimonas	11.6667	13.6667	17.3333	RL_LE
Candidatus_Saccharimonas	0.666667	9.33333	5.66667	RL_LE
Dyadobacter	81.6667	163	220.333	RL_LE
Fusobacterium	0.333333	2.66667	3	RL_LE
Gardnerella	0.333333	7.33333	14	RL_LE
Glycomyces	8.66667	16.3333	37	RL_LE
Kineococcus	0.333333	0.666667	6.33333	RL_LE
Labedaea	1	3.33333	18	RL_LE
Nocardioides	35.6667	76.3333	93.6667	RL_LE
Novosphingobium	31.6667	70	95.6667	RL_LE
Pantoea	5.33333	8	19	RL_LE
Pseudorhodoferax	16.3333	28.3333	52	RL_LE
Pseudoxanthomonas	13.3333	36.3333	53	RL_LE
Romboutsia	75.3333	98.3333	49.6667	RL_LE
Solimonas	27.6667	46.6667	78	RL_LE
Stenotrophomonas	132	242.333	307	RL_LE
Streptococcus	38	56.3333	53.3333	RL_LE
Turicibacter	6	13	7.66667	RL_LE
uncultured_bacterium_c_KD4_96	1.33333	2.66667	11.3333	RL_LE
uncultured_bacterium_f_Lachnospiraceae	21	31.6667	31	RL_LE
uncultured_bacterium_f_Ruminococcaceae	14.6667	32	23.6667	RL_LE
Yonghaparkia	20.3333	54.3333	29	RL_LE
7703	51.6667	10.3333	4.33333	RL_RE
Acidicaldus	9.66667	1	0	RL_RE
Aquicella	12	1	0.333333	RL_RE
Chthonomonas	20.6667	1.66667	0.333333	RL_RE
Methylovirgula	25	3.33333	0.333333	RL_RE
uncultured_bacterium_f_Methylacidiphilaceae	54	4.66667	1.33333	RL_RE
Acidisphaera	8	0.333333	0	RS_RE
Actinokineospora	22.6667	0	0	RS_RE
Amycolatopsis	326.333	13	32.3333	RS_RE
Bauldia	8.66667	0	0.333333	RS_RE
Blastocatella	21.3333	0	0.333333	RS_RE
Bryocella	13	0	1.33333	RS_RE
Candidatus_Koribacter	45.6667	2.66667	5.66667	RS_RE
Chujaibacter	10.6667	0.333333	1.66667	RS_RE
Crossiella	38	1.33333	4	RS_RE
IMCC26134	7	0	0	RS_RE
Massilia	45.6667	2.66667	6.66667	RS_RE
Opitutus	9.66667	0	0	RS_RE
Phaselicystis	11.6667	0.666667	0.333333	RS_RE
Rhodoplanes	12.6667	0.666667	2	RS_RE
Sinomonas	8	0.666667	0.333333	RS_RE
Sphingomonas	599	186.333	216	RS_RE
Streptomyces	224.667	18.3333	35	RS_RE
Terrimicrobium	12.6667	0	0	RS_RE
uncultured_bacterium_c_AD3	46	7	11.6667	RS_RE
uncultured_bacterium_c_BD7_11	7.66667	0	0	RS_RE
uncultured_bacterium_f_67_14	56.6667	1.33333	1.33333	RS_RE
uncultured_bacterium_f_Fimbriimonadaceae	7.33333	0	0	RS_RE
uncultured_bacterium_f_Micromonosporaceae	25	0	0	RS_RE
uncultured_bacterium_o_JG36_TzT_191	4	0	0.666667	RS_RE
Cetobacterium	13	68	14.6667	RS_SE
Lachnospiraceae_UCG_006	0	8	1.33333	RS_SE
Ruminococcaceae_UCG_002	1	11.3333	1.33333	RS_SE
Actinocatenispora	49.6667	0	3.33333	SD
Dokdonella	41.3333	0.333333	5.66667	SD
Inquilinus	168.333	25.6667	62	SD
Lachnospiraceae_UCG_009	2.66667	0	2.33333	SD
Lactococcus	116	1	3.66667	SD
Leifsonia	108	10.3333	20.6667	SD
Mesorhizobium	125	16.6667	30.3333	SD
Reyranella	45.3333	4.66667	12.3333	SD
Salix_integra	640.333	81.3333	363.667	SD
uncultured_bacterium_o_Acidobacteriales	537	9.66667	22.6667	SD
uncultured_bacterium_o_Frankiales	16.6667	2.33333	8.33333	SD
uncultured_bacterium_o_Gaiellales	24.3333	2.33333	13.3333	SD
uncultured_bacterium_o_Subgroup_2	96.6667	4.33333	15.3333	SD
Blastococcus	2	0	2	SL_LE
Caenimonas	8	0.666667	5.33333	SL_LE
Ellin6067	3.33333	0.333333	4.33333	SL_LE
Fournierella	18	6.66667	13	SL_LE
Frondihabitans	0.666667	0	10.3333	SL_LE
Pseudonocardia	58	23	54	SL_LE
Brevinema	2	16.3333	0	SL_SE
Christensenellaceae_R_7_group	3.33333	14	0.333333	SL_SE
7731	2.33333	0.333333	0	Znosig
[Ruminococcus]_torques_group	4.66667	6	2.66667	Znosig
1174_901_12	103.667	239	25.6667	Znosig
A2	8	27	7.33333	Znosig
Acidiphilium	24.3333	13.6667	3	Znosig
Acidisoma	40.3333	30	5.33333	Znosig
Acinetobacter	39.3333	62.3333	54.3333	Znosig
Actinoallomurus	0.333333	2.66667	0.333333	Znosig
Actinomycetospora	36.3333	4	5.33333	Znosig
Adlercreutzia	0	0	2.66667	Znosig
ADurb_Bin063_1	3.66667	0.333333	2	Znosig
Aeromonas	3.33333	9.66667	8	Znosig
Aetherobacter	7.66667	0.333333	0	Znosig
Agathobacter	2.66667	17	2.66667	Znosig
agricultural_soil_bacterium_SC_I_84	1.66667	0.333333	0	Znosig
Alcaligenes	273.333	484.667	218.667	Znosig
Alistipes	19.3333	20	9.33333	Znosig
Allorhizobium_Neorhizobium_Pararhizobium_Rhizobium	633	656.333	1090.67	Znosig
Anaerofilum	1.66667	5.33333	1	Znosig
Aquisphaera	16	3	3	Znosig
Arsenophonus	0	0	7.66667	Znosig
BacC_u_018	0	0	0	Znosig
Bacillus	186.333	290.667	128.333	Znosig
bacterium_enrichment_culture_clone_auto10_4W	0.333333	0	0	Znosig
Bdellovibrio	7	0	0	Znosig
Bilophila	5.33333	17	8	Znosig
Brachybacterium	49	79.3333	35	Znosig
Brevibacterium	12.3333	37.3333	23	Znosig
Butyricicoccus	10.3333	7	7	Znosig
Candidatus_Udaeobacter	2	0.666667	4	Znosig
Caulobacter	4.33333	10.3333	15.3333	Znosig
Cellulosimicrobium	3.66667	11	3.33333	Znosig
Cellvibrio	5.33333	9.66667	15.6667	Znosig
Chitinophaga	43.6667	23	26.6667	Znosig
Chryseobacterium	53.6667	93.6667	94.3333	Znosig
Comamonas	2.66667	0.666667	1.66667	Znosig
Coriobacteriaceae_UCG_002	10.6667	26.3333	17.3333	Znosig
Corynebacterium_1	62.3333	154.333	72.6667	Znosig
Cutibacterium	31.3333	93.6667	37	Znosig
Delftia	6.33333	1.66667	3.66667	Znosig
Dietzia	8.33333	16.3333	5	Znosig
Dongia	26.3333	0	0.333333	Znosig
Duganella	1	0.333333	0	Znosig
Endobacter	4.66667	3.66667	2.66667	Znosig
Enhydrobacter	19.3333	168.333	30.6667	Znosig
Enterobacter	98	120.667	130.667	Znosig
Enterococcus	2	4.66667	2.33333	Znosig
Enterorhabdus	0.333333	8.33333	0.333333	Znosig
Erysipelatoclostridium	5.66667	0.333333	1.33333	Znosig
Faecalibacterium	11.3333	14	4	Znosig
Falsirhodobacter	13.3333	17.6667	22	Znosig
Filimonas	4.33333	5	14	Znosig
Flavisolibacter	0.666667	0.333333	0.666667	Znosig
Flavobacterium	72.3333	195.667	164	Znosig
Frateuria	8	0.666667	2.33333	Znosig
Gaiella	0	0.333333	0	Znosig
GAS113	5.66667	0	0.333333	Znosig
GCA_900066575	4	5	0.666667	Znosig
Gemmatimonas	4	0.666667	0	Znosig
Geodermatophilus	9.66667	1	1.33333	Znosig
Georgenia	8.66667	16.3333	6	Znosig
Geothrix	0	0	0	Znosig
Gryllotalpicola	4.33333	0	0	Znosig
Haematomicrobium	77.6667	156.333	69.3333	Znosig
Helicobacter	2	9	2.33333	Znosig
Heliimonas	3.33333	0	0	Znosig
HSB_OF53_F07	6.33333	1.66667	0	Znosig
Hymenobacter	0	2.66667	25.6667	Znosig
Hyphomicrobium	6.66667	0.666667	0.333333	Znosig
Ileibacterium	28.3333	83.6667	30.3333	Znosig
Kineosporia	3	0	0	Znosig
Klebsiella	3.33333	2.66667	11.6667	Znosig
Kluyvera	31.6667	15	20.3333	Znosig
Kosakonia	3	8.33333	5.66667	Znosig
Kribbella	22.6667	13.6667	30	Znosig
Labrys	90.6667	25.3333	33.6667	Znosig
Lachnoclostridium	5.66667	12.3333	9	Znosig
Lachnospiraceae_NK4A136_group	7.66667	9.33333	5.33333	Znosig
Lachnospiraceae_XPB1014_group	0.333333	3.33333	0	Znosig
Lapillicoccus	26.3333	18.6667	12.6667	Znosig
Leucobacter	32	49	25.6667	Znosig
Leuconostoc	11.3333	0	0	Znosig
Luteibacter	14.3333	5	1.66667	Znosig
Luteolibacter	4.33333	11	7	Znosig
Lysobacter	2.66667	3.33333	11.3333	Znosig
Megasphaera	4.33333	10.3333	5.66667	Znosig
Methylocella	47.6667	6	4.33333	Znosig
Methylophilus	4	8	2	Znosig
Methylopila	7.66667	6.66667	8.66667	Znosig
Minicystis	14.3333	0	0	Znosig
Mitsuaria	5	14.6667	13	Znosig
MM1	5.66667	2.33333	6.33333	Znosig
Mycoplasma	0.666667	5	1.33333	Znosig
Negativibacillus	4	9.33333	4	Znosig
Niabella	17.6667	18	23.6667	Znosig
Nitrospira	2	0	0	Znosig
Nocardia	67.6667	13.6667	8.33333	Znosig
Ochrobactrum	531.333	727.333	448.667	Znosig
Odoribacter	0	7	0	Znosig
Olivibacter	15.6667	19.3333	32.6667	Znosig
Olsenella	15	19.3333	6.66667	Znosig
Oribacterium	0	2	0.666667	Znosig
Oscillibacter	2.33333	15	3.66667	Znosig
Parafrigoribacterium	35	10.3333	12.3333	Znosig
Pedobacter	15	18.3333	19	Znosig
Peptococcus	5.66667	5	1.33333	Znosig
Phascolarctobacterium	3.66667	14.6667	3	Znosig
Photobacterium_sp__JCM_19050	9.66667	16.3333	5.66667	Znosig
Plesiomonas	4.66667	7.66667	4.66667	Znosig
PMMR1	49.6667	54	3.33333	Znosig
Prevotella_1	1.33333	2	1	Znosig
Prevotella_7	2.33333	9	6	Znosig
Prevotellaceae_Ga6A1_group	3.66667	4	3.66667	Znosig
Prevotellaceae_NK3B31_group	6.33333	5	2.66667	Znosig
Prevotellaceae_UCG_003	3.33333	8.33333	0.666667	Znosig
Pseudomonas	226	241.333	243.333	Znosig
Psychrobacter	1	3.66667	3.33333	Znosig
Ralstonia	72	40	86.6667	Znosig
Rhizomicrobium	0	0	0	Znosig
Rhodococcus	8.66667	16.6667	7.33333	Znosig
Rikenellaceae_RC9_gut_group	3.66667	12.6667	2.66667	Znosig
Roseburia	0	0	6.66667	Znosig
Rothia	0	1.66667	1	Znosig
Ruminiclostridium	2.33333	1.33333	2.66667	Znosig
Ruminiclostridium_9	13.6667	27.3333	13.3333	Znosig
Ruminococcaceae_NK4A214_group	2.33333	13.6667	1.66667	Znosig
Ruminococcaceae_UCG_005	8.33333	16.6667	10.3333	Znosig
Ruminococcaceae_UCG_014	5.66667	9	3.66667	Znosig
Ruminococcus_1	9.66667	13.3333	4.66667	Znosig
Ruminococcus_2	1	15	1	Znosig
Sellimonas	4.66667	2.66667	1	Znosig
Siphonobacter	3.66667	4.33333	9	Znosig
Sphingobacterium	376.333	556.333	852.667	Znosig
Sphingobium	178.667	282.333	459	Znosig
Sporichthya	10.6667	2.66667	1	Znosig
Staphylococcus	35.3333	131.667	62.3333	Znosig
Subdoligranulum	31.3333	19.6667	17.6667	Znosig
Succinivibrio	0	7.33333	0.666667	Znosig
Syntrophaceticus	1.33333	0	0	Znosig
Taibaiella	8.33333	13	12.6667	Znosig
Terriglobus	131	94	15.6667	Znosig
Unassigned	4	0	0	Znosig
Unclassified	0	0	0	Znosig
uncultured_bacterium_c_0319_7L14	0.666667	1.33333	0.666667	Znosig
uncultured_bacterium_c_Alphaproteobacteria	4.66667	0	2.66667	Znosig
uncultured_bacterium_c_JG30_KF_CM66	5	1.33333	0	Znosig
uncultured_bacterium_c_Lineage_IIa	5.33333	0	0	Znosig
uncultured_bacterium_c_Subgroup_6	5	1.66667	5.33333	Znosig
uncultured_bacterium_f_Acidimicrobiaceae	0.333333	0	0	Znosig
uncultured_bacterium_f_Barnesiellaceae	1	5.33333	0.666667	Znosig
uncultured_bacterium_f_Beggiatoaceae	0.333333	0	0	Znosig
uncultured_bacterium_f_Burkholderiaceae	78	22.3333	32.3333	Znosig
uncultured_bacterium_f_CWT_CU03_E12	1.66667	0.333333	0	Znosig
uncultured_bacterium_f_Diplorickettsiaceae	6.33333	0.666667	0	Znosig
uncultured_bacterium_f_Enterobacteriaceae	28.3333	33.3333	40.3333	Znosig
uncultured_bacterium_f_Fibrobacteraceae	0	0	0	Znosig
uncultured_bacterium_f_Gemmatimonadaceae	0	0.333333	0.666667	Znosig
uncultured_bacterium_f_Holosporaceae	2.33333	0	0	Znosig
uncultured_bacterium_f_Ilumatobacteraceae	8.33333	0	0	Znosig
uncultured_bacterium_f_KF_JG30_B3	0	0	2	Znosig
uncultured_bacterium_f_Microscillaceae	6.66667	0.666667	0	Znosig
uncultured_bacterium_f_Mycoplasmataceae	7	11	5	Znosig
uncultured_bacterium_f_P3OB_42	6.33333	0	0	Znosig
uncultured_bacterium_f_Pleomorphomonadaceae	0.333333	0	0	Znosig
uncultured_bacterium_f_Rhizobiales_Incertae_Sedis	2.66667	0.333333	0.333333	Znosig
uncultured_bacterium_f_Rhodospirillaceae	0	0.333333	0	Znosig
uncultured_bacterium_f_Saccharimonadaceae	3.66667	8.33333	2	Znosig
uncultured_bacterium_f_Sphingobacteriaceae	1.66667	0	0.333333	Znosig
uncultured_bacterium_f_Thermoanaerobacteraceae	0.333333	0	0	Znosig
uncultured_bacterium_f_Verrucomicrobiaceae	8.33333	0.333333	0.333333	Znosig
uncultured_bacterium_o_B10_SB3A	3	0.666667	0	Znosig
uncultured_bacterium_o_B12_WMSP1	13	1.33333	1	Znosig
uncultured_bacterium_o_KF_JG30_C25	3	0.666667	1	Znosig
uncultured_bacterium_o_Myxococcales	0.666667	0.333333	0.666667	Znosig
uncultured_bacterium_o_RCP2_54	0.666667	0.666667	0	Znosig
uncultured_bacterium_o_Subgroup_13	2.66667	0.333333	0	Znosig
uncultured_bacterium_p_GAL15	0.333333	0.666667	0	Znosig
uncultured_microorganism	6.66667	3.66667	0.333333	Znosig
Variovorax	15.6667	19	19.6667	Znosig
Verticia	15.6667	18.3333	25.6667	Znosig

## Sheet: Sheet3
Taxonomy	SiB	SiRh	SiR	group
Acidiphilium	30.6667	118.667	136.667	BD
Aegilops_tauschii	0	1.66667	6	BD
Luteolibacter	1.33333	17	18.6667	BD
Parafrigoribacterium	2.66667	17.3333	31.6667	BD
uncultured_bacterium	663.667	1466	6143	BD
uncultured_bacterium_f_BIrii41	5.66667	34.3333	76	BD
Candidatus_Udaeobacter	14.6667	0.666667	0	BR_BE
Geothrix	15	4	0	BR_BE
Nitrospira	19.6667	0.333333	0	BR_BE
uncultured_bacterium_f_Erysipelotrichaceae	7	0.333333	0	BR_BE
uncultured_bacterium_f_Thermoanaerobacteraceae	26	8.33333	0.666667	BR_BE
uncultured_bacterium_o_Subgroup_2	645.667	259	119.667	BR_BE
Aetherobacter	1.33333	12	76.3333	BR_RE
Aliidongia	72.6667	149	366.667	BR_RE
Dyella	233.667	337.333	745.667	BR_RE
Filimonas	0	0.666667	4	BR_RE
Methylobacterium	54.3333	80.6667	172	BR_RE
uncultured_bacterium_f_SM2D12	20	51	141.333	BR_RE
uncultured_bacterium_o_WD260	108.333	255.667	402.333	BR_RE
1174_901_12	29.6667	86	92.3333	BRh_RhE
Chthoniobacter	90.6667	364.333	114	BRh_RhE
Enterobacter	38.6667	160	95	BRh_RhE
Luteibacter	1.33333	23.3333	2	BRh_RhE
Mucilaginibacter	195.333	623.333	321	BRh_RhE
Rudaea	5.66667	41	12.6667	BRh_RhE
Variovorax	7.66667	33.3333	19.6667	BRh_RhE
7703	861.667	778	71	RD
7731	44.3333	19.3333	2.33333	RD
Acidicaldus	42	31.6667	3.33333	RD
agricultural_soil_bacterium_SC_I_84	14.6667	17.3333	0	RD
Bauldia	14	6.66667	0.333333	RD
Blastococcus	30.3333	23.6667	0.666667	RD
Candidatus_Solibacter	829	884.667	191.333	RD
Chujaibacter	42.6667	22	0.333333	RD
Crossiella	362.667	163.333	20.6667	RD
Ellin6067	13.6667	23.6667	0	RD
FCPS473	264.667	208	22	RD
G12_WMSP1	176.333	27.3333	0	RD
Gaiella	37	11	0	RD
HSB_OF53_F07	248.667	72.6667	6	RD
Occallatibacter	699	346.333	86.3333	RD
Opitutus	9.66667	6.66667	0	RD
Pseudolabrys	96.3333	124	17.6667	RD
Rhodoplanes	35	25.3333	2.66667	RD
Ruminococcaceae_UCG_002	3.66667	2.33333	0	RD
Sinomonas	272	214.333	11.3333	RD
Sphingomonas	1110	1350.33	355.667	RD
Syntrophaceticus	33.6667	42.6667	0	RD
Unassigned	60.3333	35	1.66667	RD
uncultured_bacterium_c_0319_7L14	61.6667	81.6667	4	RD
uncultured_bacterium_c_AD3	3375.67	1286.67	27	RD
uncultured_bacterium_c_JG30_KF_CM66	156	127	13	RD
uncultured_bacterium_c_Subgroup_6	54.3333	34	4.66667	RD
uncultured_bacterium_c_TK10	873	696.333	74.3333	RD
uncultured_bacterium_f_Acidimicrobiaceae	35.6667	15	0.666667	RD
uncultured_bacterium_f_Diplorickettsiaceae	45.3333	26.3333	0.666667	RD
uncultured_bacterium_f_Gemmataceae	477.667	357.333	21	RD
uncultured_bacterium_f_JG30_KF_AS9	466.667	299	30.3333	RD
uncultured_bacterium_f_JG30_KF_CM45	268.333	293.667	28	RD
uncultured_bacterium_f_soil_bacterium_WF55	1	7.66667	0	RD
uncultured_bacterium_o_B10_SB3A	139.667	104.333	2.66667	RD
uncultured_bacterium_o_B12_WMSP1	659.333	299.667	16.3333	RD
uncultured_bacterium_o_Elev_1554	157.667	116	21.3333	RD
uncultured_bacterium_o_Frankiales	134.667	124.667	8.33333	RD
uncultured_bacterium_o_Gaiellales	494.667	210	17.6667	RD
uncultured_bacterium_o_IMCC26256	1250.67	944	236	RD
uncultured_bacterium_o_Myxococcales	11.6667	7.33333	0	RD
uncultured_bacterium_o_Subgroup_13	81.3333	28.6667	1.66667	RD
uncultured_bacterium_p_GAL15	198.667	50.6667	0	RD
uncultured_bacterium_p_WPS_2	1098.67	1097.33	195.667	RD
Lactococcus	0	0.333333	122.667	RE
Photobacterium_sp__JCM_19050	0	0	7.33333	RE
Salix_integra	29.3333	10.6667	1036.33	RE
uncultured_bacterium_f_Opitutaceae	7	19.3333	134.667	RE
Azospirillum	4	0	5	RhD
Brachybacterium	54.6667	7	66.3333	RhD
Lachnospiraceae_UCG_009	0.666667	0	5.66667	RhD
Megamonas	36	8.66667	36	RhD
Pseudomonas	191	11.6667	267	RhD
Stenotrophomonas	113	12.6667	135	RhD
uncultured_bacterium_f_Rhizobiales_Incertae_Sedis	0.333333	0	1	RhD
Mesorhizobium	137	375.333	86	RhE
Olivibacter	15.3333	95	15.3333	RhE
uncultured_bacterium_o_C0119	43.3333	382	42.3333	RhE
Acinetobacter	18.3333	5.66667	56.6667	RhR_RE
Arthrobacter	23.3333	7	44.3333	RhR_RE
Bosea	16	2	22	RhR_RE
Brevundimonas	10	2.33333	18.3333	RhR_RE
Coriobacteriaceae_UCG_002	4.66667	0.333333	8.66667	RhR_RE
Erysipelatoclostridium	0.666667	0	3.66667	RhR_RE
Faecalibaculum	27	6.33333	44.3333	RhR_RE
Flavobacterium	50.6667	12.3333	93.3333	RhR_RE
Kluyvera	7.33333	1	28.3333	RhR_RE
Leucobacter	11.3333	4.66667	36	RhR_RE
Mitsuaria	1.66667	0	8.33333	RhR_RE
Sphingobium	124.333	13	176	RhR_RE
ADurb_Bin063_1	30	47	4	RhR_RhE
Aquicella	26	57.3333	8	RhR_RhE
Bryobacter	507.333	963.667	257.333	RhR_RhE
Gemmatimonas	45.6667	38.6667	2.66667	RhR_RhE
Lapillicoccus	107.333	122	27.3333	RhR_RhE
Phaselicystis	44.3333	99.3333	11	RhR_RhE
Singulisphaera	407	868.333	240.667	RhR_RhE
Sporichthya	31.6667	57.6667	7	RhR_RhE
uncultured_bacterium_f_Isosphaeraceae	118.667	157.667	38.6667	RhR_RhE
uncultured_bacterium_o_Microtrichales	41.3333	32	4	RhR_RhE
[Eubacterium]_coprostanoligenes_group	20	3.66667	26.6667	Znosig
[Ruminococcus]_torques_group	5.33333	5	8.66667	Znosig
A2	3.66667	0.333333	8	Znosig
Acetobacter	4	0.333333	1	Znosig
Achromobacter	38	6.33333	47	Znosig
Acidibacter	622	597.333	1035	Znosig
Acidicapsa	104	233.333	376.667	Znosig
Acidipila	273.333	826	1149	Znosig
Acidisoma	87	84.6667	213.667	Znosig
Acidisphaera	23.6667	29.3333	23.6667	Znosig
Acidothermus	2446	1676.33	1649.67	Znosig
Actinoallomurus	4	2.33333	0.333333	Znosig
Actinocatenispora	78.6667	28.6667	11	Znosig
Actinokineospora	8.33333	10.6667	44.6667	Znosig
Actinomadura	96.3333	18.6667	33	Znosig
Actinomycetospora	53.3333	96.6667	87.3333	Znosig
Actinoplanes	84.3333	196.333	441	Znosig
Actinospica	1142	1652.33	3282.33	Znosig
Adlercreutzia	4	0	0	Znosig
Aeromonas	3	0	1.33333	Znosig
Agathobacter	2	0.333333	4.66667	Znosig
Akkermansia	15.3333	3.33333	14.6667	Znosig
Alcaligenes	269.667	54.6667	338.667	Znosig
Alistipes	11	5.66667	12	Znosig
Allobaculum	23.6667	13	12	Znosig
Alloprevotella	10	2	9.66667	Znosig
Allorhizobium_Neorhizobium_Pararhizobium_Rhizobium	354	229.667	531	Znosig
alphaI_cluster	231.667	175.667	353.667	Znosig
Altererythrobacter	2.66667	0	5.33333	Znosig
Amnibacterium	2	8.33333	3	Znosig
Amycolatopsis	235.667	123.667	65	Znosig
Anaerofilum	5.33333	3.66667	5	Znosig
Anaerotruncus	3	0.333333	6	Znosig
Ananas_comosus_pineapple	0	0	0	Znosig
Aquisphaera	47.6667	68	13.6667	Znosig
Arsenophonus	0.666667	0	0	Znosig
Asticcacaulis	16.3333	22.3333	25.6667	Znosig
Aureimonas	2	1.33333	5.66667	Znosig
BacC_u_018	31	4	5.33333	Znosig
Bacillus	247.667	52.6667	241	Znosig
bacterium_enrichment_culture_clone_auto10_4W	9.33333	20	15.6667	Znosig
Bacteroides	110	64.6667	119.333	Znosig
Bdellovibrio	1	5	15.3333	Znosig
Bifidobacterium	59.6667	27.3333	20	Znosig
Bilophila	5.33333	1	11.3333	Znosig
Blastocatella	0	6.66667	1	Znosig
Blautia	35.6667	22.6667	30.3333	Znosig
Bradyrhizobium	1493.67	1995.67	2079	Znosig
Brevibacterium	23.3333	4.33333	17	Znosig
Brevinema	0	0.666667	0	Znosig
Bryocella	4	15	16	Znosig
Burkholderia_Caballeronia_Paraburkholderia	1572	1996.33	2102.67	Znosig
Butyricicoccus	7.66667	6.33333	10.3333	Znosig
Caenimonas	8	10.6667	2.66667	Znosig
Candidatus_Koribacter	128.333	127.667	152.667	Znosig
Candidatus_Saccharimonas	9	5.66667	1	Znosig
Candidatus_Xiphinematobacter	43.6667	47	59.3333	Znosig
Catenulispora	400.667	760.667	583	Znosig
Caulobacter	4.66667	9	7.33333	Znosig
Cellulosimicrobium	2	2	2.66667	Znosig
Cellvibrio	2.66667	0.333333	1.33333	Znosig
Cetobacterium	15.6667	28.6667	29.6667	Znosig
Chitinophaga	16	39.3333	34.6667	Znosig
Christensenellaceae_R_7_group	2.66667	4.66667	11.3333	Znosig
Chryseobacterium	31.6667	32	37	Znosig
Chthonomonas	56.3333	118	27.6667	Znosig
Clostridium_sensu_stricto_1	15	10.6667	13.6667	Znosig
Comamonas	3.66667	0.333333	9	Znosig
Conexibacter	2222	1709.33	1791.33	Znosig
Corynebacterium_1	97	17.6667	100	Znosig
Cutibacterium	30.6667	17.3333	60.6667	Znosig
Delftia	0.333333	0	7	Znosig
Desulfovibrio	111.333	24	43	Znosig
Devosia	66.6667	123.333	130	Znosig
Dietzia	16.6667	1.33333	9.33333	Znosig
Dinghuibacter	34.6667	30.3333	60	Znosig
Dokdonella	31.3333	70.6667	33.6667	Znosig
Dongia	1	7.33333	1.33333	Znosig
Dubosiella	8.66667	2.33333	1.33333	Znosig
Duganella	9	5	1.33333	Znosig
Dyadobacter	86.6667	21.3333	84	Znosig
Edaphobacter	90	85	118.333	Znosig
Endobacter	0	2.66667	4	Znosig
Enhydrobacter	89.6667	52	2	Znosig
Enterococcus	2.33333	4.33333	4.33333	Znosig
Enterorhabdus	1	0.333333	4.33333	Znosig
Escherichia_Shigella	26.3333	9.66667	7.66667	Znosig
Faecalibacterium	15.3333	11	13.3333	Znosig
Falsirhodobacter	11.3333	0.666667	8.66667	Znosig
Family_XIII_AD3011_group	4.66667	1.33333	0	Znosig
Flavisolibacter	13.6667	8	1.33333	Znosig
Fournierella	10	15	9.33333	Znosig
Frateuria	7.66667	11	29.3333	Znosig
Frondihabitans	0	2	2.66667	Znosig
Fusobacterium	7	2.66667	6	Znosig
Gardnerella	1.66667	1	5.66667	Znosig
GAS113	8	4.66667	1.33333	Znosig
GCA_900066575	1.66667	0.666667	1.66667	Znosig
Geodermatophilus	57	65	43	Znosig
Georgenia	10.3333	2	3.66667	Znosig
Glycomyces	27.3333	32.6667	9.66667	Znosig
Gordonia	0	0.666667	0	Znosig
Granulicella	229.333	442	360.333	Znosig
Gryllotalpicola	5.66667	21.6667	16.3333	Znosig
Haematomicrobium	93.3333	22.6667	152.333	Znosig
Haliangium	74.3333	89.6667	168.333	Znosig
Helicobacter	2.33333	1	3	Znosig
Heliimonas	0.333333	2.66667	11.6667	Znosig
Hymenobacter	0	0.333333	0	Znosig
Hyphomicrobium	7.66667	19.6667	21	Znosig
Ileibacterium	13.3333	1.33333	14	Znosig
IMCC26134	12.6667	16	42.3333	Znosig
Inquilinus	114.333	157.333	254.667	Znosig
Jatrophihabitans	317.667	562.667	315.333	Znosig
JG30a_KF_32	328.667	463.333	237.333	Znosig
Kineococcus	0	0	3.33333	Znosig
Kineosporia	8.66667	7.66667	2	Znosig
Klebsiella	1	2.33333	6.33333	Znosig
Koliella_longiseta	41.6667	49.6667	9.33333	Znosig
Kosakonia	2.66667	0.666667	2.66667	Znosig
Kribbella	17.6667	12.3333	20.6667	Znosig
Ktedonobacter	113.333	148.667	101	Znosig
Kutzneria	19	65.3333	48.6667	Znosig
Labedaea	2	2.66667	7.66667	Znosig
Labrys	25	53.3333	66	Znosig
Lachnoclostridium	13.3333	1	4	Znosig
Lachnospiraceae_NK4A136_group	16.6667	5.66667	12.6667	Znosig
Lachnospiraceae_UCG_006	1.66667	0	3.66667	Znosig
Lachnospiraceae_XPB1014_group	6	2	0	Znosig
Lactobacillus	122.667	22.6667	87	Znosig
Lacunisphaera	25.3333	50	92	Znosig
Lechevalieria	92.3333	219.667	154.333	Znosig
Leifsonia	37.6667	84	95.3333	Znosig
Leuconostoc	0	0	15.3333	Znosig
Longimycelium	559.667	544.333	495	Znosig
Lysobacter	14.3333	1.66667	1	Znosig
Massilia	65	26.3333	17.3333	Znosig
Megasphaera	15.3333	2	4	Znosig
Methylocella	14.3333	40	61.3333	Znosig
Methylophilus	1	0	2.66667	Znosig
Methylopila	0.666667	9	2.66667	Znosig
Methylovirgula	38.3333	81	92	Znosig
Microbacterium	13	14.6667	29.6667	Znosig
Minicystis	2	2.33333	9.33333	Znosig
MM1	2.66667	0	2.33333	Znosig
Mucispirillum	18	13	1	Znosig
Mycobacterium	342.333	387	464.333	Znosig
Mycoplasma	4.33333	0.333333	0	Znosig
Negativibacillus	8	4.66667	11.3333	Znosig
Nevskia	51.6667	42	90.3333	Znosig
Niabella	5.33333	3.33333	9.66667	Znosig
Nocardia	42.3333	23.6667	26.6667	Znosig
Nocardioides	28.3333	36.3333	22	Znosig
Novosphingobium	40	12.3333	52	Znosig
Ochrobactrum	515.333	123.333	672.333	Znosig
Odoribacter	0.666667	0.666667	2	Znosig
Olsenella	26.6667	6.33333	17.6667	Znosig
Oribacterium	1.66667	0	0	Znosig
Oscillibacter	2	1	4.33333	Znosig
Pajaroellobacter	503.667	555.333	1470.33	Znosig
Pantoea	0.666667	1	6.33333	Znosig
Pedobacter	12.3333	8	29	Znosig
Peptococcus	6.66667	6.66667	5.33333	Znosig
Phascolarctobacterium	10.3333	3	16	Znosig
Phenylobacterium	257	321	202.333	Znosig
Plesiomonas	1.33333	1.33333	6.66667	Znosig
PMMR1	59.6667	125	169	Znosig
Prevotella_1	4.66667	1.33333	2	Znosig
Prevotella_7	8.66667	0.333333	0.666667	Znosig
Prevotella_9	20.6667	7.33333	12.6667	Znosig
Prevotellaceae_Ga6A1_group	9	3.33333	14	Znosig
Prevotellaceae_NK3B31_group	7.66667	3.66667	4.66667	Znosig
Prevotellaceae_UCG_003	3	1.33333	5	Znosig
Pseudonocardia	40.6667	74.3333	37	Znosig
Pseudorhodoferax	8	5.33333	12.3333	Znosig
Pseudoxanthomonas	14.6667	4	17.3333	Znosig
Psychrobacter	2.66667	2.33333	1.66667	Znosig
Ralstonia	46	18	43.6667	Znosig
Reyranella	123	136.333	73.6667	Znosig
Rhizomicrobium	2.33333	0.666667	0	Znosig
Rhodanobacter	331.333	306.667	203.333	Znosig
Rhodococcus	5.33333	1.66667	6	Znosig
Rhodopila	14.6667	11.6667	24	Znosig
Rhodovastum	40.6667	59	78.3333	Znosig
Rikenellaceae_RC9_gut_group	7	4	12.3333	Znosig
Romboutsia	103.667	62.6667	70.3333	Znosig
Roseburia	18	15.3333	0.666667	Znosig
Roseiarcus	400.667	556.667	900.333	Znosig
Roseomonas	4.33333	2	7	Znosig
Rothia	0.333333	1	2	Znosig
Ruminiclostridium	1.66667	0.333333	3	Znosig
Ruminiclostridium_9	12.3333	6.66667	18.3333	Znosig
Ruminococcaceae_NK4A214_group	6	1	9	Znosig
Ruminococcaceae_UCG_005	11.6667	2.33333	11.3333	Znosig
Ruminococcaceae_UCG_014	12.6667	3.33333	11	Znosig
Ruminococcus_1	13	6	19.6667	Znosig
Ruminococcus_2	1	1.66667	2.33333	Znosig
Saccharothrix	65.6667	31.3333	46	Znosig
Sellimonas	5	4	3.66667	Znosig
Siphonobacter	1.33333	0.333333	4.33333	Znosig
Solimonas	14.3333	4	36.3333	Znosig
Sphingobacterium	296	49	378.667	Znosig
Staphylococcus	65.3333	69.6667	186.333	Znosig
Streptococcus	55	35.6667	24.3333	Znosig
Streptomyces	284.667	260	244	Znosig
Subdoligranulum	19	26	13.3333	Znosig
Succinivibrio	1	0	0	Znosig
Taibaiella	2.66667	2	6	Znosig
Terriglobus	35.6667	60.3333	44.6667	Znosig
Terrimicrobium	4.66667	29	21.3333	Znosig
Thermosporothrix	299.667	191.667	611.667	Znosig
Triticum_aestivum_bread_wheat	0.333333	0.666667	3	Znosig
Turicibacter	21	15	4.66667	Znosig
Unclassified	11.3333	3	0	Znosig
uncultured_bacterium_c_Acidimicrobiia	436.333	310.667	115.667	Znosig
uncultured_bacterium_c_Alphaproteobacteria	33	24.3333	14	Znosig
uncultured_bacterium_c_BD7_11	8.33333	11.3333	0.666667	Znosig
uncultured_bacterium_c_KD4_96	3.66667	1.33333	0.666667	Znosig
uncultured_bacterium_c_Lineage_IIa	8.33333	26	8.66667	Znosig
uncultured_bacterium_f_67_14	19.6667	73.3333	47.6667	Znosig
uncultured_bacterium_f_Acetobacteraceae	542.667	582	558	Znosig
uncultured_bacterium_f_Acidobacteriaceae_Subgroup_1	1088.33	1589	1705	Znosig
uncultured_bacterium_f_Barnesiellaceae	1.33333	0	5	Znosig
uncultured_bacterium_f_Beggiatoaceae	11.6667	11.6667	0.666667	Znosig
uncultured_bacterium_f_Beijerinckiaceae	38.3333	39	45.3333	Znosig
uncultured_bacterium_f_Burkholderiaceae	21	24	39.6667	Znosig
uncultured_bacterium_f_Caulobacteraceae	215	285.333	258	Znosig
uncultured_bacterium_f_Chitinophagaceae	308	417.333	500	Znosig
uncultured_bacterium_f_CWT_CU03_E12	9.66667	56.6667	63.3333	Znosig
uncultured_bacterium_f_Desulfovibrionaceae	35	27.6667	12	Znosig
uncultured_bacterium_f_Elsteraceae	31	32	96.3333	Znosig
uncultured_bacterium_f_Enterobacteriaceae	12.3333	5.66667	23	Znosig
uncultured_bacterium_f_Fibrobacteraceae	5	15.6667	16	Znosig
uncultured_bacterium_f_Fimbriimonadaceae	16.6667	15.6667	35.6667	Znosig
uncultured_bacterium_f_Frankiaceae	31	10.3333	32.6667	Znosig
uncultured_bacterium_f_Gemmatimonadaceae	16	5.66667	0	Znosig
uncultured_bacterium_f_Holosporaceae	15.6667	19.3333	14.3333	Znosig
uncultured_bacterium_f_Ilumatobacteraceae	4	8.66667	22.3333	Znosig
uncultured_bacterium_f_KF_JG30_B3	5.33333	4	0	Znosig
uncultured_bacterium_f_Ktedonobacteraceae	520	1152	701.333	Znosig
uncultured_bacterium_f_Lachnospiraceae	52.3333	29.3333	20.6667	Znosig
uncultured_bacterium_f_Magnetospirillaceae	39.6667	61.3333	131.333	Znosig
uncultured_bacterium_f_Methylacidiphilaceae	137.667	542	263.333	Znosig
uncultured_bacterium_f_Micromonosporaceae	1	0	0.333333	Znosig
uncultured_bacterium_f_Micropepsaceae	566	1099.33	665.333	Znosig
uncultured_bacterium_f_Microscillaceae	27	54	9.33333	Znosig
uncultured_bacterium_f_mle1_27	0.666667	1	12	Znosig
uncultured_bacterium_f_Muribaculaceae	80.6667	16.3333	77.3333	Znosig
uncultured_bacterium_f_Mycoplasmataceae	0	0	2	Znosig
uncultured_bacterium_f_P3OB_42	1.66667	1.33333	1.33333	Znosig
uncultured_bacterium_f_Pedosphaeraceae	597.333	716	659	Znosig
uncultured_bacterium_f_Peptostreptococcaceae	7	3.33333	4	Znosig
uncultured_bacterium_f_Pleomorphomonadaceae	0	3	24.6667	Znosig
uncultured_bacterium_f_Rhodospirillaceae	11.3333	11.6667	5.33333	Znosig
uncultured_bacterium_f_Ruminococcaceae	15.6667	11.3333	15	Znosig
uncultured_bacterium_f_Saccharimonadaceae	3.66667	1.33333	4.33333	Znosig
uncultured_bacterium_f_Saccharum_hybrid_cultivar	26	31.3333	16	Znosig
uncultured_bacterium_f_Sandaracinaceae	11	38.3333	9	Znosig
uncultured_bacterium_f_Solirubrobacteraceae	63	55.3333	52	Znosig
uncultured_bacterium_f_Sphingobacteriaceae	0	0.333333	39.3333	Znosig
uncultured_bacterium_f_Verrucomicrobiaceae	40.3333	56.6667	10	Znosig
uncultured_bacterium_f_Xanthobacteraceae	694	482.667	245.667	Znosig
uncultured_bacterium_o_Acidobacteriales	1108.67	755.333	387	Znosig
uncultured_bacterium_o_Armatimonadales	29	51.6667	31.6667	Znosig
uncultured_bacterium_o_Candidatus_Levybacteria	29	15.3333	10	Znosig
uncultured_bacterium_o_Elsterales	1234.67	498.333	436.667	Znosig
uncultured_bacterium_o_JG36_TzT_191	44.3333	40.3333	12.3333	Znosig
uncultured_bacterium_o_KF_JG30_C25	39.6667	42.3333	41	Znosig
uncultured_bacterium_o_Obscuribacterales	73	91.3333	105	Znosig
uncultured_bacterium_o_RCP2_54	24.6667	11.6667	2	Znosig
uncultured_bacterium_o_Rhodospirillales	18.6667	55.3333	101.333	Znosig
uncultured_bacterium_o_Saccharimonadales	336	630.333	273.333	Znosig
uncultured_bacterium_o_SBR1031	31	18.6667	18	Znosig
uncultured_bacterium_p_Armatimonadetes	61	68.6667	19	Znosig
uncultured_bacterium_p_FCPU426	12.3333	5.66667	0.333333	Znosig
uncultured_microorganism	5.33333	7.66667	4	Znosig
Verticia	9	2	15	Znosig
Yonghaparkia	9	26.3333	49.6667	Znosig

## Sheet: Sheet4
Taxonomy	SiR	SiS	SiL	group
Haliangium	168.333	5.66667	0	LD
Amnibacterium	3	11	15	LE
Bacteroides	119.333	242.667	379.333	LE
Christensenellaceae_R_7_group	11.3333	7.33333	27	LE
Mucispirillum	1	2.66667	15.6667	LE
Ruminococcaceae_NK4A214_group	9	14.6667	29	LE
Aegilops_tauschii	6	42	101.667	RD
Akkermansia	14.6667	558.333	21	RD
Alistipes	12	50	21	RD
Ananas_comosus_pineapple	0	4.33333	15.6667	RD
Bifidobacterium	20	104.333	30	RD
Blastococcus	0.666667	13.3333	4.33333	RD
Blautia	30.3333	108	35.3333	RD
Brevinema	0	12	28	RD
Candidatus_Saccharimonas	1	30	4.33333	RD
Cetobacterium	29.6667	333.333	511	RD
Coriobacteriaceae_UCG_002	8.66667	79.3333	19.3333	RD
Dubosiella	1.33333	139.667	12	RD
Ellin6067	0	6.33333	2.66667	RD
Escherichia_Shigella	7.66667	65.6667	23.3333	RD
Faecalibaculum	44.3333	242.667	56.3333	RD
Family_XIII_AD3011_group	0	7	3	RD
Lachnoclostridium	4	31	8.33333	RD
Lachnospiraceae_XPB1014_group	0	14.3333	2	RD
Lactobacillus	87	959	62.3333	RD
Nocardioides	22	135	57	RD
Romboutsia	70.3333	188.333	70	RD
Roseomonas	7	35.6667	22.3333	RD
Ruminococcaceae_UCG_002	0	6	1	RD
Streptococcus	24.3333	105.667	33.6667	RD
Triticum_aestivum_bread_wheat	3	32.6667	92	RD
uncultured_bacterium	6143	31263	40958.3	RD
uncultured_bacterium_c_KD4_96	0.666667	16.6667	6.66667	RD
uncultured_bacterium_f_Lachnospiraceae	20.6667	87.3333	25.6667	RD
uncultured_bacterium_f_Muribaculaceae	77.3333	1081	95.3333	RD
uncultured_bacterium_f_Ruminococcaceae	15	47.6667	28	RD
7703	71	4.33333	0.333333	RE
Acidibacter	1035	8.66667	2.33333	RE
Acidicapsa	376.667	2	1	RE
Acidiphilium	136.667	6.33333	8	RE
Acidipila	1149	6.66667	2.66667	RE
Acidothermus	1649.67	41.6667	8.66667	RE
Actinokineospora	44.6667	0	0	RE
Actinomadura	33	0	0	RE
Actinoplanes	441	7	1.66667	RE
Actinospica	3282.33	16.3333	2.66667	RE
Aetherobacter	76.3333	0	0.333333	RE
alphaI_cluster	353.667	3	1.33333	RE
Asticcacaulis	25.6667	0.333333	0	RE
Bradyrhizobium	2079	52.3333	16.6667	RE
Burkholderia_Caballeronia_Paraburkholderia	2102.67	148.333	89.6667	RE
Candidatus_Koribacter	152.667	9	2.33333	RE
Candidatus_Xiphinematobacter	59.3333	0.333333	0	RE
Catenulispora	583	5.33333	3	RE
Chthoniobacter	114	1.33333	0	RE
Chthonomonas	27.6667	0.666667	0	RE
Conexibacter	1791.33	24.6667	13.6667	RE
Devosia	130	23.6667	8	RE
Dinghuibacter	60	0.333333	0	RE
Dyella	745.667	57	40.6667	RE
FCPS473	22	1.66667	0.333333	RE
IMCC26134	42.3333	0.333333	0	RE
JG30a_KF_32	237.333	3.66667	1.33333	RE
Ktedonobacter	101	2	1	RE
Lactococcus	122.667	7.66667	2	RE
Lacunisphaera	92	0.333333	0	RE
Lechevalieria	154.333	1	0	RE
Longimycelium	495	9	1	RE
Methylovirgula	92	0.333333	0.333333	RE
Mucilaginibacter	321	20	16.6667	RE
Mycobacterium	464.333	22.3333	16	RE
Nevskia	90.3333	1	0	RE
Occallatibacter	86.3333	6	2.33333	RE
Pajaroellobacter	1470.33	4.66667	2.33333	RE
Phaselicystis	11	0.333333	0	RE
Phenylobacterium	202.333	29	11.6667	RE
Pseudolabrys	17.6667	2.66667	0.666667	RE
Reyranella	73.6667	10	2	RE
Rhodanobacter	203.333	8.66667	2.33333	RE
Rhodopila	24	0.333333	0	RE
Rhodovastum	78.3333	0.333333	0.333333	RE
Roseiarcus	900.333	10.6667	1.66667	RE
Saccharothrix	46	1	0	RE
Singulisphaera	240.667	7.66667	12.6667	RE
Terrimicrobium	21.3333	0.333333	0	RE
Thermosporothrix	611.667	3.33333	1	RE
uncultured_bacterium_c_Acidimicrobiia	115.667	8	3.66667	RE
uncultured_bacterium_c_JG30_KF_CM66	13	0.333333	0	RE
uncultured_bacterium_f_Acetobacteraceae	558	22.3333	6.66667	RE
uncultured_bacterium_f_Acidobacteriaceae_Subgroup_1	1705	29	6.33333	RE
uncultured_bacterium_f_Beijerinckiaceae	45.3333	1.33333	0	RE
uncultured_bacterium_f_BIrii41	76	0.333333	0	RE
uncultured_bacterium_f_Chitinophagaceae	500	6.66667	10	RE
uncultured_bacterium_f_CWT_CU03_E12	63.3333	0.333333	0	RE
uncultured_bacterium_f_Elsteraceae	96.3333	0.666667	0	RE
uncultured_bacterium_f_Fimbriimonadaceae	35.6667	0.333333	0	RE
uncultured_bacterium_f_Frankiaceae	32.6667	0.333333	0	RE
uncultured_bacterium_f_Isosphaeraceae	38.6667	1.33333	0.333333	RE
uncultured_bacterium_f_Ktedonobacteraceae	701.333	6	0.666667	RE
uncultured_bacterium_f_Magnetospirillaceae	131.333	0.666667	0	RE
uncultured_bacterium_f_Methylacidiphilaceae	263.333	0.333333	0.666667	RE
uncultured_bacterium_f_Micropepsaceae	665.333	14	8.66667	RE
uncultured_bacterium_f_Opitutaceae	134.667	0.666667	0.333333	RE
uncultured_bacterium_f_Pedosphaeraceae	659	5.66667	0.333333	RE
uncultured_bacterium_f_Saccharum_hybrid_cultivar	16	0.666667	0.333333	RE
uncultured_bacterium_f_SM2D12	141.333	0.333333	0.333333	RE
uncultured_bacterium_f_Solirubrobacteraceae	52	0.666667	0.666667	RE
uncultured_bacterium_f_Xanthobacteraceae	245.667	35.6667	16.6667	RE
uncultured_bacterium_o_Acidobacteriales	387	37.6667	16	RE
uncultured_bacterium_o_Armatimonadales	31.6667	1	0	RE
uncultured_bacterium_o_C0119	42.3333	1	0	RE
uncultured_bacterium_o_Elsterales	436.667	25	13.3333	RE
uncultured_bacterium_o_IMCC26256	236	9.66667	3.66667	RE
uncultured_bacterium_o_JG36_TzT_191	12.3333	0.333333	0	RE
uncultured_bacterium_o_KF_JG30_C25	41	1.33333	0.333333	RE
uncultured_bacterium_o_Obscuribacterales	105	0.333333	0	RE
uncultured_bacterium_o_Rhodospirillales	101.333	0	0	RE
uncultured_bacterium_o_Saccharimonadales	273.333	13.6667	1	RE
uncultured_bacterium_o_SBR1031	18	0	0	RE
uncultured_bacterium_o_WD260	402.333	1	0	RE
uncultured_bacterium_p_Armatimonadetes	19	0	0	RE
uncultured_bacterium_p_WPS_2	195.667	21.3333	5.66667	RE
Aeromonas	1.33333	12	13.6667	RL_LE
Allorhizobium_Neorhizobium_Pararhizobium_Rhizobium	531	1503	823	RL_LE
Arsenophonus	0	20	7.33333	RL_LE
Aureimonas	5.66667	13.6667	15.6667	RL_LE
Bosea	22	89.6667	56.6667	RL_LE
Cellulosimicrobium	2.66667	5.66667	12.6667	RL_LE
Chujaibacter	0.333333	1	1	RL_LE
Clostridium_sensu_stricto_1	13.6667	62	20.3333	RL_LE
Erysipelatoclostridium	3.66667	26	63	RL_LE
Kineococcus	3.33333	20.3333	19.6667	RL_LE
Lachnospiraceae_NK4A136_group	12.6667	19.6667	16.3333	RL_LE
Methylobacterium	172	179.667	154.333	RL_LE
Microbacterium	29.6667	43.3333	35.3333	RL_LE
Niabella	9.66667	31	23	RL_LE
Plesiomonas	6.66667	29.6667	52.6667	RL_LE
Prevotella_9	12.6667	38.3333	18	RL_LE
Ruminiclostridium_9	18.3333	43.3333	21	RL_LE
Turicibacter	4.66667	18.3333	11.6667	RL_LE
uncultured_bacterium_f_Desulfovibrionaceae	12	12.3333	15.6667	RL_LE
uncultured_bacterium_f_KF_JG30_B3	0	1.66667	3.33333	RL_LE
Candidatus_Solibacter	191.333	36.6667	9.33333	RL_RE
Crossiella	20.6667	4.33333	0.333333	RL_RE
Dokdonella	33.6667	4.33333	0.333333	RL_RE
uncultured_bacterium_f_JG30_KF_CM45	28	4.33333	0	RL_RE
uncultured_bacterium_o_Elev_1554	21.3333	4	0.333333	RL_RE
Acidisoma	213.667	19	42.3333	RS_RE
Acidisphaera	23.6667	1	0.666667	RS_RE
Actinocatenispora	11	0.666667	0.333333	RS_RE
Aquisphaera	13.6667	0.333333	2	RS_RE
bacterium_enrichment_culture_clone_auto10_4W	15.6667	0	0	RS_RE
Bdellovibrio	15.3333	0	0	RS_RE
Bryobacter	257.333	31.6667	19.6667	RS_RE
Frateuria	29.3333	1.66667	1.33333	RS_RE
Geodermatophilus	43	1.33333	1	RS_RE
Gryllotalpicola	16.3333	0	0	RS_RE
Hyphomicrobium	21	0	0	RS_RE
Kutzneria	48.6667	7.66667	3	RS_RE
Methylocella	61.3333	3.66667	2.66667	RS_RE
Rudaea	12.6667	0	0.333333	RS_RE
uncultured_bacterium_c_TK10	74.3333	6.66667	5	RS_RE
uncultured_bacterium_f_Holosporaceae	14.3333	0	0	RS_RE
uncultured_bacterium_f_Ilumatobacteraceae	22.3333	0	0	RS_RE
uncultured_bacterium_f_mle1_27	12	0	0	RS_RE
uncultured_bacterium_f_Sandaracinaceae	9	0	0	RS_RE
uncultured_bacterium_f_Verrucomicrobiaceae	10	0	0.333333	RS_RE
uncultured_bacterium_o_Subgroup_2	119.667	27.3333	17.3333	RS_RE
Acetobacter	1	27.6667	1	RS_SE
Adlercreutzia	0	45.3333	1	RS_SE
Candidatus_Udaeobacter	0	4	0.666667	RS_SE
Cellvibrio	1.33333	21.3333	4	RS_SE
Desulfovibrio	43	225.333	26.6667	RS_SE
Dyadobacter	84	324	144.333	RS_SE
Mycoplasma	0	16.6667	0	RS_SE
Prevotella_7	0.666667	20.3333	2.33333	RS_SE
Pseudorhodoferax	12.3333	85	21.3333	RS_SE
Subdoligranulum	13.3333	47	7.66667	RS_SE
uncultured_bacterium_f_Erysipelotrichaceae	0	8.33333	0.666667	RS_SE
uncultured_bacterium_p_GAL15	0	6.33333	0.666667	RS_SE
Actinomycetospora	87.3333	5	18.3333	SD
Aliidongia	366.667	1	3.33333	SD
Granulicella	360.333	3.33333	6	SD
Jatrophihabitans	315.333	5.66667	10.6667	SD
Salix_integra	1036.33	100	315.667	SD
Sinomonas	11.3333	0.333333	1	SD
uncultured_bacterium_f_Caulobacteraceae	258	1	4	SD
uncultured_bacterium_p_FCPU426	0.333333	0	0.333333	SD
Allobaculum	12	788.667	11.3333	SE
Leifsonia	95.3333	23.6667	29.3333	SL_LE
Yonghaparkia	49.6667	15.6667	40.3333	SL_LE
7731	2.33333	1.33333	0	znosig
[Eubacterium]_coprostanoligenes_group	26.6667	7.33333	7.66667	znosig
[Ruminococcus]_torques_group	8.66667	9.33333	4	znosig
1174_901_12	92.3333	72.6667	54	znosig
A2	8	47	6	znosig
Achromobacter	47	118	76	znosig
Acidicaldus	3.33333	2.33333	0	znosig
Acinetobacter	56.6667	53	42.6667	znosig
Actinoallomurus	0.333333	3.66667	0.333333	znosig
ADurb_Bin063_1	4	2	0.666667	znosig
Agathobacter	4.66667	13	3.66667	znosig
agricultural_soil_bacterium_SC_I_84	0	2.33333	0	znosig
Alcaligenes	338.667	290.333	139	znosig
Alloprevotella	9.66667	26.3333	4	znosig
Altererythrobacter	5.33333	5	4.33333	znosig
Amycolatopsis	65	48.3333	22.3333	znosig
Anaerofilum	5	3.66667	1	znosig
Anaerotruncus	6	12	4.33333	znosig
Aquicella	8	1.33333	0.333333	znosig
Arthrobacter	44.3333	85.3333	40.6667	znosig
Azospirillum	5	12.3333	10.6667	znosig
BacC_u_018	5.33333	0.666667	0	znosig
Bacillus	241	250.667	160.667	znosig
Bauldia	0.333333	0.333333	0.666667	znosig
Bilophila	11.3333	54.3333	21	znosig
Blastocatella	1	0	0	znosig
Brachybacterium	66.3333	52	43.3333	znosig
Brevibacterium	17	29.6667	19	znosig
Brevundimonas	18.3333	27	13	znosig
Bryocella	16	5	6.66667	znosig
Butyricicoccus	10.3333	13.3333	2.33333	znosig
Caenimonas	2.66667	1.66667	1	znosig
Caulobacter	7.33333	24.6667	12	znosig
Chitinophaga	34.6667	17	15.6667	znosig
Chryseobacterium	37	141.333	55.6667	znosig
Comamonas	9	8	4	znosig
Corynebacterium_1	100	115.333	87.3333	znosig
Cutibacterium	60.6667	30	30	znosig
Delftia	7	10	2	znosig
Dietzia	9.33333	20	10.3333	znosig
Dongia	1.33333	1.66667	0	znosig
Duganella	1.33333	0	0	znosig
Edaphobacter	118.333	25.3333	19	znosig
Endobacter	4	41	1	znosig
Enhydrobacter	2	107.333	2.33333	znosig
Enterobacter	95	159.333	83.3333	znosig
Enterococcus	4.33333	5	3	znosig
Enterorhabdus	4.33333	95.3333	1.33333	znosig
Faecalibacterium	13.3333	14.6667	4	znosig
Falsirhodobacter	8.66667	44.6667	22	znosig
Filimonas	4	18	7.33333	znosig
Flavisolibacter	1.33333	0	0	znosig
Flavobacterium	93.3333	230.333	106.333	znosig
Fournierella	9.33333	14.3333	3.33333	znosig
Frondihabitans	2.66667	24.6667	11	znosig
Fusobacterium	6	8	4	znosig
G12_WMSP1	0	0	0	znosig
Gaiella	0	1	0.666667	znosig
Gardnerella	5.66667	4.66667	0.333333	znosig
GAS113	1.33333	0	0	znosig
GCA_900066575	1.66667	8.66667	1.33333	znosig
Gemmatimonas	2.66667	0.333333	0	znosig
Georgenia	3.66667	6.66667	2.33333	znosig
Geothrix	0	0	0	znosig
Glycomyces	9.66667	29.3333	13.3333	znosig
Gordonia	0	0.333333	0.333333	znosig
Haematomicrobium	152.333	150.333	80.3333	znosig
Helicobacter	3	8	1	znosig
Heliimonas	11.6667	0	0	znosig
HSB_OF53_F07	6	4	0.333333	znosig
Hymenobacter	0	65.6667	28	znosig
Ileibacterium	14	79.3333	38	znosig
Inquilinus	254.667	76	34.3333	znosig
Kineosporia	2	0	0.333333	znosig
Klebsiella	6.33333	2.33333	7.66667	znosig
Kluyvera	28.3333	25.3333	11.6667	znosig
Koliella_longiseta	9.33333	0.666667	1.66667	znosig
Kosakonia	2.66667	11	4	znosig
Kribbella	20.6667	78	16.6667	znosig
Labedaea	7.66667	8.66667	0.333333	znosig
Labrys	66	33.6667	18.3333	znosig
Lachnospiraceae_UCG_006	3.66667	7.66667	0.666667	znosig
Lachnospiraceae_UCG_009	5.66667	8.66667	20.3333	znosig
Lapillicoccus	27.3333	17.6667	18	znosig
Leucobacter	36	39	36.6667	znosig
Leuconostoc	15.3333	0	0.333333	znosig
Luteibacter	2	2.66667	3	znosig
Luteolibacter	18.6667	17.3333	8.66667	znosig
Lysobacter	1	15	7.66667	znosig
Massilia	17.3333	4	0.666667	znosig
Megamonas	36	26.6667	17	znosig
Megasphaera	4	17.3333	5	znosig
Mesorhizobium	86	26	21	znosig
Methylophilus	2.66667	7	4.33333	znosig
Methylopila	2.66667	10.3333	2	znosig
Minicystis	9.33333	0	0	znosig
Mitsuaria	8.33333	16	9.66667	znosig
MM1	2.33333	3.66667	4	znosig
Negativibacillus	11.3333	4.33333	3.33333	znosig
Nitrospira	0	1.33333	0.333333	znosig
Nocardia	26.6667	18	7	znosig
Novosphingobium	52	108.667	52.6667	znosig
Ochrobactrum	672.333	690	373.667	znosig
Odoribacter	2	13	1	znosig
Olivibacter	15.3333	53.6667	19.3333	znosig
Olsenella	17.6667	14.6667	12.3333	znosig
Opitutus	0	0	0	znosig
Oribacterium	0	5.66667	0.666667	znosig
Oscillibacter	4.33333	21	6.66667	znosig
Pantoea	6.33333	9	2.33333	znosig
Parafrigoribacterium	31.6667	23.6667	14.3333	znosig
Pedobacter	29	48.6667	14	znosig
Peptococcus	5.33333	9	2	znosig
Phascolarctobacterium	16	10.3333	6	znosig
Photobacterium_sp__JCM_19050	7.33333	6.66667	2	znosig
PMMR1	169	49	6.33333	znosig
Prevotella_1	2	8	1	znosig
Prevotellaceae_Ga6A1_group	14	39.3333	2.66667	znosig
Prevotellaceae_NK3B31_group	4.66667	47	7.66667	znosig
Prevotellaceae_UCG_003	5	2	1.66667	znosig
Pseudomonas	267	336.333	180.333	znosig
Pseudonocardia	37	76	24	znosig
Pseudoxanthomonas	17.3333	48.6667	27.6667	znosig
Psychrobacter	1.66667	2.33333	0.333333	znosig
Ralstonia	43.6667	97.3333	41	znosig
Rhizomicrobium	0	0	0	znosig
Rhodococcus	6	17.6667	7.33333	znosig
Rhodoplanes	2.66667	5.66667	1.33333	znosig
Rikenellaceae_RC9_gut_group	12.3333	8.66667	5	znosig
Roseburia	0.666667	3.66667	9	znosig
Rothia	2	12.6667	0.333333	znosig
Ruminiclostridium	3	17	3.66667	znosig
Ruminococcaceae_UCG_005	11.3333	14.3333	8	znosig
Ruminococcaceae_UCG_014	11	14	2	znosig
Ruminococcus_1	19.6667	13.6667	5.33333	znosig
Ruminococcus_2	2.33333	1.33333	0.333333	znosig
Sellimonas	3.66667	3	2	znosig
Siphonobacter	4.33333	18.6667	4.33333	znosig
Solimonas	36.3333	72	50.3333	znosig
Sphingobacterium	378.667	1245	631.667	znosig
Sphingobium	176	544.333	240.333	znosig
Sphingomonas	355.667	434.667	202.333	znosig
Sporichthya	7	6.66667	3.66667	znosig
Staphylococcus	186.333	26.3333	81.6667	znosig
Stenotrophomonas	135	436.667	209	znosig
Streptomyces	244	57.6667	21.6667	znosig
Succinivibrio	0	9.33333	0	znosig
Syntrophaceticus	0	0	0	znosig
Taibaiella	6	8.33333	4	znosig
Terriglobus	44.6667	26.3333	12	znosig
Unassigned	1.66667	0	0	znosig
Unclassified	0	0	0	znosig
uncultured_bacterium_c_0319_7L14	4	1.66667	0	znosig
uncultured_bacterium_c_AD3	27	54.6667	18.3333	znosig
uncultured_bacterium_c_Alphaproteobacteria	14	2	1	znosig
uncultured_bacterium_c_BD7_11	0.666667	0.333333	0	znosig
uncultured_bacterium_c_Lineage_IIa	8.66667	0	0	znosig
uncultured_bacterium_c_Subgroup_6	4.66667	18.3333	4	znosig
uncultured_bacterium_f_67_14	47.6667	4	2	znosig
uncultured_bacterium_f_Acidimicrobiaceae	0.666667	0	0	znosig
uncultured_bacterium_f_Barnesiellaceae	5	74.6667	43.3333	znosig
uncultured_bacterium_f_Beggiatoaceae	0.666667	0	0	znosig
uncultured_bacterium_f_Burkholderiaceae	39.6667	69	23.6667	znosig
uncultured_bacterium_f_Diplorickettsiaceae	0.666667	1	0	znosig
uncultured_bacterium_f_Enterobacteriaceae	23	66.3333	25.6667	znosig
uncultured_bacterium_f_Fibrobacteraceae	16	0	0	znosig
uncultured_bacterium_f_Gemmataceae	21	11	2	znosig
uncultured_bacterium_f_Gemmatimonadaceae	0	0	0	znosig
uncultured_bacterium_f_JG30_KF_AS9	30.3333	9.33333	5.66667	znosig
uncultured_bacterium_f_Micromonosporaceae	0.333333	0.333333	0	znosig
uncultured_bacterium_f_Microscillaceae	9.33333	0.333333	0	znosig
uncultured_bacterium_f_Mycoplasmataceae	2	4	0.333333	znosig
uncultured_bacterium_f_P3OB_42	1.33333	0.333333	0	znosig
uncultured_bacterium_f_Peptostreptococcaceae	4	9.33333	3.66667	znosig
uncultured_bacterium_f_Pleomorphomonadaceae	24.6667	0	0	znosig
uncultured_bacterium_f_Rhizobiales_Incertae_Sedis	1	14	16	znosig
uncultured_bacterium_f_Rhodospirillaceae	5.33333	0	0	znosig
uncultured_bacterium_f_Saccharimonadaceae	4.33333	6.66667	2.66667	znosig
uncultured_bacterium_f_soil_bacterium_WF55	0	0	0	znosig
uncultured_bacterium_f_Sphingobacteriaceae	39.3333	0	0	znosig
uncultured_bacterium_f_Thermoanaerobacteraceae	0.666667	0	0	znosig
uncultured_bacterium_o_B10_SB3A	2.66667	3.33333	0	znosig
uncultured_bacterium_o_B12_WMSP1	16.3333	7.66667	4	znosig
uncultured_bacterium_o_Candidatus_Levybacteria	10	1.66667	0	znosig
uncultured_bacterium_o_Frankiales	8.33333	11.3333	10	znosig
uncultured_bacterium_o_Gaiellales	17.6667	16.3333	8.66667	znosig
uncultured_bacterium_o_Microtrichales	4	0	0	znosig
uncultured_bacterium_o_Myxococcales	0	0	1	znosig
uncultured_bacterium_o_RCP2_54	2	1.66667	1.66667	znosig
uncultured_bacterium_o_Subgroup_13	1.66667	2	4	znosig
uncultured_microorganism	4	0	0.666667	znosig
Variovorax	19.6667	45	15	znosig
Verticia	15	39.6667	7.33333	znosig
