# Supplementary material for: Silicon fertilizer mediated structural variation and niche differentiation in the rhizosphere and endosphere bacterial microbiome and metabolites of sugarcane
Source: Front Microbiol. 2022 Sep 29;13:1009505. doi: 10.3389/fmicb.2022.1009505 (PMC9560586; doi:10.3389/fmicb.2022.1009505)
Supplement: Supplementary file 7 [file Table_7.XLSX]

## Sheet: Coversheet
Table S7 Changes of bacterial community composition in different parts under silicon fertilizer and CK.
Sheet	Explanation
Sheet 1	Comparison of soil bacterial community composition (genus level) under CK and silicon treatment.
Sheet 2	Comparison of bacterial community composition (genus level) in rhizosphere soil under CK and silicon treatment.
Sheet 3	Comparison of root bacterial community composition (genus level) between CK and silicon treatment.
Sheet 4	Comparison of bacterial community composition (genus level) in stems treated with CK and silicon.
Sheet 5	Comparison of bacterial community composition (genus level) in leaves treated with CK and silicon.

## Sheet: Sheet1
genus_id	baseMean	logFC	PValue	level	Kingdom	Phylum	Class	Order	Family	Genus	Species
1174_901_12	72.206	3.12418	0.00427916	Enriched	k__Bacteria	Chloroflexi	Ktedonobacteria	o__Ktedonobacterales	f__Ktedonobacteraceae	7703	s__uncultured_bacterium_g_1921-2
Massilia	15.1668	4.29629	0.00568431	Enriched	k__Bacteria	Chloroflexi	Ktedonobacteria	o__Ktedonobacterales	f__Ktedonobacteraceae	7731	s__uncultured_bacterium_g_1921-3
uncultured_bacterium_f_Saccharum_hybrid_cultivar	21.1432	-2.98027	0.0081304	Depleted	k__Bacteria	Firmicutes	Clostridia	o__Clostridiales	f__Ruminococcaceae	[Eubacterium]_coprostanoligenes_group	s__uncultured_bacterium_g_[Eubacterium]_coprostanoligenes_group
Kribbella	22.476	3.86724	0.0141057	Enriched	k__Bacteria	Firmicutes	Clostridia	o__Clostridiales	f__Lachnospiraceae	[Ruminococcus]_torques_group	s__uncultured_bacterium_g_[Ruminococcus]_torques_group
Blastococcus	7.44719	3.26333	0.0170155	Enriched	k__Bacteria	Proteobacteria	Alphaproteobacteria	o__Rhizobiales	f__Beijerinckiaceae	1174_901_12	s__uncultured_bacterium_g_1174-901-12
Mucispirillum	12.9729	4.68876	0.0312964	Enriched	k__Bacteria	Firmicutes	Clostridia	o__Clostridiales	f__Lachnospiraceae	A2	s__uncultured_bacterium_g_A2
Christensenellaceae_R_7_group	13.2802	-3.15027	0.0480832	Depleted	k__Bacteria	Proteobacteria	Alphaproteobacteria	o__Acetobacterales	f__Acetobacteraceae	Acetobacter	s__uncultured_bacterium_g_Acetobacter
Glycomyces	17.9122	2.93308	0.0494681	Enriched	k__Bacteria	Proteobacteria	Gammaproteobacteria	o__Betaproteobacteriales	f__Burkholderiaceae	Achromobacter	s__BTEX-degrading_bacterium_enrichment_culture
PMMR1	52.2687	2.7743	0.0609611	nosig	k__Bacteria	Proteobacteria	Gammaproteobacteria	o__Gammaproteobacteria_Incertae_Sedis	Unclassified	Acidibacter	s__bacterium_Ellin5264
Fusobacterium	4.22583	3.19194	0.0611531	nosig	k__Bacteria	Proteobacteria	Alphaproteobacteria	o__Acetobacterales	f__Acetobacteraceae	Acidicaldus	s__uncultured_bacterium_g_Acidicaldus
Rhodococcus	13.5384	-2.43706	0.0638104	nosig	k__Bacteria	Acidobacteria	Acidobacteriia	o__Acidobacteriales	f__Acidobacteriaceae_Subgroup_1	Acidicapsa	s__Acidicapsa_sp._CE1
uncultured_bacterium_f_Micromonosporaceae	12.3304	-6.13018	0.0695252	nosig	k__Bacteria	Proteobacteria	Alphaproteobacteria	o__Acetobacterales	f__Acetobacteraceae	Acidiphilium	s__uncultured_bacterium_g_Acidiphilium
Comamonas	3.54687	4.5937	0.0708839	nosig	k__Bacteria	Acidobacteria	Acidobacteriia	o__Acidobacteriales	f__Acidobacteriaceae_Subgroup_1	Acidipila	s__Acidipila_dinghuensis
Terrimicrobium	10.4266	-4.12387	0.0723061	nosig	k__Bacteria	Proteobacteria	Alphaproteobacteria	o__Acetobacterales	f__Acetobacteraceae	Acidisoma	s__Acidisoma_tundrae
Pedobacter	15.9064	2.70636	0.074247	nosig	k__Bacteria	Proteobacteria	Alphaproteobacteria	o__Acetobacterales	f__Acetobacteraceae	Acidisphaera	s__uncultured_bacterium_g_Acidisphaera
Cellulosimicrobium	6.20394	3.96306	0.0768366	nosig	k__Bacteria	Actinobacteria	Actinobacteria	o__Frankiales	f__Acidothermaceae	Acidothermus	s__uncultured_bacterium_g_Acidothermus
Rhodovastum	25.3743	2.31361	0.0806228	nosig	k__Bacteria	Proteobacteria	Gammaproteobacteria	o__Pseudomonadales	f__Moraxellaceae	Acinetobacter	s__Acinetobacter_sp._NCCP-550
Aliidongia	64.8097	1.92619	0.0859904	nosig	k__Bacteria	Actinobacteria	Actinobacteria	o__Streptosporangiales	f__Thermomonosporaceae	Actinoallomurus	s__uncultured_bacterium_g_Actinoallomurus
Altererythrobacter	4.0484	4.17021	0.0883071	nosig	k__Bacteria	Actinobacteria	Actinobacteria	o__Micromonosporales	f__Micromonosporaceae	Actinocatenispora	s__Actinocatenispora_rupis
uncultured_bacterium_f_Verrucomicrobiaceae	10.3506	2.97088	0.0923886	nosig	k__Bacteria	Actinobacteria	Actinobacteria	o__Pseudonocardiales	f__Pseudonocardiaceae	Actinokineospora	s__uncultured_bacterium_g_Actinokineospora
Cellvibrio	7.1167	3.34198	0.094873	nosig	k__Bacteria	Actinobacteria	Actinobacteria	o__Streptosporangiales	f__Thermomonosporaceae	Actinomadura	s__Actinomadura_sp._Shinshu-MS-03
Pseudorhodoferax	23.3008	2.50546	0.0974725	nosig	k__Bacteria	Actinobacteria	Actinobacteria	o__Pseudonocardiales	f__Pseudonocardiaceae	Actinomycetospora	s__uncultured_bacterium_g_Actinomycetospora
Ruminococcus_2	3.01347	-3.84971	0.10044	nosig	k__Bacteria	Actinobacteria	Actinobacteria	o__Micromonosporales	f__Micromonosporaceae	Actinoplanes	s__uncultured_bacterium_g_Actinoplanes
Labedaea	5.09053	4.00462	0.102753	nosig	k__Bacteria	Actinobacteria	Actinobacteria	o__Catenulisporales	f__Actinospicaceae	Actinospica	s__uncultured_bacterium_g_Actinospica
Rhodanobacter	109.415	1.83605	0.103873	nosig	k__Bacteria	Actinobacteria	Coriobacteriia	o__Coriobacteriales	f__Eggerthellaceae	Adlercreutzia	s__uncultured_bacterium_g_Adlercreutzia
Aquicella	37.0279	-1.96683	0.10411	nosig	k__Bacteria	Verrucomicrobia	Verrucomicrobiae	o__Pedosphaerales	f__Pedosphaeraceae	ADurb_Bin063_1	s__uncultured_bacterium_g_ADurb.Bin063-1
Bryocella	6.13852	3.92912	0.106738	nosig	k__Bacteria	Proteobacteria	Alphaproteobacteria	o__Rickettsiales	f__Mitochondria	Aegilops_tauschii	s__Aegilops_tauschii
Leucobacter	45.4362	-1.67037	0.10767	nosig	k__Bacteria	Proteobacteria	Gammaproteobacteria	o__Aeromonadales	f__Aeromonadaceae	Aeromonas	s__uncultured_bacterium_g_Aeromonas
Aureimonas	8.90262	2.92434	0.114175	nosig	k__Bacteria	Proteobacteria	Deltaproteobacteria	o__Myxococcales	f__Polyangiaceae	Aetherobacter	s__uncultured_bacterium_g_Aetherobacter
Devosia	63.301	1.26268	0.118793	nosig	k__Bacteria	Firmicutes	Clostridia	o__Clostridiales	f__Lachnospiraceae	Agathobacter	s__uncultured_bacterium_g_Agathobacter
uncultured_bacterium_f_Muribaculaceae	163.781	-1.33816	0.118827	nosig	k__Bacteria	Proteobacteria	Gammaproteobacteria	o__Betaproteobacteriales	f__SC-I-84	agricultural_soil_bacterium_SC_I_84	s__uncultured_bacterium_g_agricultural_soil_bacterium_SC-I-84
uncultured_bacterium_f_Ilumatobacteraceae	3.29837	4.01354	0.121087	nosig	k__Bacteria	Verrucomicrobia	Verrucomicrobiae	o__Verrucomicrobiales	f__Akkermansiaceae	Akkermansia	s__uncultured_bacterium_g_Akkermansia
Heliimonas	3.18415	-5.45572	0.124774	nosig	k__Bacteria	Proteobacteria	Gammaproteobacteria	o__Betaproteobacteriales	f__Burkholderiaceae	Alcaligenes	s__uncultured_bacterium_g_Alcaligenes
Ruminiclostridium	3.54911	3.73746	0.125902	nosig	k__Bacteria	Proteobacteria	Alphaproteobacteria	o__Elsterales	f__Elsteraceae	Aliidongia	s__Aliidongia_dinghuensis
Gardnerella	7.20153	-3.63919	0.131136	nosig	k__Bacteria	Bacteroidetes	Bacteroidia	o__Bacteroidales	f__Rikenellaceae	Alistipes	s__uncultured_bacterium_g_Alistipes
Lactobacillus	162.121	-1.43204	0.131148	nosig	k__Bacteria	Firmicutes	Erysipelotrichia	o__Erysipelotrichales	f__Erysipelotrichaceae	Allobaculum	s__uncultured_bacterium_g_Allobaculum
Mesorhizobium	84.8763	1.12243	0.134123	nosig	k__Bacteria	Bacteroidetes	Bacteroidia	o__Bacteroidales	f__Prevotellaceae	Alloprevotella	s__uncultured_bacterium_g_Alloprevotella
Burkholderia_Caballeronia_Paraburkholderia	690.73	1.18497	0.13653	nosig	k__Bacteria	Proteobacteria	Alphaproteobacteria	o__Rhizobiales	f__Rhizobiaceae	Allorhizobium_Neorhizobium_Pararhizobium_Rhizobium	s__uncultured_bacterium_g_Allorhizobium-Neorhizobium-Pararhizobium-Rhizobium
uncultured_bacterium_f_Methylacidiphilaceae	89.9013	2.06008	0.138445	nosig	k__Bacteria	Proteobacteria	Alphaproteobacteria	o__Rhizobiales	f__Beijerinckiaceae	alphaI_cluster	s__uncultured_bacterium_g_alphaI_cluster
Endobacter	5.40312	-3.77167	0.139204	nosig	k__Bacteria	Proteobacteria	Alphaproteobacteria	o__Sphingomonadales	f__Sphingomonadaceae	Altererythrobacter	s__Porphyrobacter_sp._SX2RGS8
Actinocatenispora	26.0819	2.181	0.142943	nosig	k__Bacteria	Actinobacteria	Actinobacteria	o__Micrococcales	f__Microbacteriaceae	Amnibacterium	s__uncultured_bacterium_g_Amnibacterium
Chthoniobacter	58.8133	1.63787	0.144146	nosig	k__Bacteria	Actinobacteria	Actinobacteria	o__Pseudonocardiales	f__Pseudonocardiaceae	Amycolatopsis	s__uncultured_bacterium_g_Amycolatopsis
Sphingomonas	492.825	0.98731	0.146029	nosig	k__Bacteria	Firmicutes	Clostridia	o__Clostridiales	f__Ruminococcaceae	Anaerofilum	s__uncultured_bacterium_g_Anaerofilum
uncultured_bacterium_o_Frankiales	37.233	1.40445	0.148357	nosig	k__Bacteria	Firmicutes	Clostridia	o__Clostridiales	f__Ruminococcaceae	Anaerotruncus	s__uncultured_bacterium_g_Anaerotruncus
Prevotellaceae_UCG_003	6.21275	-3.13475	0.148743	nosig	k__Bacteria	Proteobacteria	Alphaproteobacteria	o__Rickettsiales	f__Mitochondria	Ananas_comosus_pineapple	s__Ananas_comosus_pineapple
uncultured_bacterium_f_Desulfovibrionaceae	25.2261	2.57723	0.150812	nosig	k__Bacteria	Proteobacteria	Gammaproteobacteria	o__Diplorickettsiales	f__Diplorickettsiaceae	Aquicella	s__uncultured_bacterium_g_Aquicella
Anaerotruncus	3.94235	3.47683	0.153033	nosig	k__Bacteria	Planctomycetes	Planctomycetacia	o__Isosphaerales	f__Isosphaeraceae	Aquisphaera	s__uncultured_bacterium_g_Aquisphaera
Georgenia	11.1765	-1.89457	0.160278	nosig	k__Bacteria	Proteobacteria	Gammaproteobacteria	o__Enterobacteriales	f__Enterobacteriaceae	Arsenophonus	s__uncultured_bacterium_g_Arsenophonus
Lapillicoccus	52.9092	1.50477	0.1615	nosig	k__Bacteria	Actinobacteria	Actinobacteria	o__Micrococcales	f__Micrococcaceae	Arthrobacter	s__uncultured_bacterium_g_Arthrobacter
MM1	3.4373	4.30606	0.163281	nosig	k__Bacteria	Proteobacteria	Alphaproteobacteria	o__Caulobacterales	f__Caulobacteraceae	Asticcacaulis	s__uncultured_bacterium_g_Asticcacaulis
Sinomonas	43.9274	1.56725	0.16952	nosig	k__Bacteria	Proteobacteria	Alphaproteobacteria	o__Rhizobiales	f__Rhizobiaceae	Aureimonas	s__uncultured_bacterium_g_Aureimonas
Aetherobacter	8.40189	-3.03491	0.172703	nosig	k__Bacteria	Proteobacteria	Alphaproteobacteria	o__Azospirillales	f__Azospirillaceae	Azospirillum	s__uncultured_bacterium_g_Azospirillum
Plesiomonas	14.3383	-2.4255	0.174364	nosig	k__Bacteria	Chloroflexi	Ktedonobacteria	o__Ktedonobacterales	f__Ktedonobacteraceae	BacC_u_018	s__uncultured_bacterium_g_BacC-u-018
uncultured_bacterium_f_JG30_KF_CM45	59.3485	1.55074	0.175342	nosig	k__Bacteria	Firmicutes	Bacilli	o__Bacillales	f__Bacillaceae	Bacillus	s__Bacillus_drentensis
Ruminococcaceae_UCG_005	13.0324	-1.65183	0.179615	nosig	k__Bacteria	Verrucomicrobia	Verrucomicrobiae	o__Pedosphaerales	f__Pedosphaeraceae	bacterium_enrichment_culture_clone_auto10_4W	s__uncultured_bacterium_g_bacterium_enrichment_culture_clone_auto10_4W
Conexibacter	648.229	1.25466	0.181462	nosig	k__Bacteria	Bacteroidetes	Bacteroidia	o__Bacteroidales	f__Bacteroidaceae	Bacteroides	s__uncultured_bacterium_g_Bacteroides
Rhodoplanes	8.10673	1.89651	0.18258	nosig	k__Bacteria	Proteobacteria	Alphaproteobacteria	o__Rhizobiales	f__Rhizobiales_Incertae_Sedis	Bauldia	s__uncultured_bacterium_g_Bauldia
Siphonobacter	6.54012	3.30345	0.188712	nosig	k__Bacteria	Proteobacteria	Deltaproteobacteria	o__Bdellovibrionales	f__Bdellovibrionaceae	Bdellovibrio	s__uncultured_bacterium_g_Bdellovibrio
FCPS473	56.559	1.33251	0.189722	nosig	k__Bacteria	Actinobacteria	Actinobacteria	o__Bifidobacteriales	f__Bifidobacteriaceae	Bifidobacterium	s__uncultured_bacterium_g_Bifidobacterium
Pseudonocardia	50.4465	1.23183	0.192508	nosig	k__Bacteria	Proteobacteria	Deltaproteobacteria	o__Desulfovibrionales	f__Desulfovibrionaceae	Bilophila	s__uncultured_bacterium_g_Bilophila
Mitsuaria	8.83575	2.66212	0.19459	nosig	k__Bacteria	Acidobacteria	Blastocatellia_Subgroup_4	o__Blastocatellales	f__Blastocatellaceae	Blastocatella	s__uncultured_bacterium_g_Blastocatella
Roseburia	10.9964	7.19381	0.195611	nosig	k__Bacteria	Actinobacteria	Actinobacteria	o__Frankiales	f__Geodermatophilaceae	Blastococcus	s__uncultured_bacterium_g_Blastococcus
Fournierella	11.8872	-1.10135	0.201296	nosig	k__Bacteria	Firmicutes	Clostridia	o__Clostridiales	f__Lachnospiraceae	Blautia	s__uncultured_bacterium_g_Blautia
Ruminiclostridium_9	19.9782	-1.06	0.207809	nosig	k__Bacteria	Proteobacteria	Alphaproteobacteria	o__Rhizobiales	f__Beijerinckiaceae	Bosea	s__uncultured_bacterium_g_Bosea
Desulfovibrio	56.9291	1.05262	0.208675	nosig	k__Bacteria	Actinobacteria	Actinobacteria	o__Micrococcales	f__Dermabacteraceae	Brachybacterium	s__uncultured_bacterium_g_Brachybacterium
bacterium_enrichment_culture_clone_auto10_4W	3.82909	3.10954	0.217272	nosig	k__Bacteria	Proteobacteria	Alphaproteobacteria	o__Rhizobiales	f__Xanthobacteraceae	Bradyrhizobium	s__uncultured_bacterium_g_Bradyrhizobium
uncultured_bacterium	35006.9	0.997872	0.230291	nosig	k__Bacteria	Actinobacteria	Actinobacteria	o__Micrococcales	f__Brevibacteriaceae	Brevibacterium	s__uncultured_bacterium_g_Brevibacterium
uncultured_bacterium_f_mle1_27	3.73441	-2.98998	0.236617	nosig	k__Bacteria	Spirochaetes	Spirochaetia	o__Brevinematales	f__Brevinemataceae	Brevinema	s__Brevinema_andersonii
Ruminococcaceae_NK4A214_group	12.9722	-1.68113	0.236729	nosig	k__Bacteria	Proteobacteria	Alphaproteobacteria	o__Caulobacterales	f__Caulobacteraceae	Brevundimonas	s__uncultured_bacterium_g_Brevundimonas
uncultured_bacterium_f_P3OB_42	2.08456	-3.66497	0.237472	nosig	k__Bacteria	Acidobacteria	Acidobacteriia	o__Solibacterales	f__Solibacteraceae_Subgroup_3	Bryobacter	s__uncultured_bacterium_g_Bryobacter
uncultured_bacterium_o_IMCC26256	275.708	1.04993	0.23847	nosig	k__Bacteria	Acidobacteria	Acidobacteriia	o__Acidobacteriales	f__Acidobacteriaceae_Subgroup_1	Bryocella	s__uncultured_bacterium_g_Bryocella
Rudaea	17.1342	-1.82364	0.241397	nosig	k__Bacteria	Proteobacteria	Gammaproteobacteria	o__Betaproteobacteriales	f__Burkholderiaceae	Burkholderia_Caballeronia_Paraburkholderia	s__uncultured_bacterium_g_Burkholderia-Caballeronia-Paraburkholderia
Ochrobactrum	571.572	-1.32064	0.24286	nosig	k__Bacteria	Firmicutes	Clostridia	o__Clostridiales	f__Ruminococcaceae	Butyricicoccus	s__uncultured_bacterium_g_Butyricicoccus
Haematomicrobium	139.737	-1.43845	0.251029	nosig	k__Bacteria	Proteobacteria	Gammaproteobacteria	o__Betaproteobacteriales	f__Burkholderiaceae	Caenimonas	s__uncultured_bacterium_g_Caenimonas
Luteibacter	5.84225	-2.60677	0.253644	nosig	k__Bacteria	Acidobacteria	Acidobacteriia	o__Acidobacteriales	f__Koribacteraceae	Candidatus_Koribacter	s__uncultured_bacterium_g_Candidatus_Koribacter
uncultured_bacterium_f_Solirubrobacteraceae	17.9659	1.45715	0.254437	nosig	k__Bacteria	Patescibacteria	Saccharimonadia	o__Saccharimonadales	f__Saccharimonadaceae	Candidatus_Saccharimonas	s__uncultured_bacterium_g_Candidatus_Saccharimonas
Subdoligranulum	23.1136	-0.940996	0.256126	nosig	k__Bacteria	Acidobacteria	Acidobacteriia	o__Solibacterales	f__Solibacteraceae_Subgroup_3	Candidatus_Solibacter	s__uncultured_bacterium_g_Candidatus_Solibacter
uncultured_bacterium_f_Beijerinckiaceae	16.8954	1.39594	0.262484	nosig	k__Bacteria	Verrucomicrobia	Verrucomicrobiae	o__Chthoniobacterales	f__Chthoniobacteraceae	Candidatus_Udaeobacter	s__uncultured_bacterium_g_Candidatus_Udaeobacter
Dokdonella	20.8907	1.83111	0.263713	nosig	k__Bacteria	Verrucomicrobia	Verrucomicrobiae	o__Chthoniobacterales	f__Xiphinematobacteraceae	Candidatus_Xiphinematobacter	s__uncultured_bacterium_g_Candidatus_Xiphinematobacter
Klebsiella	4.52693	2.88758	0.2675	nosig	k__Bacteria	Actinobacteria	Actinobacteria	o__Catenulisporales	f__Catenulisporaceae	Catenulispora	s__uncultured_bacterium_g_Catenulispora
Azospirillum	10.1684	-1.59844	0.275898	nosig	k__Bacteria	Proteobacteria	Alphaproteobacteria	o__Caulobacterales	f__Caulobacteraceae	Caulobacter	s__Caulobacter_sp._FSBRY13
Koliella_longiseta	9.89379	1.8295	0.276309	nosig	k__Bacteria	Actinobacteria	Actinobacteria	o__Micrococcales	f__Promicromonosporaceae	Cellulosimicrobium	s__uncultured_bacterium_g_Cellulosimicrobium
Brevibacterium	28.9598	-1.2866	0.278742	nosig	k__Bacteria	Proteobacteria	Gammaproteobacteria	o__Cellvibrionales	f__Cellvibrionaceae	Cellvibrio	s__uncultured_bacterium_g_Cellvibrio
Brevundimonas	13.5789	-1.09945	0.284521	nosig	k__Bacteria	Fusobacteria	Fusobacteriia	o__Fusobacteriales	f__Fusobacteriaceae	Cetobacterium	s__uncultured_bacterium_g_Cetobacterium
Dinghuibacter	33.3359	-1.67056	0.284994	nosig	k__Bacteria	Bacteroidetes	Bacteroidia	o__Chitinophagales	f__Chitinophagaceae	Chitinophaga	s__uncultured_bacterium_g_Chitinophaga
Succinivibrio	4.2227	-3.08377	0.289091	nosig	k__Bacteria	Firmicutes	Clostridia	o__Clostridiales	f__Christensenellaceae	Christensenellaceae_R_7_group	s__uncultured_bacterium_g_Christensenellaceae_R-7_group
Dyella	240.935	-0.832538	0.290979	nosig	k__Bacteria	Bacteroidetes	Bacteroidia	o__Flavobacteriales	f__Weeksellaceae	Chryseobacterium	s__uncultured_bacterium_g_Chryseobacterium
Taibaiella	6.93436	-1.67554	0.293014	nosig	k__Bacteria	Verrucomicrobia	Verrucomicrobiae	o__Chthoniobacterales	f__Chthoniobacteraceae	Chthoniobacter	s__uncultured_bacterium_g_Chthoniobacter
Adlercreutzia	3.22924	3.8197	0.293343	nosig	k__Bacteria	Armatimonadetes	Chthonomonadetes	o__Chthonomonadales	f__Chthonomonadaceae	Chthonomonas	s__uncultured_bacterium_g_Chthonomonas
Jatrophihabitans	152.45	1.00707	0.293755	nosig	k__Bacteria	Proteobacteria	Gammaproteobacteria	o__Xanthomonadales	f__Rhodanobacteraceae	Chujaibacter	s__uncultured_bacterium_g_Chujaibacter
uncultured_bacterium_o_B12_WMSP1	101.445	1.31406	0.295855	nosig	k__Bacteria	Firmicutes	Clostridia	o__Clostridiales	f__Clostridiaceae_1	Clostridium_sensu_stricto_1	s__uncultured_bacterium_g_Clostridium_sensu_stricto_1
Pantoea	7.14691	2.19558	0.296693	nosig	k__Bacteria	Proteobacteria	Gammaproteobacteria	o__Betaproteobacteriales	f__Burkholderiaceae	Comamonas	s__Comamonas_sp._R-25060
Olsenella	13.5868	0.948471	0.300402	nosig	k__Bacteria	Actinobacteria	Thermoleophilia	o__Solirubrobacterales	f__Solirubrobacteraceae	Conexibacter	s__uncultured_bacterium_g_Conexibacter
Gryllotalpicola	5.12647	2.88797	0.304055	nosig	k__Bacteria	Actinobacteria	Coriobacteriia	o__Coriobacteriales	f__Atopobiaceae	Coriobacteriaceae_UCG_002	s__uncultured_bacterium_g_Coriobacteriaceae_UCG-002
Actinokineospora	5.7558	2.47509	0.305225	nosig	k__Bacteria	Actinobacteria	Actinobacteria	o__Corynebacteriales	f__Corynebacteriaceae	Corynebacterium_1	s__Corynebacterium_glutamicum
Streptococcus	65.4444	-0.8835	0.305231	nosig	k__Bacteria	Actinobacteria	Actinobacteria	o__Pseudonocardiales	f__Pseudonocardiaceae	Crossiella	s__uncultured_bacterium_g_Crossiella
Unassigned	9.85002	1.81348	0.305345	nosig	k__Bacteria	Actinobacteria	Actinobacteria	o__Propionibacteriales	f__Propionibacteriaceae	Cutibacterium	s__uncultured_bacterium_g_Cutibacterium
Luteolibacter	8.34002	2.34063	0.307231	nosig	k__Bacteria	Proteobacteria	Gammaproteobacteria	o__Betaproteobacteriales	f__Burkholderiaceae	Delftia	s__uncultured_bacterium_g_Delftia
uncultured_bacterium_o_KF_JG30_C25	32.63	-1.52953	0.308034	nosig	k__Bacteria	Proteobacteria	Deltaproteobacteria	o__Desulfovibrionales	f__Desulfovibrionaceae	Desulfovibrio	s__bacterium_New_Zealand_D
Streptomyces	162.826	0.920719	0.309543	nosig	k__Bacteria	Proteobacteria	Alphaproteobacteria	o__Rhizobiales	f__Devosiaceae	Devosia	s__uncultured_bacterium_g_Devosia
Phaselicystis	17.9165	1.36657	0.310402	nosig	k__Bacteria	Actinobacteria	Actinobacteria	o__Corynebacteriales	f__Dietziaceae	Dietzia	s__Dietzia_papillomatosis
Actinoallomurus	5.63358	-2.19118	0.313643	nosig	k__Bacteria	Bacteroidetes	Bacteroidia	o__Chitinophagales	f__Chitinophagaceae	Dinghuibacter	s__Dinghuibacter_silviterrae
Odoribacter	2.20755	-3.44672	0.319559	nosig	k__Bacteria	Proteobacteria	Gammaproteobacteria	o__Xanthomonadales	f__Rhodanobacteraceae	Dokdonella	s__uncultured_bacterium_g_Dokdonella
Acidothermus	670.445	0.937855	0.320191	nosig	k__Bacteria	Proteobacteria	Alphaproteobacteria	o__Dongiales	f__Dongiaceae	Dongia	s__uncultured_bacterium_g_Dongia
uncultured_bacterium_f_Lachnospiraceae	37.3009	0.848536	0.321372	nosig	k__Bacteria	Firmicutes	Erysipelotrichia	o__Erysipelotrichales	f__Erysipelotrichaceae	Dubosiella	s__uncultured_bacterium_g_Dubosiella
Minicystis	1.93389	3.73114	0.323897	nosig	k__Bacteria	Proteobacteria	Gammaproteobacteria	o__Betaproteobacteriales	f__Burkholderiaceae	Duganella	s__uncultured_bacterium_g_Duganella
Prevotella_9	24.717	-0.96453	0.326827	nosig	k__Bacteria	Bacteroidetes	Bacteroidia	o__Cytophagales	f__Spirosomaceae	Dyadobacter	s__Dyadobacter_fermentans
Turicibacter	15.3446	1.27612	0.330048	nosig	k__Bacteria	Proteobacteria	Gammaproteobacteria	o__Xanthomonadales	f__Rhodanobacteraceae	Dyella	s__uncultured_bacterium_g_Dyella
uncultured_bacterium_c_TK10	210.826	0.818945	0.333471	nosig	k__Bacteria	Acidobacteria	Acidobacteriia	o__Acidobacteriales	f__Acidobacteriaceae_Subgroup_1	Edaphobacter	s__uncultured_bacterium_g_Edaphobacter
Corynebacterium_1	110.353	-1.05987	0.336652	nosig	k__Bacteria	Proteobacteria	Gammaproteobacteria	o__Betaproteobacteriales	f__Nitrosomonadaceae	Ellin6067	s__uncultured_bacterium_g_Ellin6067
Helicobacter	2.89262	2.24997	0.339244	nosig	k__Bacteria	Proteobacteria	Alphaproteobacteria	o__Acetobacterales	f__Acetobacteraceae	Endobacter	s__uncultured_bacterium_g_Endobacter
uncultured_bacterium_f_Opitutaceae	39.8241	-1.15146	0.3404	nosig	k__Bacteria	Proteobacteria	Gammaproteobacteria	o__Pseudomonadales	f__Moraxellaceae	Enhydrobacter	s__Moraxella_osloensis
Bacillus	247.95	-1.03642	0.347835	nosig	k__Bacteria	Proteobacteria	Gammaproteobacteria	o__Enterobacteriales	f__Enterobacteriaceae	Enterobacter	s__uncultured_bacterium_g_Enterobacter
uncultured_bacterium_f_CWT_CU03_E12	13.7172	1.69506	0.351187	nosig	k__Bacteria	Firmicutes	Bacilli	o__Lactobacillales	f__Enterococcaceae	Enterococcus	s__bacterium_NLAE-zl-C485
uncultured_bacterium_o_Microtrichales	11.5822	1.55086	0.352897	nosig	k__Bacteria	Actinobacteria	Coriobacteriia	o__Coriobacteriales	f__Eggerthellaceae	Enterorhabdus	s__uncultured_bacterium_g_Enterorhabdus
7731	7.23378	1.47428	0.357182	nosig	k__Bacteria	Firmicutes	Erysipelotrichia	o__Erysipelotrichales	f__Erysipelotrichaceae	Erysipelatoclostridium	s__uncultured_bacterium_g_Erysipelatoclostridium
uncultured_bacterium_o_Armatimonadales	13.8588	1.21982	0.36154	nosig	k__Bacteria	Proteobacteria	Gammaproteobacteria	o__Enterobacteriales	f__Enterobacteriaceae	Escherichia_Shigella	s__uncultured_bacterium_g_Escherichia-Shigella
Ellin6067	7.11726	1.19322	0.364023	nosig	k__Bacteria	Firmicutes	Clostridia	o__Clostridiales	f__Ruminococcaceae	Faecalibacterium	s__bacterium_ic1379
Ralstonia	49.3142	0.92016	0.366012	nosig	k__Bacteria	Firmicutes	Erysipelotrichia	o__Erysipelotrichales	f__Erysipelotrichaceae	Faecalibaculum	s__uncultured_bacterium_g_Faecalibaculum
Acidiphilium	30.2964	0.963517	0.367007	nosig	k__Bacteria	Proteobacteria	Alphaproteobacteria	o__Rhodobacterales	f__Rhodobacteraceae	Falsirhodobacter	s__uncultured_bacterium_g_Falsirhodobacter
BacC_u_018	2.94174	2.92104	0.372048	nosig	k__Bacteria	Firmicutes	Clostridia	o__Clostridiales	f__Family_XIII	Family_XIII_AD3011_group	s__uncultured_bacterium_g_Family_XIII_AD3011_group
Rhodopila	6.26431	1.56818	0.375692	nosig	k__Bacteria	Chloroflexi	Ktedonobacteria	o__Ktedonobacterales	f__Ktedonobacteraceae	FCPS473	s__uncultured_bacterium_g_FCPS473
Longimycelium	302.368	-0.867228	0.376994	nosig	k__Bacteria	Bacteroidetes	Bacteroidia	o__Chitinophagales	f__Chitinophagaceae	Filimonas	s__Arvibacter_flaviflagrans
Solimonas	41.1075	-1.19184	0.377049	nosig	k__Bacteria	Bacteroidetes	Bacteroidia	o__Chitinophagales	f__Chitinophagaceae	Flavisolibacter	s__uncultured_bacterium_g_Flavisolibacter
G12_WMSP1	18.2317	2.56463	0.378332	nosig	k__Bacteria	Bacteroidetes	Bacteroidia	o__Flavobacteriales	f__Flavobacteriaceae	Flavobacterium	s__Flavobacterium_suzhouense
Negativibacillus	6.42883	-1.08161	0.378354	nosig	k__Bacteria	Firmicutes	Clostridia	o__Clostridiales	f__Ruminococcaceae	Fournierella	s__uncultured_bacterium_g_Fournierella
Geodermatophilus	16.8586	1.3054	0.378993	nosig	k__Bacteria	Proteobacteria	Gammaproteobacteria	o__Xanthomonadales	f__Rhodanobacteraceae	Frateuria	s__uncultured_bacterium_g_Frateuria
uncultured_bacterium_o_WD260	85.5504	0.844066	0.380424	nosig	k__Bacteria	Actinobacteria	Actinobacteria	o__Micrococcales	f__Microbacteriaceae	Frondihabitans	s__uncultured_bacterium_g_Frondihabitans
Cutibacterium	42.4461	-1.12416	0.382938	nosig	k__Bacteria	Fusobacteria	Fusobacteriia	o__Fusobacteriales	f__Fusobacteriaceae	Fusobacterium	s__uncultured_bacterium_g_Fusobacterium
Alcaligenes	276.063	-1.15542	0.385508	nosig	k__Bacteria	Chloroflexi	Ktedonobacteria	o__Ktedonobacterales	f__Ktedonobacteraceae	G12_WMSP1	s__uncultured_bacterium_g_G12-WMSP1
Acidisoma	47.5349	1.13669	0.387803	nosig	k__Bacteria	Actinobacteria	Thermoleophilia	o__Gaiellales	f__Gaiellaceae	Gaiella	s__uncultured_bacterium_g_Gaiella
Hyphomicrobium	5.00991	2.05676	0.388741	nosig	k__Bacteria	Actinobacteria	Actinobacteria	o__Bifidobacteriales	f__Bifidobacteriaceae	Gardnerella	s__uncultured_bacterium_g_Gardnerella
Actinomycetospora	38.2573	1.25523	0.388948	nosig	k__Bacteria	Proteobacteria	Alphaproteobacteria	o__Rhizobiales	f__Xanthobacteraceae	GAS113	s__uncultured_bacterium_g_GAS113
Faecalibaculum	61.0459	-0.715784	0.391582	nosig	k__Bacteria	Firmicutes	Clostridia	o__Clostridiales	f__Lachnospiraceae	GCA_900066575	s__uncultured_bacterium_g_GCA-900066575
Nevskia	28.7115	-1.02305	0.394063	nosig	k__Bacteria	Gemmatimonadetes	Gemmatimonadetes	o__Gemmatimonadales	f__Gemmatimonadaceae	Gemmatimonas	s__uncultured_bacterium_g_Gemmatimonas
Saccharothrix	37.6723	-1.09735	0.396899	nosig	k__Bacteria	Actinobacteria	Actinobacteria	o__Frankiales	f__Geodermatophilaceae	Geodermatophilus	s__uncultured_bacterium_g_Geodermatophilus
uncultured_bacterium_f_Holosporaceae	4.56115	2.0905	0.39723	nosig	k__Bacteria	Actinobacteria	Actinobacteria	o__Micrococcales	f__Bogoriellaceae	Georgenia	s__uncultured_bacterium_g_Georgenia
Pseudomonas	175.586	0.930771	0.404858	nosig	k__Bacteria	Acidobacteria	Holophagae	o__Holophagales	f__Holophagaceae	Geothrix	s__uncultured_bacterium_g_Geothrix
Oribacterium	2.85595	-2.54377	0.406416	nosig	k__Bacteria	Actinobacteria	Actinobacteria	o__Glycomycetales	f__Glycomycetaceae	Glycomyces	s__Glycomyces_mayteni
Leifsonia	43.4051	0.797509	0.410024	nosig	k__Bacteria	Actinobacteria	Actinobacteria	o__Corynebacteriales	f__Nocardiaceae	Gordonia	s__uncultured_bacterium_g_Gordonia
Filimonas	6.96015	-1.79842	0.415966	nosig	k__Bacteria	Acidobacteria	Acidobacteriia	o__Acidobacteriales	f__Acidobacteriaceae_Subgroup_1	Granulicella	s__uncultured_bacterium_g_Granulicella
7703	195.96	0.863875	0.416759	nosig	k__Bacteria	Actinobacteria	Actinobacteria	o__Micrococcales	f__Microbacteriaceae	Gryllotalpicola	s__Gryllotalpicola_sp.
Lachnospiraceae_UCG_006	2.4468	-2.20361	0.423855	nosig	k__Bacteria	Actinobacteria	Actinobacteria	o__Micrococcales	f__Micrococcaceae	Haematomicrobium	s__uncultured_bacterium_g_Haematomicrobium
Ileibacterium	28.3212	1.12975	0.43264	nosig	k__Bacteria	Proteobacteria	Deltaproteobacteria	o__Myxococcales	f__Haliangiaceae	Haliangium	s__uncultured_bacterium_g_Haliangium
Rikenellaceae_RC9_gut_group	7.82635	-0.93358	0.435807	nosig	k__Bacteria	Epsilonbacteraeota	Campylobacteria	o__Campylobacterales	f__Helicobacteraceae	Helicobacter	s__Syphacia_muris
uncultured_bacterium_f_67_14	22.8385	1.24062	0.436449	nosig	k__Bacteria	Bacteroidetes	Bacteroidia	o__Chitinophagales	f__Chitinophagaceae	Heliimonas	s__uncultured_bacterium_g_Heliimonas
uncultured_microorganism	3.64642	-1.55634	0.436452	nosig	k__Bacteria	Chloroflexi	Ktedonobacteria	o__Ktedonobacterales	f__Ktedonobacteraceae	HSB_OF53_F07	s__uncultured_bacterium_g_HSB_OF53-F07
Lachnoclostridium	9.88133	1.19685	0.438454	nosig	k__Bacteria	Bacteroidetes	Bacteroidia	o__Cytophagales	f__Hymenobacteraceae	Hymenobacter	s__uncultured_bacterium_g_Hymenobacter
Oscillibacter	6.74616	-1.33075	0.440783	nosig	k__Bacteria	Proteobacteria	Alphaproteobacteria	o__Rhizobiales	f__Hyphomicrobiaceae	Hyphomicrobium	s__uncultured_bacterium_g_Hyphomicrobium
Romboutsia	90.4612	-0.465382	0.440834	nosig	k__Bacteria	Firmicutes	Erysipelotrichia	o__Erysipelotrichales	f__Erysipelotrichaceae	Ileibacterium	s__uncultured_bacterium_g_Ileibacterium
uncultured_bacterium_c_Alphaproteobacteria	37.8476	-1.28167	0.441047	nosig	k__Bacteria	Verrucomicrobia	Verrucomicrobiae	o__Opitutales	f__Opitutaceae	IMCC26134	s__uncultured_bacterium_g_IMCC26134
IMCC26134	5.69295	1.40921	0.451587	nosig	k__Bacteria	Proteobacteria	Alphaproteobacteria	o__Azospirillales	f__Inquilinaceae	Inquilinus	s__uncultured_bacterium_g_Inquilinus
Chthonomonas	25.6944	1.07946	0.451611	nosig	k__Bacteria	Actinobacteria	Actinobacteria	o__Frankiales	f__Frankiaceae	Jatrophihabitans	s__Frankia_sp._Iso899
Coriobacteriaceae_UCG_002	17.09	-1.06711	0.452388	nosig	k__Bacteria	Chloroflexi	Ktedonobacteria	o__Ktedonobacterales	f__Ktedonobacteraceae	JG30a_KF_32	s__uncultured_bacterium_g_JG30a-KF-32
Novosphingobium	52.1961	0.711737	0.454165	nosig	k__Bacteria	Actinobacteria	Actinobacteria	o__Kineosporiales	f__Kineosporiaceae	Kineococcus	s__uncultured_bacterium_g_Kineococcus
Enterorhabdus	6.93407	2.03313	0.458142	nosig	k__Bacteria	Actinobacteria	Actinobacteria	o__Kineosporiales	f__Kineosporiaceae	Kineosporia	s__uncultured_bacterium_g_Kineosporia
Bdellovibrio	2.68664	1.9099	0.459293	nosig	k__Bacteria	Proteobacteria	Gammaproteobacteria	o__Enterobacteriales	f__Enterobacteriaceae	Klebsiella	s__uncultured_bacterium_g_Klebsiella
Actinomadura	19.4157	0.990134	0.461864	nosig	k__Bacteria	Proteobacteria	Gammaproteobacteria	o__Enterobacteriales	f__Enterobacteriaceae	Kluyvera	s__Enterobacter_asburiae
Amycolatopsis	125.291	0.794786	0.462729	nosig	k__Bacteria	Cyanobacteria	Oxyphotobacteria	o__Chloroplast	f__Koliella_longiseta	Koliella_longiseta	s__Koliella_longiseta
Bradyrhizobium	813.869	0.495751	0.467211	nosig	k__Bacteria	Proteobacteria	Gammaproteobacteria	o__Enterobacteriales	f__Enterobacteriaceae	Kosakonia	s__uncultured_bacterium_g_Kosakonia
Aquisphaera	15.6775	1.00573	0.474472	nosig	k__Bacteria	Actinobacteria	Actinobacteria	o__Propionibacteriales	f__Nocardioidaceae	Kribbella	s__Kribbella_jejuensis
uncultured_bacterium_o_Gaiellales	102.316	0.604984	0.476119	nosig	k__Bacteria	Chloroflexi	Ktedonobacteria	o__Ktedonobacterales	f__Ktedonobacteraceae	Ktedonobacter	s__Ktedonobacterales_bacterium_S-27
Prevotellaceae_NK3B31_group	10.1933	-1.25153	0.487138	nosig	k__Bacteria	Actinobacteria	Actinobacteria	o__Pseudonocardiales	f__Pseudonocardiaceae	Kutzneria	s__Kutzneria_kofuensis
uncultured_bacterium_c_Acidimicrobiia	116.609	0.654005	0.488624	nosig	k__Bacteria	Actinobacteria	Actinobacteria	o__Pseudonocardiales	f__Pseudonocardiaceae	Labedaea	s__Labedaea_rhizosphaerae
Singulisphaera	185.822	0.604466	0.490231	nosig	k__Bacteria	Proteobacteria	Alphaproteobacteria	o__Rhizobiales	f__Labraceae	Labrys	s__Labrys_okinawensis
Triticum_aestivum_bread_wheat	71.1905	1.38719	0.490836	nosig	k__Bacteria	Firmicutes	Clostridia	o__Clostridiales	f__Lachnospiraceae	Lachnoclostridium	s__uncultured_bacterium_g_Lachnoclostridium
[Eubacterium]_coprostanoligenes_group	14.9773	-0.786717	0.495029	nosig	k__Bacteria	Firmicutes	Clostridia	o__Clostridiales	f__Lachnospiraceae	Lachnospiraceae_NK4A136_group	s__uncultured_bacterium_g_Lachnospiraceae_NK4A136_group
uncultured_bacterium_f_Acetobacteraceae	252.986	0.639199	0.495263	nosig	k__Bacteria	Firmicutes	Clostridia	o__Clostridiales	f__Lachnospiraceae	Lachnospiraceae_UCG_006	s__uncultured_bacterium_g_Lachnospiraceae_UCG-006
Delftia	3.04354	-1.76938	0.497472	nosig	k__Bacteria	Firmicutes	Clostridia	o__Clostridiales	f__Lachnospiraceae	Lachnospiraceae_UCG_009	s__uncultured_bacterium_g_Lachnospiraceae_UCG-009
Staphylococcus	78.1007	-0.914163	0.500371	nosig	k__Bacteria	Firmicutes	Clostridia	o__Clostridiales	f__Lachnospiraceae	Lachnospiraceae_XPB1014_group	s__uncultured_bacterium_g_Lachnospiraceae_XPB1014_group
uncultured_bacterium_c_0319_7L14	14.0722	1.1552	0.500943	nosig	k__Bacteria	Firmicutes	Bacilli	o__Lactobacillales	f__Lactobacillaceae	Lactobacillus	s__uncultured_bacterium_g_Lactobacillus
Niabella	15.4248	-0.882524	0.501369	nosig	k__Bacteria	Firmicutes	Bacilli	o__Lactobacillales	f__Streptococcaceae	Lactococcus	s__uncultured_bacterium_g_Lactococcus
Geothrix	2.94341	1.87399	0.502503	nosig	k__Bacteria	Verrucomicrobia	Verrucomicrobiae	o__Opitutales	f__Opitutaceae	Lacunisphaera	s__bacterium_enrichment_culture_clone_auto123_4W
Candidatus_Koribacter	48.2047	0.735608	0.50354	nosig	k__Bacteria	Actinobacteria	Actinobacteria	o__Micrococcales	f__Intrasporangiaceae	Lapillicoccus	s__uncultured_bacterium_g_Lapillicoccus
uncultured_bacterium_f_Burkholderiaceae	33.4294	-0.700331	0.506804	nosig	k__Bacteria	Actinobacteria	Actinobacteria	o__Pseudonocardiales	f__Pseudonocardiaceae	Lechevalieria	s__uncultured_bacterium_g_Lechevalieria
Edaphobacter	61.2228	0.805108	0.511108	nosig	k__Bacteria	Actinobacteria	Actinobacteria	o__Micrococcales	f__Microbacteriaceae	Leifsonia	s__Leifsonia_sp._SAP711.6
Phenylobacterium	116.078	0.6144	0.513451	nosig	k__Bacteria	Actinobacteria	Actinobacteria	o__Micrococcales	f__Microbacteriaceae	Leucobacter	s__uncultured_bacterium_g_Leucobacter
Mycobacterium	209.53	0.651843	0.514117	nosig	k__Bacteria	Firmicutes	Bacilli	o__Lactobacillales	f__Leuconostocaceae	Leuconostoc	s__Leuconostoc_pseudomesenteroides
Crossiella	68.1949	0.87753	0.520642	nosig	k__Bacteria	Actinobacteria	Actinobacteria	o__Pseudonocardiales	f__Pseudonocardiaceae	Longimycelium	s__uncultured_bacterium_g_Longimycelium
Bifidobacterium	50.495	0.611572	0.522005	nosig	k__Bacteria	Proteobacteria	Gammaproteobacteria	o__Xanthomonadales	f__Rhodanobacteraceae	Luteibacter	s__uncultured_bacterium_g_Luteibacter
Brachybacterium	63.3453	-0.665538	0.529798	nosig	k__Bacteria	Verrucomicrobia	Verrucomicrobiae	o__Verrucomicrobiales	f__Rubritaleaceae	Luteolibacter	s__uncultured_bacterium_g_Luteolibacter
Arsenophonus	3.45242	2.22086	0.532203	nosig	k__Bacteria	Proteobacteria	Gammaproteobacteria	o__Xanthomonadales	f__Xanthomonadaceae	Lysobacter	s__uncultured_bacterium_g_Lysobacter
Ktedonobacter	42.0155	0.693106	0.533449	nosig	k__Bacteria	Proteobacteria	Gammaproteobacteria	o__Betaproteobacteriales	f__Burkholderiaceae	Massilia	s__Massilia_sp._9096
uncultured_bacterium_f_Fibrobacteraceae	2.69733	4.04789	0.537796	nosig	k__Bacteria	Firmicutes	Negativicutes	o__Selenomonadales	f__Veillonellaceae	Megamonas	s__uncultured_bacterium_g_Megamonas
uncultured_bacterium_c_AD3	596.043	0.597423	0.539237	nosig	k__Bacteria	Firmicutes	Negativicutes	o__Selenomonadales	f__Veillonellaceae	Megasphaera	s__Megasphaera_elsdenii
Kutzneria	28.0222	-0.770363	0.540223	nosig	k__Bacteria	Proteobacteria	Alphaproteobacteria	o__Rhizobiales	f__Rhizobiaceae	Mesorhizobium	s__uncultured_bacterium_g_Mesorhizobium
uncultured_bacterium_p_FCPU426	9.25492	-1.44354	0.546106	nosig	k__Bacteria	Proteobacteria	Alphaproteobacteria	o__Rhizobiales	f__Beijerinckiaceae	Methylobacterium	s__Methylobacterium_oryzae
[Ruminococcus]_torques_group	5.1095	-0.656275	0.548759	nosig	k__Bacteria	Proteobacteria	Alphaproteobacteria	o__Rhizobiales	f__Beijerinckiaceae	Methylocella	s__uncultured_bacterium_g_Methylocella
uncultured_bacterium_f_Gemmataceae	101.486	0.711913	0.553126	nosig	k__Bacteria	Proteobacteria	Gammaproteobacteria	o__Betaproteobacteriales	f__Methylophilaceae	Methylophilus	s__uncultured_bacterium_g_Methylophilus
Methylophilus	2.73009	1.92774	0.554153	nosig	k__Bacteria	Proteobacteria	Alphaproteobacteria	o__Rhizobiales	f__Methylopilaceae	Methylopila	s__uncultured_bacterium_g_Methylopila
Microbacterium	28.9928	-0.487509	0.556392	nosig	k__Bacteria	Proteobacteria	Alphaproteobacteria	o__Rhizobiales	f__Beijerinckiaceae	Methylovirgula	s__uncultured_bacterium_g_Methylovirgula
uncultured_bacterium_f_Thermoanaerobacteraceae	5.00431	1.21748	0.557722	nosig	k__Bacteria	Actinobacteria	Actinobacteria	o__Micrococcales	f__Microbacteriaceae	Microbacterium	s__uncultured_bacterium_g_Microbacterium
Arthrobacter	48.9558	-0.603362	0.559969	nosig	k__Bacteria	Proteobacteria	Deltaproteobacteria	o__Myxococcales	f__Polyangiaceae	Minicystis	s__uncultured_bacterium_g_Minicystis
Clostridium_sensu_stricto_1	27.001	-0.828576	0.561675	nosig	k__Bacteria	Proteobacteria	Gammaproteobacteria	o__Betaproteobacteriales	f__Burkholderiaceae	Mitsuaria	s__Mitsuaria_chitosanitabida
HSB_OF53_F07	38.0655	0.788631	0.561907	nosig	k__Bacteria	Proteobacteria	Gammaproteobacteria	o__Betaproteobacteriales	f__Methylophilaceae	MM1	s__uncultured_bacterium_g_MM1
Ruminococcaceae_UCG_014	7.26617	0.652345	0.562865	nosig	k__Bacteria	Bacteroidetes	Bacteroidia	o__Sphingobacteriales	f__Sphingobacteriaceae	Mucilaginibacter	s__uncultured_bacterium_g_Mucilaginibacter
Acidibacter	352.492	-0.551972	0.563661	nosig	k__Bacteria	Deferribacteres	Deferribacteres	o__Deferribacterales	f__Deferribacteraceae	Mucispirillum	s__Mucispirillum_schaedleri_ASF457
uncultured_bacterium_f_Rhizobiales_Incertae_Sedis	4.42701	-1.92815	0.565002	nosig	k__Bacteria	Actinobacteria	Actinobacteria	o__Corynebacteriales	f__Mycobacteriaceae	Mycobacterium	s__uncultured_bacterium_g_Mycobacterium
uncultured_bacterium_f_Frankiaceae	8.37023	0.801818	0.5665	nosig	k__Bacteria	Tenericutes	Mollicutes	o__Mycoplasmatales	f__Mycoplasmataceae	Mycoplasma	s__uncultured_bacterium_g_Mycoplasma
Ruminococcus_1	10.7538	-0.55132	0.567697	nosig	k__Bacteria	Firmicutes	Clostridia	o__Clostridiales	f__Ruminococcaceae	Negativibacillus	s__uncultured_bacterium_g_Negativibacillus
uncultured_bacterium_c_Lineage_IIa	4.81647	1.39918	0.572505	nosig	k__Bacteria	Proteobacteria	Gammaproteobacteria	o__Salinisphaerales	f__Solimonadaceae	Nevskia	s__uncultured_bacterium_g_Nevskia
Pseudolabrys	33.1692	0.486268	0.580837	nosig	k__Bacteria	Bacteroidetes	Bacteroidia	o__Chitinophagales	f__Chitinophagaceae	Niabella	s__uncultured_bacterium_g_Niabella
Kosakonia	4.03313	1.4115	0.584039	nosig	k__Bacteria	Nitrospirae	Nitrospira	o__Nitrospirales	f__Nitrospiraceae	Nitrospira	s__uncultured_bacterium_g_Nitrospira
Pseudoxanthomonas	26.0957	0.789328	0.586571	nosig	k__Bacteria	Actinobacteria	Actinobacteria	o__Corynebacteriales	f__Nocardiaceae	Nocardia	s__uncultured_bacterium_g_Nocardia
uncultured_bacterium_f_Isosphaeraceae	37.4861	0.623433	0.58785	nosig	k__Bacteria	Actinobacteria	Actinobacteria	o__Propionibacteriales	f__Nocardioidaceae	Nocardioides	s__uncultured_bacterium_g_Nocardioides
Lysobacter	6.31194	1.22645	0.58974	nosig	k__Bacteria	Proteobacteria	Alphaproteobacteria	o__Sphingomonadales	f__Sphingomonadaceae	Novosphingobium	s__Sphingomonas_sp._HL7
Prevotella_7	7.64677	1.06261	0.590755	nosig	k__Bacteria	Acidobacteria	Acidobacteriia	o__Acidobacteriales	f__Acidobacteriaceae_Subgroup_1	Occallatibacter	s__uncultured_bacterium_g_Occallatibacter
uncultured_bacterium_o_Rhodospirillales	23.6819	-0.82834	0.591786	nosig	k__Bacteria	Proteobacteria	Alphaproteobacteria	o__Rhizobiales	f__Rhizobiaceae	Ochrobactrum	s__uncultured_bacterium_g_Ochrobactrum
Rhizomicrobium	3.86199	-3.45719	0.593513	nosig	k__Bacteria	Bacteroidetes	Bacteroidia	o__Bacteroidales	f__Marinifilaceae	Odoribacter	s__uncultured_bacterium_g_Odoribacter
Acidicapsa	115.858	-0.669333	0.594937	nosig	k__Bacteria	Bacteroidetes	Bacteroidia	o__Sphingobacteriales	f__Sphingobacteriaceae	Olivibacter	s__uncultured_bacterium_g_Olivibacter
Allobaculum	66.1561	-0.71236	0.595886	nosig	k__Bacteria	Actinobacteria	Coriobacteriia	o__Coriobacteriales	f__Atopobiaceae	Olsenella	s__Olsenella_sp._Marseille-P3256
Terriglobus	48.3366	0.616292	0.597847	nosig	k__Bacteria	Verrucomicrobia	Verrucomicrobiae	o__Opitutales	f__Opitutaceae	Opitutus	s__Opitutus_sp._VeSm13
Faecalibacterium	9.65821	0.443818	0.598332	nosig	k__Bacteria	Firmicutes	Clostridia	o__Clostridiales	f__Lachnospiraceae	Oribacterium	s__uncultured_bacterium_g_Oribacterium
uncultured_bacterium_p_Armatimonadetes	19.05	0.782739	0.603487	nosig	k__Bacteria	Firmicutes	Clostridia	o__Clostridiales	f__Ruminococcaceae	Oscillibacter	s__uncultured_bacterium_g_Oscillibacter
Labrys	40.4106	-0.568415	0.604727	nosig	k__Bacteria	Proteobacteria	Deltaproteobacteria	o__Myxococcales	f__Polyangiaceae	Pajaroellobacter	s__uncultured_bacterium_g_Pajaroellobacter
Catenulispora	260.049	0.481804	0.60573	nosig	k__Bacteria	Proteobacteria	Gammaproteobacteria	o__Enterobacteriales	f__Enterobacteriaceae	Pantoea	s__Pantoea_sp.
uncultured_bacterium_o_C0119	51.4142	0.558163	0.608693	nosig	k__Bacteria	Actinobacteria	Actinobacteria	o__Micrococcales	f__Microbacteriaceae	Parafrigoribacterium	s__Microbacteriaceae_bacterium_WF57
Gemmatimonas	12.0078	0.95487	0.613499	nosig	k__Bacteria	Bacteroidetes	Bacteroidia	o__Sphingobacteriales	f__Sphingobacteriaceae	Pedobacter	s__Pedobacter_sp._XNV015
Alloprevotella	9.99832	-0.605008	0.616652	nosig	k__Bacteria	Firmicutes	Clostridia	o__Clostridiales	f__Peptococcaceae	Peptococcus	s__uncultured_bacterium_g_Peptococcus
uncultured_bacterium_o_Elev_1554	35.6654	0.645054	0.616982	nosig	k__Bacteria	Firmicutes	Negativicutes	o__Selenomonadales	f__Acidaminococcaceae	Phascolarctobacterium	s__uncultured_bacterium_g_Phascolarctobacterium
uncultured_bacterium_f_Erysipelotrichaceae	4.37721	-1.03276	0.619589	nosig	k__Bacteria	Proteobacteria	Deltaproteobacteria	o__Myxococcales	f__Phaselicystidaceae	Phaselicystis	s__uncultured_bacterium_g_Phaselicystis
Prevotella_1	2.77771	-1.07726	0.623627	nosig	k__Bacteria	Proteobacteria	Alphaproteobacteria	o__Caulobacterales	f__Caulobacteraceae	Phenylobacterium	s__uncultured_bacterium_g_Phenylobacterium
Actinoplanes	99.5031	0.662464	0.626307	nosig	k__Bacteria	Proteobacteria	Gammaproteobacteria	o__Vibrionales	f__Vibrionaceae	Photobacterium_sp__JCM_19050	s__uncultured_bacterium_g_Photobacterium_sp._JCM_19050
Erysipelatoclostridium	14.207	-0.954634	0.627615	nosig	k__Bacteria	Proteobacteria	Gammaproteobacteria	o__Enterobacteriales	f__Enterobacteriaceae	Plesiomonas	s__uncultured_bacterium_g_Plesiomonas
uncultured_bacterium_o_JG36_TzT_191	11.6633	0.824489	0.628073	nosig	k__Bacteria	Proteobacteria	Alphaproteobacteria	o__Caulobacterales	f__Caulobacteraceae	PMMR1	s__uncultured_bacterium_g_PMMR1
Gaiella	5.30516	1.00813	0.629649	nosig	k__Bacteria	Bacteroidetes	Bacteroidia	o__Bacteroidales	f__Prevotellaceae	Prevotella_1	s__uncultured_bacterium_g_Prevotella_1
alphaI_cluster	96.7789	0.425151	0.63261	nosig	k__Bacteria	Bacteroidetes	Bacteroidia	o__Bacteroidales	f__Prevotellaceae	Prevotella_7	s__uncultured_bacterium_g_Prevotella_7
Dubosiella	19.8473	-0.584786	0.633447	nosig	k__Bacteria	Bacteroidetes	Bacteroidia	o__Bacteroidales	f__Prevotellaceae	Prevotella_9	s__uncultured_bacterium_g_Prevotella_9
Dyadobacter	125.259	0.534352	0.637449	nosig	k__Bacteria	Bacteroidetes	Bacteroidia	o__Bacteroidales	f__Prevotellaceae	Prevotellaceae_Ga6A1_group	s__uncultured_bacterium_g_Prevotellaceae_Ga6A1_group
uncultured_bacterium_f_Saccharimonadaceae	5.55513	0.780857	0.643016	nosig	k__Bacteria	Bacteroidetes	Bacteroidia	o__Bacteroidales	f__Prevotellaceae	Prevotellaceae_NK3B31_group	s__uncultured_bacterium_g_Prevotellaceae_NK3B31_group
Stenotrophomonas	175.774	0.526694	0.644048	nosig	k__Bacteria	Bacteroidetes	Bacteroidia	o__Bacteroidales	f__Prevotellaceae	Prevotellaceae_UCG_003	s__uncultured_bacterium_g_Prevotellaceae_UCG-003
uncultured_bacterium_o_Obscuribacterales	38.0933	0.585429	0.645082	nosig	k__Bacteria	Proteobacteria	Alphaproteobacteria	o__Rhizobiales	f__Xanthobacteraceae	Pseudolabrys	s__uncultured_bacterium_g_Pseudolabrys
Roseomonas	38.2954	0.710165	0.646676	nosig	k__Bacteria	Proteobacteria	Gammaproteobacteria	o__Pseudomonadales	f__Pseudomonadaceae	Pseudomonas	s__Pseudomonas_sp._J1-5-3
Peptococcus	4.70261	-0.551752	0.647113	nosig	k__Bacteria	Actinobacteria	Actinobacteria	o__Pseudonocardiales	f__Pseudonocardiaceae	Pseudonocardia	s__uncultured_bacterium_g_Pseudonocardia
uncultured_bacterium_o_Subgroup_13	29.4055	-0.676239	0.655168	nosig	k__Bacteria	Proteobacteria	Gammaproteobacteria	o__Betaproteobacteriales	f__Burkholderiaceae	Pseudorhodoferax	s__uncultured_bacterium_g_Pseudorhodoferax
Roseiarcus	217.661	0.432369	0.663512	nosig	k__Bacteria	Proteobacteria	Gammaproteobacteria	o__Xanthomonadales	f__Xanthomonadaceae	Pseudoxanthomonas	s__uncultured_bacterium_g_Pseudoxanthomonas
Megamonas	24.4735	0.30038	0.665225	nosig	k__Bacteria	Proteobacteria	Gammaproteobacteria	o__Pseudomonadales	f__Moraxellaceae	Psychrobacter	s__uncultured_bacterium_g_Psychrobacter
Variovorax	18.7582	0.548741	0.665451	nosig	k__Bacteria	Proteobacteria	Gammaproteobacteria	o__Betaproteobacteriales	f__Burkholderiaceae	Ralstonia	s__uncultured_bacterium_g_Ralstonia
uncultured_bacterium_f_Pedosphaeraceae	281.169	0.553026	0.668227	nosig	k__Bacteria	Proteobacteria	Alphaproteobacteria	o__Reyranellales	f__Reyranellaceae	Reyranella	s__uncultured_bacterium_g_Reyranella
uncultured_bacterium_o_B10_SB3A	28.0041	0.679076	0.6795	nosig	k__Bacteria	Proteobacteria	Alphaproteobacteria	o__Micropepsales	f__Micropepsaceae	Rhizomicrobium	s__uncultured_bacterium_g_Rhizomicrobium
uncultured_bacterium_f_Caulobacteraceae	121.884	0.38074	0.680622	nosig	k__Bacteria	Proteobacteria	Gammaproteobacteria	o__Xanthomonadales	f__Rhodanobacteraceae	Rhodanobacter	s__uncultured_bacterium_g_Rhodanobacter
Lachnospiraceae_NK4A136_group	14.699	0.492284	0.689053	nosig	k__Bacteria	Actinobacteria	Actinobacteria	o__Corynebacteriales	f__Nocardiaceae	Rhodococcus	s__bacterium_GC452011
Cetobacterium	136.242	-0.500898	0.696305	nosig	k__Bacteria	Proteobacteria	Alphaproteobacteria	o__Acetobacterales	f__Acetobacteraceae	Rhodopila	s__uncultured_bacterium_g_Rhodopila
uncultured_bacterium_f_Beggiatoaceae	2.29003	0.989813	0.697295	nosig	k__Bacteria	Proteobacteria	Alphaproteobacteria	o__Rhizobiales	f__Xanthobacteraceae	Rhodoplanes	s__uncultured_bacterium_g_Rhodoplanes
Sphingobium	228.075	0.595668	0.698468	nosig	k__Bacteria	Proteobacteria	Alphaproteobacteria	o__Acetobacterales	f__Acetobacteraceae	Rhodovastum	s__Rhodovastum_atsumiense
Nocardioides	58.3497	0.376203	0.69986	nosig	k__Bacteria	Bacteroidetes	Bacteroidia	o__Bacteroidales	f__Rikenellaceae	Rikenellaceae_RC9_gut_group	s__uncultured_bacterium_g_Rikenellaceae_RC9_gut_group
Flavisolibacter	8.13196	0.852022	0.701627	nosig	k__Bacteria	Firmicutes	Clostridia	o__Clostridiales	f__Peptostreptococcaceae	Romboutsia	s__uncultured_bacterium_g_Romboutsia
Amnibacterium	15.6376	-0.601592	0.70212	nosig	k__Bacteria	Firmicutes	Clostridia	o__Clostridiales	f__Lachnospiraceae	Roseburia	s__uncultured_bacterium_g_Roseburia
Falsirhodobacter	17.3824	-0.575007	0.703191	nosig	k__Bacteria	Proteobacteria	Alphaproteobacteria	o__Rhizobiales	f__Beijerinckiaceae	Roseiarcus	s__uncultured_bacterium_g_Roseiarcus
Lechevalieria	58.2869	0.408517	0.704674	nosig	k__Bacteria	Proteobacteria	Alphaproteobacteria	o__Acetobacterales	f__Acetobacteraceae	Roseomonas	s__Roseomonas_sp._L2D36B
Asticcacaulis	9.99965	-0.625698	0.708507	nosig	k__Bacteria	Actinobacteria	Actinobacteria	o__Micrococcales	f__Micrococcaceae	Rothia	s__Rothia_sp._EGY-WPhB4
Olivibacter	26.104	0.549805	0.709621	nosig	k__Bacteria	Proteobacteria	Gammaproteobacteria	o__Xanthomonadales	f__Rhodanobacteraceae	Rudaea	s__uncultured_bacterium_g_Rudaea
uncultured_bacterium_p_WPS_2	420.112	0.313091	0.711337	nosig	k__Bacteria	Firmicutes	Clostridia	o__Clostridiales	f__Ruminococcaceae	Ruminiclostridium	s__uncultured_bacterium_g_Ruminiclostridium
Methylocella	20.4047	-0.547985	0.720071	nosig	k__Bacteria	Firmicutes	Clostridia	o__Clostridiales	f__Ruminococcaceae	Ruminiclostridium_9	s__uncultured_bacterium_g_Ruminiclostridium_9
uncultured_bacterium_o_Saccharimonadales	193.785	0.411679	0.721354	nosig	k__Bacteria	Firmicutes	Clostridia	o__Clostridiales	f__Ruminococcaceae	Ruminococcaceae_NK4A214_group	s__uncultured_bacterium_g_Ruminococcaceae_NK4A214_group
Methylovirgula	31.2239	-0.486409	0.72767	nosig	k__Bacteria	Firmicutes	Clostridia	o__Clostridiales	f__Ruminococcaceae	Ruminococcaceae_UCG_002	s__uncultured_bacterium_g_Ruminococcaceae_UCG-002
Actinospica	945.137	0.292013	0.728257	nosig	k__Bacteria	Firmicutes	Clostridia	o__Clostridiales	f__Ruminococcaceae	Ruminococcaceae_UCG_005	s__uncultured_bacterium_g_Ruminococcaceae_UCG-005
Chujaibacter	13.8681	-0.539424	0.728454	nosig	k__Bacteria	Firmicutes	Clostridia	o__Clostridiales	f__Ruminococcaceae	Ruminococcaceae_UCG_014	s__uncultured_bacterium_g_Ruminococcaceae_UCG-014
Thermosporothrix	171.99	0.291287	0.729625	nosig	k__Bacteria	Firmicutes	Clostridia	o__Clostridiales	f__Ruminococcaceae	Ruminococcus_1	s__uncultured_bacterium_g_Ruminococcus_1
Haliangium	86.7669	0.324522	0.731326	nosig	k__Bacteria	Firmicutes	Clostridia	o__Clostridiales	f__Ruminococcaceae	Ruminococcus_2	s__uncultured_bacterium_g_Ruminococcus_2
Kluyvera	15.2834	-0.469172	0.731807	nosig	k__Bacteria	Actinobacteria	Actinobacteria	o__Pseudonocardiales	f__Pseudonocardiaceae	Saccharothrix	s__uncultured_bacterium_g_Saccharothrix
Mucilaginibacter	160.972	0.285408	0.732716	nosig	k__Bacteria	Cyanobacteria	Oxyphotobacteria	o__Chloroplast	f__Salix_integra	Salix_integra	s__Salix_integra
JG30a_KF_32	152.885	0.337494	0.735908	nosig	k__Bacteria	Firmicutes	Clostridia	o__Clostridiales	f__Lachnospiraceae	Sellimonas	s__uncultured_bacterium_g_Sellimonas
uncultured_bacterium_c_BD7_11	2.96379	0.731755	0.745078	nosig	k__Bacteria	Planctomycetes	Planctomycetacia	o__Isosphaerales	f__Isosphaeraceae	Singulisphaera	s__uncultured_bacterium_g_Singulisphaera
uncultured_bacterium_f_Xanthobacteraceae	226.431	0.267879	0.761059	nosig	k__Bacteria	Actinobacteria	Actinobacteria	o__Micrococcales	f__Micrococcaceae	Sinomonas	s__Micrococcaceae_bacterium_JCM_28296
Frateuria	6.46939	0.501864	0.761546	nosig	k__Bacteria	Bacteroidetes	Bacteroidia	o__Cytophagales	f__Microscillaceae	Siphonobacter	s__uncultured_bacterium_g_Siphonobacter
Agathobacter	5.20631	0.599573	0.762534	nosig	k__Bacteria	Proteobacteria	Gammaproteobacteria	o__Salinisphaerales	f__Solimonadaceae	Solimonas	s__uncultured_bacterium_g_Solimonas
Flavobacterium	98.2966	0.366365	0.763221	nosig	k__Bacteria	Bacteroidetes	Bacteroidia	o__Sphingobacteriales	f__Sphingobacteriaceae	Sphingobacterium	s__uncultured_bacterium_g_Sphingobacterium
Acidipila	278.952	0.397965	0.76489	nosig	k__Bacteria	Proteobacteria	Alphaproteobacteria	o__Sphingomonadales	f__Sphingomonadaceae	Sphingobium	s__Sphingomonas_sp._CBC-2012-D4
GAS113	2.66907	0.640833	0.76561	nosig	k__Bacteria	Proteobacteria	Alphaproteobacteria	o__Sphingomonadales	f__Sphingomonadaceae	Sphingomonas	s__Sphingomonas_sp._L7-514
uncultured_bacterium_f_KF_JG30_B3	5.11323	-0.688145	0.765754	nosig	k__Bacteria	Actinobacteria	Actinobacteria	o__Frankiales	f__Sporichthyaceae	Sporichthya	s__uncultured_bacterium_g_Sporichthya
Chitinophaga	25.9894	-0.340112	0.767614	nosig	k__Bacteria	Firmicutes	Bacilli	o__Bacillales	f__Staphylococcaceae	Staphylococcus	s__uncultured_bacterium_g_Staphylococcus
Syntrophaceticus	10.7416	0.512153	0.769129	nosig	k__Bacteria	Proteobacteria	Gammaproteobacteria	o__Xanthomonadales	f__Xanthomonadaceae	Stenotrophomonas	s__uncultured_bacterium_g_Stenotrophomonas
ADurb_Bin063_1	12.8604	0.455754	0.769612	nosig	k__Bacteria	Firmicutes	Bacilli	o__Lactobacillales	f__Streptococcaceae	Streptococcus	s__uncultured_bacterium_g_Streptococcus
uncultured_bacterium_f_JG30_KF_AS9	130.456	0.281689	0.771389	nosig	k__Bacteria	Actinobacteria	Actinobacteria	o__Streptomycetales	f__Streptomycetaceae	Streptomyces	s__Streptomyces_sp._FXJ1.300
Opitutus	4.06234	-0.650417	0.771654	nosig	k__Bacteria	Firmicutes	Clostridia	o__Clostridiales	f__Ruminococcaceae	Subdoligranulum	s__uncultured_bacterium_g_Subdoligranulum
uncultured_bacterium_c_JG30_KF_CM66	35.1683	0.371654	0.772917	nosig	k__Bacteria	Proteobacteria	Gammaproteobacteria	o__Aeromonadales	f__Succinivibrionaceae	Succinivibrio	s__uncultured_bacterium_g_Succinivibrio
uncultured_bacterium_f_BIrii41	32.3706	-0.453176	0.773038	nosig	k__Bacteria	Firmicutes	Clostridia	o__Thermoanaerobacterales	f__Thermoanaerobacteraceae	Syntrophaceticus	s__uncultured_bacterium_g_Syntrophaceticus
Occallatibacter	162.948	0.320335	0.773122	nosig	k__Bacteria	Bacteroidetes	Bacteroidia	o__Chitinophagales	f__Chitinophagaceae	Taibaiella	s__uncultured_bacterium_g_Taibaiella
Candidatus_Udaeobacter	3.84629	0.683977	0.775775	nosig	k__Bacteria	Acidobacteria	Acidobacteriia	o__Acidobacteriales	f__Acidobacteriaceae_Subgroup_1	Terriglobus	s__uncultured_bacterium_g_Terriglobus
Granulicella	150.547	0.238547	0.777188	nosig	k__Bacteria	Verrucomicrobia	Verrucomicrobiae	o__Chthoniobacterales	f__Terrimicrobiaceae	Terrimicrobium	s__uncultured_bacterium_g_Terrimicrobium
Alistipes	15.2375	-0.299373	0.783129	nosig	k__Bacteria	Chloroflexi	Ktedonobacteria	o__Ktedonobacterales	f__Ktedonobacteraceae	Thermosporothrix	s__uncultured_bacterium_g_Thermosporothrix
Sellimonas	2.77182	0.382317	0.784782	nosig	k__Bacteria	Proteobacteria	Alphaproteobacteria	o__Rickettsiales	f__Mitochondria	Triticum_aestivum_bread_wheat	s__Triticum_aestivum_bread_wheat
Lactococcus	18.0637	-0.536352	0.788068	nosig	k__Bacteria	Firmicutes	Erysipelotrichia	o__Erysipelotrichales	f__Erysipelotrichaceae	Turicibacter	s__uncultured_bacterium_g_Turicibacter
Aegilops_tauschii	82.3327	-0.536384	0.78869	nosig	Unassigned	Unassigned	Unassigned	Unassigned	Unassigned	Unassigned	Unassigned
Ruminococcaceae_UCG_002	4.0744	-0.467992	0.790849	nosig	k__Bacteria	Acidobacteria	Subgroup_6	Unclassified	Unclassified	Unclassified	Unclassified
Nitrospira	4.42816	-0.711608	0.793378	nosig	k__Bacteria	Cyanobacteria	Oxyphotobacteria	o__Chloroplast	f__uncultured_bacterium	uncultured_bacterium	s__uncultured_bacterium
GCA_900066575	2.20258	0.525373	0.795006	nosig	k__Bacteria	Actinobacteria	0319-7L14	o__uncultured_bacterium_c_0319-7L14	f__uncultured_bacterium_c_0319-7L14	uncultured_bacterium_c_0319_7L14	s__uncultured_bacterium_c_0319-7L14
uncultured_bacterium_o_Subgroup_2	189.322	0.271739	0.800789	nosig	k__Bacteria	Actinobacteria	Acidimicrobiia	o__uncultured_bacterium_c_Acidimicrobiia	f__uncultured_bacterium_c_Acidimicrobiia	uncultured_bacterium_c_Acidimicrobiia	s__uncultured_bacterium_c_Acidimicrobiia
Escherichia_Shigella	31.5949	-0.261102	0.802909	nosig	k__Bacteria	Chloroflexi	AD3	o__uncultured_bacterium_c_AD3	f__uncultured_bacterium_c_AD3	uncultured_bacterium_c_AD3	s__uncultured_bacterium_c_AD3
Parafrigoribacterium	14.8457	0.368967	0.802912	nosig	k__Bacteria	Proteobacteria	Alphaproteobacteria	o__uncultured_bacterium_c_Alphaproteobacteria	f__uncultured_bacterium_c_Alphaproteobacteria	uncultured_bacterium_c_Alphaproteobacteria	s__uncultured_bacterium_c_Alphaproteobacteria
Pajaroellobacter	369.605	0.238016	0.805761	nosig	k__Bacteria	Planctomycetes	BD7-11	o__uncultured_bacterium_c_BD7-11	f__uncultured_bacterium_c_BD7-11	uncultured_bacterium_c_BD7_11	s__uncultured_bacterium_c_BD7-11
uncultured_bacterium_f_Enterobacteriaceae	27.343	-0.300848	0.807037	nosig	k__Bacteria	Chloroflexi	JG30-KF-CM66	o__uncultured_bacterium_c_JG30-KF-CM66	f__uncultured_bacterium_c_JG30-KF-CM66	uncultured_bacterium_c_JG30_KF_CM66	s__uncultured_bacterium_c_JG30-KF-CM66
uncultured_bacterium_f_Micropepsaceae	374.407	-0.218363	0.808697	nosig	k__Bacteria	Chloroflexi	KD4-96	o__uncultured_bacterium_c_KD4-96	f__uncultured_bacterium_c_KD4-96	uncultured_bacterium_c_KD4_96	s__uncultured_bacterium_c_KD4-96
Butyricicoccus	7.2482	-0.257699	0.809454	nosig	k__Bacteria	Elusimicrobia	Lineage_IIa	o__uncultured_bacterium_c_Lineage_IIa	f__uncultured_bacterium_c_Lineage_IIa	uncultured_bacterium_c_Lineage_IIa	s__uncultured_bacterium_c_Lineage_IIa
uncultured_bacterium_f_SM2D12	21.0162	0.359379	0.811177	nosig	k__Bacteria	Acidobacteria	Subgroup_6	o__uncultured_bacterium_c_Subgroup_6	f__uncultured_bacterium_c_Subgroup_6	uncultured_bacterium_c_Subgroup_6	s__uncultured_bacterium_c_Subgroup_6
uncultured_bacterium_f_Chitinophagaceae	177.571	0.221585	0.816388	nosig	k__Bacteria	Chloroflexi	TK10	o__uncultured_bacterium_c_TK10	f__uncultured_bacterium_c_TK10	uncultured_bacterium_c_TK10	s__uncultured_bacterium_c_TK10
Blautia	48.2205	-0.210199	0.819535	nosig	k__Bacteria	Actinobacteria	Thermoleophilia	o__Solirubrobacterales	f__67-14	uncultured_bacterium_f_67_14	s__uncultured_bacterium_f_67-14
Enterobacter	90.4709	-0.249762	0.820393	nosig	k__Bacteria	Proteobacteria	Alphaproteobacteria	o__Acetobacterales	f__Acetobacteraceae	uncultured_bacterium_f_Acetobacteraceae	s__uncultured_bacterium_f_Acetobacteraceae
Salix_integra	264.311	-0.204203	0.820979	nosig	k__Bacteria	Actinobacteria	Acidimicrobiia	o__Acidimicrobiales	f__Acidimicrobiaceae	uncultured_bacterium_f_Acidimicrobiaceae	s__uncultured_bacterium_f_Acidimicrobiaceae
uncultured_bacterium_f_Elsteraceae	24.3679	0.344044	0.821118	nosig	k__Bacteria	Acidobacteria	Acidobacteriia	o__Acidobacteriales	f__Acidobacteriaceae_Subgroup_1	uncultured_bacterium_f_Acidobacteriaceae_Subgroup_1	s__uncultured_bacterium_f_Acidobacteriaceae_Subgroup_1
Lachnospiraceae_XPB1014_group	3.06974	-0.510959	0.822307	nosig	k__Bacteria	Bacteroidetes	Bacteroidia	o__Bacteroidales	f__Barnesiellaceae	uncultured_bacterium_f_Barnesiellaceae	s__uncultured_bacterium_f_Barnesiellaceae
Allorhizobium_Neorhizobium_Pararhizobium_Rhizobium	658.861	0.225258	0.827698	nosig	k__Bacteria	Proteobacteria	Gammaproteobacteria	o__Beggiatoales	f__Beggiatoaceae	uncultured_bacterium_f_Beggiatoaceae	s__uncultured_bacterium_f_Beggiatoaceae
uncultured_bacterium_c_KD4_96	4.74337	0.355464	0.829096	nosig	k__Bacteria	Proteobacteria	Alphaproteobacteria	o__Rhizobiales	f__Beijerinckiaceae	uncultured_bacterium_f_Beijerinckiaceae	s__uncultured_bacterium_f_Beijerinckiaceae
Bilophila	11.626	-0.358141	0.829315	nosig	k__Bacteria	Proteobacteria	Deltaproteobacteria	o__Myxococcales	f__BIrii41	uncultured_bacterium_f_BIrii41	s__uncultured_bacterium_f_BIrii41
Bacteroides	155.623	0.170591	0.83049	nosig	k__Bacteria	Proteobacteria	Gammaproteobacteria	o__Betaproteobacteriales	f__Burkholderiaceae	uncultured_bacterium_f_Burkholderiaceae	s__uncultured_bacterium_f_Burkholderiaceae
uncultured_bacterium_c_Subgroup_6	21.8128	-0.29012	0.833724	nosig	k__Bacteria	Proteobacteria	Alphaproteobacteria	o__Caulobacterales	f__Caulobacteraceae	uncultured_bacterium_f_Caulobacteraceae	s__uncultured_bacterium_f_Caulobacteraceae
Kineosporia	3.3485	0.504714	0.842528	nosig	k__Bacteria	Bacteroidetes	Bacteroidia	o__Chitinophagales	f__Chitinophagaceae	uncultured_bacterium_f_Chitinophagaceae	s__uncultured_bacterium_f_Chitinophagaceae
Brevinema	7.72151	-0.536383	0.843714	nosig	k__Bacteria	Bacteroidetes	Bacteroidia	o__Sphingobacteriales	f__CWT_CU03-E12	uncultured_bacterium_f_CWT_CU03_E12	s__uncultured_bacterium_f_CWT_CU03-E12
Lachnospiraceae_UCG_009	5.20925	0.638958	0.846196	nosig	k__Bacteria	Proteobacteria	Deltaproteobacteria	o__Desulfovibrionales	f__Desulfovibrionaceae	uncultured_bacterium_f_Desulfovibrionaceae	s__uncultured_bacterium_f_Desulfovibrionaceae
Unclassified	2.24904	0.632933	0.846509	nosig	k__Bacteria	Proteobacteria	Gammaproteobacteria	o__Diplorickettsiales	f__Diplorickettsiaceae	uncultured_bacterium_f_Diplorickettsiaceae	s__uncultured_bacterium_f_Diplorickettsiaceae
Prevotellaceae_Ga6A1_group	7.07936	0.259849	0.850429	nosig	k__Bacteria	Proteobacteria	Alphaproteobacteria	o__Elsterales	f__Elsteraceae	uncultured_bacterium_f_Elsteraceae	s__uncultured_bacterium_f_Elsteraceae
Caenimonas	6.95639	-0.269212	0.851742	nosig	k__Bacteria	Proteobacteria	Gammaproteobacteria	o__Enterobacteriales	f__Enterobacteriaceae	uncultured_bacterium_f_Enterobacteriaceae	s__uncultured_bacterium_f_Enterobacteriaceae
Duganella	2.75966	0.433147	0.859964	nosig	k__Bacteria	Firmicutes	Erysipelotrichia	o__Erysipelotrichales	f__Erysipelotrichaceae	uncultured_bacterium_f_Erysipelotrichaceae	s__uncultured_bacterium_f_Erysipelotrichaceae
uncultured_bacterium_f_Peptostreptococcaceae	7.16944	0.291312	0.860208	nosig	k__Bacteria	Fibrobacteres	Fibrobacteria	o__Fibrobacterales	f__Fibrobacteraceae	uncultured_bacterium_f_Fibrobacteraceae	s__uncultured_bacterium_f_Fibrobacteraceae
Bauldia	4.78286	0.337907	0.860517	nosig	k__Bacteria	Armatimonadetes	Fimbriimonadia	o__Fimbriimonadales	f__Fimbriimonadaceae	uncultured_bacterium_f_Fimbriimonadaceae	s__uncultured_bacterium_f_Fimbriimonadaceae
uncultured_bacterium_f_Microscillaceae	12.5765	-0.303893	0.864223	nosig	k__Bacteria	Actinobacteria	Actinobacteria	o__Frankiales	f__Frankiaceae	uncultured_bacterium_f_Frankiaceae	s__uncultured_bacterium_f_Frankiaceae
Achromobacter	55.9939	-0.201292	0.866343	nosig	k__Bacteria	Planctomycetes	Planctomycetacia	o__Gemmatales	f__Gemmataceae	uncultured_bacterium_f_Gemmataceae	s__uncultured_bacterium_f_Gemmataceae
uncultured_bacterium_f_Diplorickettsiaceae	10.3446	0.289905	0.867779	nosig	k__Bacteria	Gemmatimonadetes	Gemmatimonadetes	o__Gemmatimonadales	f__Gemmatimonadaceae	uncultured_bacterium_f_Gemmatimonadaceae	s__uncultured_bacterium_f_Gemmatimonadaceae
uncultured_bacterium_f_Fimbriimonadaceae	9.29831	0.303766	0.867973	nosig	k__Bacteria	Proteobacteria	Alphaproteobacteria	o__Holosporales	f__Holosporaceae	uncultured_bacterium_f_Holosporaceae	s__uncultured_bacterium_f_Holosporaceae
Lacunisphaera	22.781	0.253778	0.868298	nosig	k__Bacteria	Actinobacteria	Acidimicrobiia	o__Microtrichales	f__Ilumatobacteraceae	uncultured_bacterium_f_Ilumatobacteraceae	s__uncultured_bacterium_f_Ilumatobacteraceae
Candidatus_Xiphinematobacter	26.9626	0.229113	0.872171	nosig	k__Bacteria	Planctomycetes	Planctomycetacia	o__Isosphaerales	f__Isosphaeraceae	uncultured_bacterium_f_Isosphaeraceae	s__uncultured_bacterium_f_Isosphaeraceae
uncultured_bacterium_o_Elsterales	355.278	0.172027	0.872353	nosig	k__Bacteria	Chloroflexi	Ktedonobacteria	o__Ktedonobacterales	f__JG30-KF-AS9	uncultured_bacterium_f_JG30_KF_AS9	s__uncultured_bacterium_f_JG30-KF-AS9
Blastocatella	3.92939	-0.536426	0.873316	nosig	k__Bacteria	Chloroflexi	Chloroflexia	o__Thermomicrobiales	f__JG30-KF-CM45	uncultured_bacterium_f_JG30_KF_CM45	s__uncultured_bacterium_f_JG30-KF-CM45
Sporichthya	18.3142	0.198258	0.873588	nosig	k__Bacteria	Proteobacteria	Alphaproteobacteria	o__Rhizobiales	f__KF-JG30-B3	uncultured_bacterium_f_KF_JG30_B3	s__uncultured_bacterium_f_KF-JG30-B3
Candidatus_Solibacter	318.079	0.146876	0.882017	nosig	k__Bacteria	Chloroflexi	Ktedonobacteria	o__Ktedonobacterales	f__Ktedonobacteraceae	uncultured_bacterium_f_Ktedonobacteraceae	s__uncultured_bacterium_f_Ktedonobacteraceae
Phascolarctobacterium	8.17753	-0.169256	0.88344	nosig	k__Bacteria	Firmicutes	Clostridia	o__Clostridiales	f__Lachnospiraceae	uncultured_bacterium_f_Lachnospiraceae	s__uncultured_bacterium_f_Lachnospiraceae
uncultured_bacterium_o_Candidatus_Levybacteria	11.3931	0.230615	0.885557	nosig	k__Bacteria	Proteobacteria	Alphaproteobacteria	o__Rhodospirillales	f__Magnetospirillaceae	uncultured_bacterium_f_Magnetospirillaceae	s__uncultured_bacterium_f_Magnetospirillaceae
Methylobacterium	149.433	-0.122183	0.886225	nosig	k__Bacteria	Verrucomicrobia	Verrucomicrobiae	o__Methylacidiphilales	f__Methylacidiphilaceae	uncultured_bacterium_f_Methylacidiphilaceae	s__uncultured_bacterium_f_Methylacidiphilaceae
Bryobacter	338.125	-0.113141	0.892507	nosig	k__Bacteria	Actinobacteria	Actinobacteria	o__Micromonosporales	f__Micromonosporaceae	uncultured_bacterium_f_Micromonosporaceae	s__uncultured_bacterium_f_Micromonosporaceae
Family_XIII_AD3011_group	4.50287	0.27481	0.90045	nosig	k__Bacteria	Proteobacteria	Alphaproteobacteria	o__Micropepsales	f__Micropepsaceae	uncultured_bacterium_f_Micropepsaceae	s__uncultured_bacterium_f_Micropepsaceae
A2	9.3352	-0.217364	0.900898	nosig	k__Bacteria	Bacteroidetes	Bacteroidia	o__Cytophagales	f__Microscillaceae	uncultured_bacterium_f_Microscillaceae	s__uncultured_bacterium_f_Microscillaceae
Caulobacter	9.15895	-0.205805	0.902927	nosig	k__Bacteria	Proteobacteria	Deltaproteobacteria	o__Myxococcales	f__mle1-27	uncultured_bacterium_f_mle1_27	s__uncultured_bacterium_f_mle1-27
Acidicaldus	17.87	0.185176	0.906973	nosig	k__Bacteria	Bacteroidetes	Bacteroidia	o__Bacteroidales	f__Muribaculaceae	uncultured_bacterium_f_Muribaculaceae	s__uncultured_bacterium_f_Muribaculaceae
Megasphaera	9.06809	-0.191245	0.90789	nosig	k__Bacteria	Tenericutes	Mollicutes	o__Mycoplasmatales	f__Mycoplasmataceae	uncultured_bacterium_f_Mycoplasmataceae	s__uncultured_bacterium_f_Mycoplasmataceae
uncultured_bacterium_f_Ruminococcaceae	22.9862	-0.0968468	0.910023	nosig	k__Bacteria	Verrucomicrobia	Verrucomicrobiae	o__Opitutales	f__Opitutaceae	uncultured_bacterium_f_Opitutaceae	s__uncultured_bacterium_f_Opitutaceae
uncultured_bacterium_f_Rhodospirillaceae	4.179	0.26683	0.911258	nosig	k__Bacteria	Proteobacteria	Deltaproteobacteria	o__Myxococcales	f__P3OB-42	uncultured_bacterium_f_P3OB_42	s__uncultured_bacterium_f_P3OB-42
uncultured_bacterium_f_Magnetospirillaceae	28.6687	-0.124048	0.914624	nosig	k__Bacteria	Verrucomicrobia	Verrucomicrobiae	o__Pedosphaerales	f__Pedosphaeraceae	uncultured_bacterium_f_Pedosphaeraceae	s__uncultured_bacterium_f_Pedosphaeraceae
Yonghaparkia	38.6881	-0.138754	0.917698	nosig	k__Bacteria	Firmicutes	Clostridia	o__Clostridiales	f__Peptostreptococcaceae	uncultured_bacterium_f_Peptostreptococcaceae	s__uncultured_bacterium_f_Peptostreptococcaceae
uncultured_bacterium_o_Acidobacteriales	376.919	0.0844727	0.924825	nosig	k__Bacteria	Proteobacteria	Alphaproteobacteria	o__Rhizobiales	f__Pleomorphomonadaceae	uncultured_bacterium_f_Pleomorphomonadaceae	s__uncultured_bacterium_f_Pleomorphomonadaceae
uncultured_bacterium_o_RCP2_54	5.88478	-0.170465	0.92598	nosig	k__Bacteria	Proteobacteria	Alphaproteobacteria	o__Rhizobiales	f__Rhizobiales_Incertae_Sedis	uncultured_bacterium_f_Rhizobiales_Incertae_Sedis	s__uncultured_bacterium_f_Rhizobiales_Incertae_Sedis
uncultured_bacterium_f_Acidimicrobiaceae	6.10523	0.186264	0.928553	nosig	k__Bacteria	Proteobacteria	Alphaproteobacteria	o__Rhodospirillales	f__Rhodospirillaceae	uncultured_bacterium_f_Rhodospirillaceae	s__uncultured_bacterium_f_Rhodospirillaceae
Sphingobacterium	493.212	0.115099	0.929413	nosig	k__Bacteria	Firmicutes	Clostridia	o__Clostridiales	f__Ruminococcaceae	uncultured_bacterium_f_Ruminococcaceae	s__uncultured_bacterium_f_Ruminococcaceae
Dietzia	13.4799	-0.11642	0.930844	nosig	k__Bacteria	Patescibacteria	Saccharimonadia	o__Saccharimonadales	f__Saccharimonadaceae	uncultured_bacterium_f_Saccharimonadaceae	s__uncultured_bacterium_f_Saccharimonadaceae
uncultured_bacterium_f_Acidobacteriaceae_Subgroup_1	758.61	-0.0661269	0.936321	nosig	k__Bacteria	Patescibacteria	Saccharimonadia	o__Saccharimonadales	f__Saccharum_hybrid_cultivar	uncultured_bacterium_f_Saccharum_hybrid_cultivar	s__uncultured_bacterium_f_Saccharum_hybrid_cultivar
Nocardia	23.7518	-0.107047	0.936888	nosig	k__Bacteria	Proteobacteria	Deltaproteobacteria	o__Myxococcales	f__Sandaracinaceae	uncultured_bacterium_f_Sandaracinaceae	s__uncultured_bacterium_f_Sandaracinaceae
Inquilinus	93.271	0.0697075	0.94167	nosig	k__Bacteria	Proteobacteria	Alphaproteobacteria	o__Rickettsiales	f__SM2D12	uncultured_bacterium_f_SM2D12	s__uncultured_bacterium_f_SM2D12
uncultured_bacterium_p_GAL15	43.8644	-0.106157	0.941694	nosig	k__Bacteria	Patescibacteria	Saccharimonadia	o__Saccharimonadales	f__soil_bacterium_WF55	uncultured_bacterium_f_soil_bacterium_WF55	s__uncultured_bacterium_f_soil_bacterium_WF55
uncultured_bacterium_f_Sandaracinaceae	8.85364	0.14989	0.942066	nosig	k__Bacteria	Actinobacteria	Thermoleophilia	o__Solirubrobacterales	f__Solirubrobacteraceae	uncultured_bacterium_f_Solirubrobacteraceae	s__uncultured_bacterium_f_Solirubrobacteraceae
Anaerofilum	2.72504	0.101049	0.945767	nosig	k__Bacteria	Bacteroidetes	Bacteroidia	o__Sphingobacteriales	f__Sphingobacteriaceae	uncultured_bacterium_f_Sphingobacteriaceae	s__uncultured_bacterium_f_Sphingobacteriaceae
Aeromonas	9.85426	0.126138	0.948951	nosig	k__Bacteria	Firmicutes	Clostridia	o__Thermoanaerobacterales	f__Thermoanaerobacteraceae	uncultured_bacterium_f_Thermoanaerobacteraceae	s__uncultured_bacterium_f_Thermoanaerobacteraceae
uncultured_bacterium_o_Myxococcales	3.31035	-0.110287	0.952048	nosig	k__Bacteria	Verrucomicrobia	Verrucomicrobiae	o__Verrucomicrobiales	f__Verrucomicrobiaceae	uncultured_bacterium_f_Verrucomicrobiaceae	s__uncultured_bacterium_f_Verrucomicrobiaceae
Reyranella	64.5766	-0.0603725	0.952233	nosig	k__Bacteria	Proteobacteria	Alphaproteobacteria	o__Rhizobiales	f__Xanthobacteraceae	uncultured_bacterium_f_Xanthobacteraceae	s__uncultured_bacterium_f_Xanthobacteraceae
Akkermansia	57.533	0.0615334	0.953528	nosig	k__Bacteria	Acidobacteria	Acidobacteriia	o__Acidobacteriales	f__uncultured_bacterium_o_Acidobacteriales	uncultured_bacterium_o_Acidobacteriales	s__uncultured_bacterium_o_Acidobacteriales
agricultural_soil_bacterium_SC_I_84	7.52173	-0.11719	0.955224	nosig	k__Bacteria	Armatimonadetes	Armatimonadia	o__Armatimonadales	f__uncultured_bacterium_o_Armatimonadales	uncultured_bacterium_o_Armatimonadales	s__uncultured_bacterium_o_Armatimonadales
Enterococcus	3.79255	0.0817791	0.961499	nosig	k__Bacteria	Chloroflexi	Ktedonobacteria	o__B10-SB3A	f__uncultured_bacterium_o_B10-SB3A	uncultured_bacterium_o_B10_SB3A	s__uncultured_bacterium_o_B10-SB3A
Methylopila	4.16056	0.100209	0.966114	nosig	k__Bacteria	Chloroflexi	Ktedonobacteria	o__B12-WMSP1	f__uncultured_bacterium_o_B12-WMSP1	uncultured_bacterium_o_B12_WMSP1	s__uncultured_bacterium_o_B12-WMSP1
Mycoplasma	2.72773	-0.0934778	0.96819	nosig	k__Bacteria	Chloroflexi	Ktedonobacteria	o__C0119	f__uncultured_bacterium_o_C0119	uncultured_bacterium_o_C0119	s__uncultured_bacterium_o_C0119
uncultured_bacterium_f_Ktedonobacteraceae	327.525	-0.0359332	0.969259	nosig	k__Bacteria	Patescibacteria	Microgenomatia	o__Candidatus_Levybacteria	f__uncultured_bacterium_o_Candidatus_Levybacteria	uncultured_bacterium_o_Candidatus_Levybacteria	s__uncultured_bacterium_o_Candidatus_Levybacteria
uncultured_bacterium_f_soil_bacterium_WF55	6.359	0.0805516	0.977284	nosig	k__Bacteria	Chloroflexi	Chloroflexia	o__Elev-1554	f__uncultured_bacterium_o_Elev-1554	uncultured_bacterium_o_Elev_1554	s__uncultured_bacterium_o_Elev-1554
Acidisphaera	9.59473	0.0426262	0.978453	nosig	k__Bacteria	Proteobacteria	Alphaproteobacteria	o__Elsterales	f__uncultured_bacterium_o_Elsterales	uncultured_bacterium_o_Elsterales	s__uncultured_bacterium_o_Elsterales
Acinetobacter	71.8614	0.0207937	0.984852	nosig	k__Bacteria	Actinobacteria	Actinobacteria	o__Frankiales	f__uncultured_bacterium_o_Frankiales	uncultured_bacterium_o_Frankiales	s__uncultured_bacterium_o_Frankiales
Candidatus_Saccharimonas	8.21418	-0.01908	0.991527	nosig	k__Bacteria	Actinobacteria	Thermoleophilia	o__Gaiellales	f__uncultured_bacterium_o_Gaiellales	uncultured_bacterium_o_Gaiellales	s__uncultured_bacterium_o_Gaiellales
Verticia	16.1947	-0.0130841	0.993051	nosig	k__Bacteria	Actinobacteria	Acidimicrobiia	o__IMCC26256	f__uncultured_bacterium_o_IMCC26256	uncultured_bacterium_o_IMCC26256	s__uncultured_bacterium_o_IMCC26256
uncultured_bacterium_o_SBR1031	12.7212	-0.0136006	0.993318	nosig	k__Bacteria	Proteobacteria	Gammaproteobacteria	o__JG36-TzT-191	f__uncultured_bacterium_o_JG36-TzT-191	uncultured_bacterium_o_JG36_TzT_191	s__uncultured_bacterium_o_JG36-TzT-191
Acetobacter	5.03492	-0.0138882	0.995063	nosig	k__Bacteria	Proteobacteria	Gammaproteobacteria	o__KF-JG30-C25	f__uncultured_bacterium_o_KF-JG30-C25	uncultured_bacterium_o_KF_JG30_C25	s__uncultured_bacterium_o_KF-JG30-C25
Bosea	38.6062	0.00688432	0.995314	nosig	k__Bacteria	Actinobacteria	Acidimicrobiia	o__Microtrichales	f__uncultured_bacterium_o_Microtrichales	uncultured_bacterium_o_Microtrichales	s__uncultured_bacterium_o_Microtrichales
Ananas_comosus_pineapple	11.2309	0	1	nosig	k__Bacteria	Proteobacteria	Deltaproteobacteria	o__Myxococcales	f__uncultured_bacterium_o_Myxococcales	uncultured_bacterium_o_Myxococcales	s__uncultured_bacterium_o_Myxococcales
Frondihabitans	5.372	0	1	nosig	k__Bacteria	Cyanobacteria	Melainabacteria	o__Obscuribacterales	f__uncultured_bacterium_o_Obscuribacterales	uncultured_bacterium_o_Obscuribacterales	s__uncultured_bacterium_o_Obscuribacterales
Gordonia	7.28235	0	1	nosig	k__Bacteria	Proteobacteria	Deltaproteobacteria	o__RCP2-54	f__uncultured_bacterium_o_RCP2-54	uncultured_bacterium_o_RCP2_54	s__uncultured_bacterium_o_RCP2-54
Hymenobacter	12.6786	0	1	nosig	k__Bacteria	Proteobacteria	Alphaproteobacteria	o__Rhodospirillales	f__uncultured_bacterium_o_Rhodospirillales	uncultured_bacterium_o_Rhodospirillales	s__uncultured_bacterium_o_Rhodospirillales
Kineococcus	8.67474	0	1	nosig	k__Bacteria	Patescibacteria	Saccharimonadia	o__Saccharimonadales	f__uncultured_bacterium_o_Saccharimonadales	uncultured_bacterium_o_Saccharimonadales	s__uncultured_bacterium_o_Saccharimonadales
Leuconostoc	1.97918	0	1	nosig	k__Bacteria	Chloroflexi	Anaerolineae	o__SBR1031	f__uncultured_bacterium_o_SBR1031	uncultured_bacterium_o_SBR1031	s__uncultured_bacterium_o_SBR1031
Photobacterium_sp__JCM_19050	5.0713	0	1	nosig	k__Bacteria	Acidobacteria	Acidobacteriia	o__Subgroup_13	f__uncultured_bacterium_o_Subgroup_13	uncultured_bacterium_o_Subgroup_13	s__uncultured_bacterium_o_Subgroup_13
uncultured_bacterium_f_Mycoplasmataceae	3.23625	0	1	nosig	k__Bacteria	Acidobacteria	Acidobacteriia	o__Subgroup_2	f__uncultured_bacterium_o_Subgroup_2	uncultured_bacterium_o_Subgroup_2	s__uncultured_bacterium_o_Subgroup_2
uncultured_bacterium_f_Pleomorphomonadaceae	1.7035	0	1	nosig	k__Bacteria	Proteobacteria	Gammaproteobacteria	o__WD260	f__uncultured_bacterium_o_WD260	uncultured_bacterium_o_WD260	s__uncultured_bacterium_o_WD260
Chryseobacterium	829.77	-0.712751	NA	nosig	k__Bacteria	Armatimonadetes	uncultured_bacterium_p_Armatimonadetes	o__uncultured_bacterium_p_Armatimonadetes	f__uncultured_bacterium_p_Armatimonadetes	uncultured_bacterium_p_Armatimonadetes	s__uncultured_bacterium_p_Armatimonadetes
Dongia	16.827	-0.806669	NA	nosig	k__Bacteria	FCPU426	uncultured_bacterium_p_FCPU426	o__uncultured_bacterium_p_FCPU426	f__uncultured_bacterium_p_FCPU426	uncultured_bacterium_p_FCPU426	s__uncultured_bacterium_p_FCPU426
Enhydrobacter	1562.92	-1.29179	NA	nosig	k__Bacteria	GAL15	uncultured_bacterium_p_GAL15	o__uncultured_bacterium_p_GAL15	f__uncultured_bacterium_p_GAL15	uncultured_bacterium_p_GAL15	s__uncultured_bacterium_p_GAL15
Psychrobacter	26.1722	-2.61429	NA	nosig	k__Bacteria	WPS_2	uncultured_bacterium_p_WPS-2	o__uncultured_bacterium_p_WPS-2	f__uncultured_bacterium_p_WPS-2	uncultured_bacterium_p_WPS_2	s__uncultured_bacterium_p_WPS-2
Rothia	22.3478	12.4015	NA	nosig	k__Bacteria	Cyanobacteria	Oxyphotobacteria	o__Chloroplast	f__uncultured_microorganism	uncultured_microorganism	s__uncultured_microorganism
uncultured_bacterium_f_Barnesiellaceae	13.7597	0.23969	NA	nosig	k__Bacteria	Proteobacteria	Gammaproteobacteria	o__Betaproteobacteriales	f__Burkholderiaceae	Variovorax	s__Variovorax_sp._MA3
uncultured_bacterium_f_Gemmatimonadaceae	9.29619	-0.918495	NA	nosig	k__Bacteria	Proteobacteria	Gammaproteobacteria	o__Betaproteobacteriales	f__Burkholderiaceae	Verticia	s__uncultured_bacterium_g_Verticia
uncultured_bacterium_f_Sphingobacteriaceae	2.65015	0	NA	nosig	k__Bacteria	Actinobacteria	Actinobacteria	o__Micrococcales	f__Microbacteriaceae	Yonghaparkia	s__uncultured_bacterium_g_Yonghaparkia

## Sheet: Sheet2
genus_id	logCPM	logFC	PValue	MeanA	MeanB	level	Kingdom	Phylum	Class	Order	Family	Genus	Species
Acinetobacter	6.48398	-6.02826	7.36e-08	171.333	5.66667	Depleted	k__Bacteria	Proteobacteria	Gammaproteobacteria	o__Pseudomonadales	f__Moraxellaceae	Acinetobacter	s__Acinetobacter_sp._NCCP-550
Aeromonas	3.08916	-7.48335	0.000710246	15	0	Depleted	k__Bacteria	Proteobacteria	Gammaproteobacteria	o__Aeromonadales	f__Aeromonadaceae	Aeromonas	s__uncultured_bacterium_g_Aeromonas
Agathobacter	2.37202	-5.38063	0.0127704	8	0.333333	Depleted	k__Bacteria	Firmicutes	Clostridia	o__Clostridiales	f__Lachnospiraceae	Agathobacter	s__uncultured_bacterium_g_Agathobacter
Akkermansia	3.75596	-3.75409	0.000871928	21.6667	3.33333	Depleted	k__Bacteria	Verrucomicrobia	Verrucomicrobiae	o__Verrucomicrobiales	f__Akkermansiaceae	Akkermansia	s__uncultured_bacterium_g_Akkermansia
Alcaligenes	7.15154	-3.01258	0.0240724	227.667	54.6667	Depleted	k__Bacteria	Proteobacteria	Gammaproteobacteria	o__Betaproteobacteriales	f__Burkholderiaceae	Alcaligenes	s__uncultured_bacterium_g_Alcaligenes
Altererythrobacter	1.50758	-5.44106	0.0246396	3.66667	0	Depleted	k__Bacteria	Proteobacteria	Alphaproteobacteria	o__Sphingomonadales	f__Sphingomonadaceae	Altererythrobacter	s__Porphyrobacter_sp._SX2RGS8
Amycolatopsis	8.2038	-2.42519	0.025102	464	123.667	Depleted	k__Bacteria	Actinobacteria	Actinobacteria	o__Pseudonocardiales	f__Pseudonocardiaceae	Amycolatopsis	s__uncultured_bacterium_g_Amycolatopsis
Aquicella	6.7639	-2.40008	0.046185	158	57.3333	Depleted	k__Bacteria	Proteobacteria	Gammaproteobacteria	o__Diplorickettsiales	f__Diplorickettsiaceae	Aquicella	s__uncultured_bacterium_g_Aquicella
Arthrobacter	4.66353	-3.40057	0.0014361	41.6667	7	Depleted	k__Bacteria	Actinobacteria	Actinobacteria	o__Micrococcales	f__Micrococcaceae	Arthrobacter	s__uncultured_bacterium_g_Arthrobacter
Bacillus	7.7847	-3.83912	0.000533528	386.333	52.6667	Depleted	k__Bacteria	Firmicutes	Bacilli	o__Bacillales	f__Bacillaceae	Bacillus	s__Bacillus_drentensis
Brachybacterium	6.13292	-5.02437	4.58e-06	131.333	7	Depleted	k__Bacteria	Actinobacteria	Actinobacteria	o__Micrococcales	f__Dermabacteraceae	Brachybacterium	s__uncultured_bacterium_g_Brachybacterium
Brevibacterium	4.57551	-4.28342	0.000562591	41.3333	4.33333	Depleted	k__Bacteria	Actinobacteria	Actinobacteria	o__Micrococcales	f__Brevibacteriaceae	Brevibacterium	s__uncultured_bacterium_g_Brevibacterium
Coriobacteriaceae_UCG_002	1.32769	-3.98094	0.0315805	2.66667	0.333333	Depleted	k__Bacteria	Actinobacteria	Coriobacteriia	o__Coriobacteriales	f__Atopobiaceae	Coriobacteriaceae_UCG_002	s__uncultured_bacterium_g_Coriobacteriaceae_UCG-002
Corynebacterium_1	6.59261	-4.23488	0.000148655	173.333	17.6667	Depleted	k__Bacteria	Actinobacteria	Actinobacteria	o__Corynebacteriales	f__Corynebacteriaceae	Corynebacterium_1	s__Corynebacterium_glutamicum
Dietzia	3.54556	-4.88861	0.0011061	20	1.33333	Depleted	k__Bacteria	Actinobacteria	Actinobacteria	o__Corynebacteriales	f__Dietziaceae	Dietzia	s__Dietzia_papillomatosis
Enterobacter	6.42923	2.92107	0.00892599	10.3333	160	Enriched	k__Bacteria	Proteobacteria	Gammaproteobacteria	o__Enterobacteriales	f__Enterobacteriaceae	Enterobacter	s__uncultured_bacterium_g_Enterobacter
Falsirhodobacter	2.7747	-5.0582	0.00475382	11	0.666667	Depleted	k__Bacteria	Proteobacteria	Alphaproteobacteria	o__Rhodobacterales	f__Rhodobacteraceae	Falsirhodobacter	s__uncultured_bacterium_g_Falsirhodobacter
Filimonas	2.17313	-4.32007	0.026689	6.33333	0.666667	Depleted	k__Bacteria	Bacteroidetes	Bacteroidia	o__Chitinophagales	f__Chitinophagaceae	Filimonas	s__Arvibacter_flaviflagrans
Gardnerella	3.17153	-5.03708	0.0415628	15	1	Depleted	k__Bacteria	Actinobacteria	Actinobacteria	o__Bifidobacteriales	f__Bifidobacteriaceae	Gardnerella	s__uncultured_bacterium_g_Gardnerella
Georgenia	3.6641	-4.3063	0.00286966	21.3333	2	Depleted	k__Bacteria	Actinobacteria	Actinobacteria	o__Micrococcales	f__Bogoriellaceae	Georgenia	s__uncultured_bacterium_g_Georgenia
Glycomyces	4.13011	5.58918	0.00271285	0.333333	32.6667	Enriched	k__Bacteria	Actinobacteria	Actinobacteria	o__Glycomycetales	f__Glycomycetaceae	Glycomyces	s__Glycomyces_mayteni
Gordonia	2.87644	-5.27378	0.0483957	12	0.666667	Depleted	k__Bacteria	Actinobacteria	Actinobacteria	o__Corynebacteriales	f__Nocardiaceae	Gordonia	s__uncultured_bacterium_g_Gordonia
Haematomicrobium	7.21117	-4.58044	0.000282167	271.667	22.6667	Depleted	k__Bacteria	Actinobacteria	Actinobacteria	o__Micrococcales	f__Micrococcaceae	Haematomicrobium	s__uncultured_bacterium_g_Haematomicrobium
Ileibacterium	2.37202	-3.3676	0.0341842	7	1.33333	Depleted	k__Bacteria	Firmicutes	Erysipelotrichia	o__Erysipelotrichales	f__Erysipelotrichaceae	Ileibacterium	s__uncultured_bacterium_g_Ileibacterium
Lactobacillus	5.91512	-3.06001	0.0014977	96	22.6667	Depleted	k__Bacteria	Firmicutes	Bacilli	o__Lactobacillales	f__Lactobacillaceae	Lactobacillus	s__uncultured_bacterium_g_Lactobacillus
Leucobacter	5.67271	-5.39335	4.94e-07	95.3333	4.66667	Depleted	k__Bacteria	Actinobacteria	Actinobacteria	o__Micrococcales	f__Microbacteriaceae	Leucobacter	s__uncultured_bacterium_g_Leucobacter
Megamonas	3.64501	-1.58286	0.0361966	14.3333	8.66667	Depleted	k__Bacteria	Firmicutes	Negativicutes	o__Selenomonadales	f__Veillonellaceae	Megamonas	s__uncultured_bacterium_g_Megamonas
Mesorhizobium	7.82661	1.63104	0.0292197	76.6667	375.333	Enriched	k__Bacteria	Proteobacteria	Alphaproteobacteria	o__Rhizobiales	f__Rhizobiaceae	Mesorhizobium	s__uncultured_bacterium_g_Mesorhizobium
Methylopila	2.46205	4.68168	0.0393974	0	9	Enriched	k__Bacteria	Proteobacteria	Alphaproteobacteria	o__Rhizobiales	f__Methylopilaceae	Methylopila	s__uncultured_bacterium_g_Methylopila
Mitsuaria	1.22856	-4.95554	0.013479	2.66667	0	Depleted	k__Bacteria	Proteobacteria	Gammaproteobacteria	o__Betaproteobacteriales	f__Burkholderiaceae	Mitsuaria	s__Mitsuaria_chitosanitabida
Mucispirillum	2.90881	5.2256	0.0253077	0	13	Enriched	k__Bacteria	Deferribacteres	Deferribacteres	o__Deferribacterales	f__Deferribacteraceae	Mucispirillum	s__Mucispirillum_schaedleri_ASF457
Ochrobactrum	8.34064	-3.03976	0.00728716	523	123.333	Depleted	k__Bacteria	Proteobacteria	Alphaproteobacteria	o__Rhizobiales	f__Rhizobiaceae	Ochrobactrum	s__uncultured_bacterium_g_Ochrobactrum
Olivibacter	5.64414	4.22819	0.00585641	3	95	Enriched	k__Bacteria	Bacteroidetes	Bacteroidia	o__Sphingobacteriales	f__Sphingobacteriaceae	Olivibacter	s__uncultured_bacterium_g_Olivibacter
Oribacterium	2.17313	-6.38882	0.0468047	7	0	Depleted	k__Bacteria	Firmicutes	Clostridia	o__Clostridiales	f__Lachnospiraceae	Oribacterium	s__uncultured_bacterium_g_Oribacterium
Prevotella_7	2.276	-5.27963	0.0200152	7.33333	0.333333	Depleted	k__Bacteria	Bacteroidetes	Bacteroidia	o__Bacteroidales	f__Prevotellaceae	Prevotella_7	s__uncultured_bacterium_g_Prevotella_7
Pseudomonas	5.07368	-3.19962	0.00512413	53.6667	11.6667	Depleted	k__Bacteria	Proteobacteria	Gammaproteobacteria	o__Pseudomonadales	f__Pseudomonadaceae	Pseudomonas	s__Pseudomonas_sp._J1-5-3
Rhodococcus	3.80839	-4.6286	0.000995201	24.3333	1.66667	Depleted	k__Bacteria	Actinobacteria	Actinobacteria	o__Corynebacteriales	f__Nocardiaceae	Rhodococcus	s__bacterium_GC452011
Roseomonas	2.80941	-3.32239	0.0328144	10	2	Depleted	k__Bacteria	Proteobacteria	Alphaproteobacteria	o__Acetobacterales	f__Acetobacteraceae	Roseomonas	s__Roseomonas_sp._L2D36B
Ruminococcaceae_NK4A214_group	3.08916	-4.68523	0.00379273	14	1	Depleted	k__Bacteria	Firmicutes	Clostridia	o__Clostridiales	f__Ruminococcaceae	Ruminococcaceae_NK4A214_group	s__uncultured_bacterium_g_Ruminococcaceae_NK4A214_group
Sinomonas	6.92493	2.34524	0.041705	26.6667	214.333	Enriched	k__Bacteria	Actinobacteria	Actinobacteria	o__Micrococcales	f__Micrococcaceae	Sinomonas	s__Micrococcaceae_bacterium_JCM_28296
Siphonobacter	2.1188	-5.26698	0.0300539	6.33333	0.333333	Depleted	k__Bacteria	Bacteroidetes	Bacteroidia	o__Cytophagales	f__Microscillaceae	Siphonobacter	s__uncultured_bacterium_g_Siphonobacter
Stenotrophomonas	4.63479	-2.44346	0.0359032	35	12.6667	Depleted	k__Bacteria	Proteobacteria	Gammaproteobacteria	o__Xanthomonadales	f__Xanthomonadaceae	Stenotrophomonas	s__uncultured_bacterium_g_Stenotrophomonas
Succinivibrio	3.06062	-7.44591	0.0138828	14.6667	0	Depleted	k__Bacteria	Proteobacteria	Gammaproteobacteria	o__Aeromonadales	f__Succinivibrionaceae	Succinivibrio	s__uncultured_bacterium_g_Succinivibrio
uncultured_bacterium_c_0319_7L14	5.4266	4.33837	0.0154256	2.33333	81.6667	Enriched	k__Bacteria	Actinobacteria	0319-7L14	o__uncultured_bacterium_c_0319-7L14	f__uncultured_bacterium_c_0319-7L14	uncultured_bacterium_c_0319_7L14	s__uncultured_bacterium_c_0319-7L14
uncultured_bacterium_c_Alphaproteobacteria	6.84979	-3.84159	0.0209998	204.333	24.3333	Depleted	k__Bacteria	Proteobacteria	Alphaproteobacteria	o__uncultured_bacterium_c_Alphaproteobacteria	f__uncultured_bacterium_c_Alphaproteobacteria	uncultured_bacterium_c_Alphaproteobacteria	s__uncultured_bacterium_c_Alphaproteobacteria
uncultured_bacterium_f_Micromonosporaceae	4.393	-8.66724	0.0126814	40	0	Depleted	k__Bacteria	Actinobacteria	Actinobacteria	o__Micromonosporales	f__Micromonosporaceae	uncultured_bacterium_f_Micromonosporaceae	s__uncultured_bacterium_f_Micromonosporaceae
uncultured_bacterium_f_Muribaculaceae	5.45429	-3.10273	0.000420947	69.3333	16.3333	Depleted	k__Bacteria	Bacteroidetes	Bacteroidia	o__Bacteroidales	f__Muribaculaceae	uncultured_bacterium_f_Muribaculaceae	s__uncultured_bacterium_f_Muribaculaceae
uncultured_bacterium_f_Saccharimonadaceae	2.90881	-4.14496	0.0156385	11.6667	1.33333	Depleted	k__Bacteria	Patescibacteria	Saccharimonadia	o__Saccharimonadales	f__Saccharimonadaceae	uncultured_bacterium_f_Saccharimonadaceae	s__uncultured_bacterium_f_Saccharimonadaceae
uncultured_bacterium_o_C0119	7.72003	2.77756	0.0104644	37.6667	382	Enriched	k__Bacteria	Chloroflexi	Ktedonobacteria	o__C0119	f__uncultured_bacterium_o_C0119	uncultured_bacterium_o_C0119	s__uncultured_bacterium_o_C0119
Verticia	3.11714	-3.77126	0.0169305	13.3333	2	Depleted	k__Bacteria	Proteobacteria	Gammaproteobacteria	o__Betaproteobacteriales	f__Burkholderiaceae	Verticia	s__uncultured_bacterium_g_Verticia
7703	9.0224	0.762177	0.474015	260	778	nosig	k__Bacteria	Chloroflexi	Ktedonobacteria	o__Ktedonobacterales	f__Ktedonobacteraceae	7703	s__uncultured_bacterium_g_1921-2
7731	4.05976	-0.0674911	0.96669	12	19.3333	nosig	k__Bacteria	Chloroflexi	Ktedonobacteria	o__Ktedonobacterales	f__Ktedonobacteraceae	7731	s__uncultured_bacterium_g_1921-3
[Eubacterium]_coprostanoligenes_group	2.276	-0.907428	0.478169	4	3.66667	nosig	k__Bacteria	Firmicutes	Clostridia	o__Clostridiales	f__Ruminococcaceae	[Eubacterium]_coprostanoligenes_group	s__uncultured_bacterium_g_[Eubacterium]_coprostanoligenes_group
[Ruminococcus]_torques_group	2.17313	0.450008	0.711051	2	5	nosig	k__Bacteria	Firmicutes	Clostridia	o__Clostridiales	f__Lachnospiraceae	[Ruminococcus]_torques_group	s__uncultured_bacterium_g_[Ruminococcus]_torques_group
1174_901_12	5.82892	1.02766	0.31742	25.6667	86	nosig	k__Bacteria	Proteobacteria	Alphaproteobacteria	o__Rhizobiales	f__Beijerinckiaceae	1174_901_12	s__uncultured_bacterium_g_1174-901-12
A2	0.745596	-2.53174	0.2445	1	0.333333	nosig	k__Bacteria	Firmicutes	Clostridia	o__Clostridiales	f__Lachnospiraceae	A2	s__uncultured_bacterium_g_A2
Acetobacter	0.234706	0.112697	0.967227	0	0.333333	nosig	k__Bacteria	Proteobacteria	Alphaproteobacteria	o__Acetobacterales	f__Acetobacteraceae	Acetobacter	s__uncultured_bacterium_g_Acetobacter
Achromobacter	2.50504	0.118292	0.927919	3	6.33333	nosig	k__Bacteria	Proteobacteria	Gammaproteobacteria	o__Betaproteobacteriales	f__Burkholderiaceae	Achromobacter	s__BTEX-degrading_bacterium_enrichment_culture
Acidibacter	9.01637	-0.456179	0.633408	436.333	597.333	nosig	k__Bacteria	Proteobacteria	Gammaproteobacteria	o__Gammaproteobacteria_Incertae_Sedis	Unclassified	Acidibacter	s__bacterium_Ellin5264
Acidicaldus	5.7596	-1.90243	0.229949	74.6667	31.6667	nosig	k__Bacteria	Proteobacteria	Alphaproteobacteria	o__Acetobacterales	f__Acetobacteraceae	Acidicaldus	s__uncultured_bacterium_g_Acidicaldus
Acidicapsa	7.58629	-0.0481543	0.969468	149	233.333	nosig	k__Bacteria	Acidobacteria	Acidobacteriia	o__Acidobacteriales	f__Acidobacteriaceae_Subgroup_1	Acidicapsa	s__Acidicapsa_sp._CE1
Acidiphilium	6.14316	1.67639	0.113974	20.6667	118.667	nosig	k__Bacteria	Proteobacteria	Alphaproteobacteria	o__Acetobacterales	f__Acetobacteraceae	Acidiphilium	s__uncultured_bacterium_g_Acidiphilium
Acidipila	9.30228	0.318303	0.810821	434.667	826	nosig	k__Bacteria	Acidobacteria	Acidobacteriia	o__Acidobacteriales	f__Acidobacteriaceae_Subgroup_1	Acidipila	s__Acidipila_dinghuensis
Acidisoma	5.76403	1.17976	0.373325	22	84.6667	nosig	k__Bacteria	Proteobacteria	Alphaproteobacteria	o__Acetobacterales	f__Acetobacteraceae	Acidisoma	s__Acidisoma_tundrae
Acidisphaera	4.5137	0.166849	0.916136	14.3333	29.3333	nosig	k__Bacteria	Proteobacteria	Alphaproteobacteria	o__Acetobacterales	f__Acetobacteraceae	Acidisphaera	s__uncultured_bacterium_g_Acidisphaera
Acidothermus	10.2592	0.339111	0.719367	772.667	1676.33	nosig	k__Bacteria	Actinobacteria	Actinobacteria	o__Frankiales	f__Acidothermaceae	Acidothermus	s__uncultured_bacterium_g_Acidothermus
Actinoallomurus	4.19718	-4.27227	0.0521144	32.3333	2.33333	nosig	k__Bacteria	Actinobacteria	Actinobacteria	o__Streptosporangiales	f__Thermomonosporaceae	Actinoallomurus	s__uncultured_bacterium_g_Actinoallomurus
Actinocatenispora	6.23541	-2.59618	0.0807655	120	28.6667	nosig	k__Bacteria	Actinobacteria	Actinobacteria	o__Micromonosporales	f__Micromonosporaceae	Actinocatenispora	s__Actinocatenispora_rupis
Actinokineospora	2.84331	1.74285	0.472349	1.66667	10.6667	nosig	k__Bacteria	Actinobacteria	Actinobacteria	o__Pseudonocardiales	f__Pseudonocardiaceae	Actinokineospora	s__uncultured_bacterium_g_Actinokineospora
Actinomadura	4.33462	-0.918137	0.501524	19.6667	18.6667	nosig	k__Bacteria	Actinobacteria	Actinobacteria	o__Streptosporangiales	f__Thermomonosporaceae	Actinomadura	s__Actinomadura_sp._Shinshu-MS-03
Actinomycetospora	6.31004	0.111962	0.938548	60	96.6667	nosig	k__Bacteria	Actinobacteria	Actinobacteria	o__Pseudonocardiales	f__Pseudonocardiaceae	Actinomycetospora	s__uncultured_bacterium_g_Actinomycetospora
Actinoplanes	7.54697	-0.369843	0.785253	175.667	196.333	nosig	k__Bacteria	Actinobacteria	Actinobacteria	o__Micromonosporales	f__Micromonosporaceae	Actinoplanes	s__uncultured_bacterium_g_Actinoplanes
Actinospica	10.4925	-0.153429	0.855136	1227	1652.33	nosig	k__Bacteria	Actinobacteria	Actinobacteria	o__Catenulisporales	f__Actinospicaceae	Actinospica	s__uncultured_bacterium_g_Actinospica
Adlercreutzia	0.0143553	0	1	0	0	nosig	k__Bacteria	Actinobacteria	Coriobacteriia	o__Coriobacteriales	f__Eggerthellaceae	Adlercreutzia	s__uncultured_bacterium_g_Adlercreutzia
ADurb_Bin063_1	5.32829	-0.28854	0.852608	31.3333	47	nosig	k__Bacteria	Verrucomicrobia	Verrucomicrobiae	o__Pedosphaerales	f__Pedosphaeraceae	ADurb_Bin063_1	s__uncultured_bacterium_g_ADurb.Bin063-1
Aegilops_tauschii	1.0072	1.3803	0.427891	0.333333	1.66667	nosig	k__Bacteria	Proteobacteria	Alphaproteobacteria	o__Rickettsiales	f__Mitochondria	Aegilops_tauschii	s__Aegilops_tauschii
Aetherobacter	3.14459	0.862841	0.689235	3.66667	12	nosig	k__Bacteria	Proteobacteria	Deltaproteobacteria	o__Myxococcales	f__Polyangiaceae	Aetherobacter	s__uncultured_bacterium_g_Aetherobacter
agricultural_soil_bacterium_SC_I_84	4.52419	-1.56535	0.452442	26.6667	17.3333	nosig	k__Bacteria	Proteobacteria	Gammaproteobacteria	o__Betaproteobacteriales	f__SC-I-84	agricultural_soil_bacterium_SC_I_84	s__uncultured_bacterium_g_agricultural_soil_bacterium_SC-I-84
Aliidongia	6.66073	0.775429	0.485915	51.3333	149	nosig	k__Bacteria	Proteobacteria	Alphaproteobacteria	o__Elsterales	f__Elsteraceae	Aliidongia	s__Aliidongia_dinghuensis
Alistipes	2.94048	-1.50449	0.184149	7.66667	5.66667	nosig	k__Bacteria	Bacteroidetes	Bacteroidia	o__Bacteroidales	f__Rikenellaceae	Alistipes	s__uncultured_bacterium_g_Alistipes
Allobaculum	4.13011	-1.76823	0.193349	20	13	nosig	k__Bacteria	Firmicutes	Erysipelotrichia	o__Erysipelotrichales	f__Erysipelotrichaceae	Allobaculum	s__uncultured_bacterium_g_Allobaculum
Alloprevotella	2.17313	-2.243	0.0963862	5	2	nosig	k__Bacteria	Bacteroidetes	Bacteroidia	o__Bacteroidales	f__Prevotellaceae	Alloprevotella	s__uncultured_bacterium_g_Alloprevotella
Allorhizobium_Neorhizobium_Pararhizobium_Rhizobium	7.82661	-0.98914	0.33966	222.333	229.667	nosig	k__Bacteria	Proteobacteria	Alphaproteobacteria	o__Rhizobiales	f__Rhizobiaceae	Allorhizobium_Neorhizobium_Pararhizobium_Rhizobium	s__uncultured_bacterium_g_Allorhizobium-Neorhizobium-Pararhizobium-Rhizobium
alphaI_cluster	7.39097	-0.601726	0.499334	158	175.667	nosig	k__Bacteria	Proteobacteria	Alphaproteobacteria	o__Rhizobiales	f__Beijerinckiaceae	alphaI_cluster	s__uncultured_bacterium_g_alphaI_cluster
Amnibacterium	2.50504	2.07444	0.207551	1	8.33333	nosig	k__Bacteria	Actinobacteria	Actinobacteria	o__Micrococcales	f__Microbacteriaceae	Amnibacterium	s__uncultured_bacterium_g_Amnibacterium
Anaerofilum	1.8784	0.260816	0.870627	1.66667	3.66667	nosig	k__Bacteria	Firmicutes	Clostridia	o__Clostridiales	f__Ruminococcaceae	Anaerofilum	s__uncultured_bacterium_g_Anaerofilum
Anaerotruncus	0.234706	0.112697	0.966202	0	0.333333	nosig	k__Bacteria	Firmicutes	Clostridia	o__Clostridiales	f__Ruminococcaceae	Anaerotruncus	s__uncultured_bacterium_g_Anaerotruncus
Ananas_comosus_pineapple	0.0143553	0	1	0	0	nosig	k__Bacteria	Proteobacteria	Alphaproteobacteria	o__Rickettsiales	f__Mitochondria	Ananas_comosus_pineapple	s__Ananas_comosus_pineapple
Aquisphaera	5.50282	0.953017	0.499048	20.6667	68	nosig	k__Bacteria	Planctomycetes	Planctomycetacia	o__Isosphaerales	f__Isosphaeraceae	Aquisphaera	s__uncultured_bacterium_g_Aquisphaera
Arsenophonus	0.0143553	0	1	0	0	nosig	k__Bacteria	Proteobacteria	Gammaproteobacteria	o__Enterobacteriales	f__Enterobacteriaceae	Arsenophonus	s__uncultured_bacterium_g_Arsenophonus
Asticcacaulis	4.0009	0.882712	0.603152	7.66667	22.3333	nosig	k__Bacteria	Proteobacteria	Alphaproteobacteria	o__Caulobacterales	f__Caulobacteraceae	Asticcacaulis	s__uncultured_bacterium_g_Asticcacaulis
Aureimonas	1.0072	0.167432	0.926846	0.666667	1.33333	nosig	k__Bacteria	Proteobacteria	Alphaproteobacteria	o__Rhizobiales	f__Rhizobiaceae	Aureimonas	s__uncultured_bacterium_g_Aureimonas
Azospirillum	0.594549	-3.4678	0.0807163	1	0	nosig	k__Bacteria	Proteobacteria	Alphaproteobacteria	o__Azospirillales	f__Azospirillaceae	Azospirillum	s__uncultured_bacterium_g_Azospirillum
BacC_u_018	2.06235	-0.25393	0.939015	2.33333	4	nosig	k__Bacteria	Chloroflexi	Ktedonobacteria	o__Ktedonobacterales	f__Ktedonobacteraceae	BacC_u_018	s__uncultured_bacterium_g_BacC-u-018
bacterium_enrichment_culture_clone_auto10_4W	3.70155	1.49278	0.542963	4	20	nosig	k__Bacteria	Verrucomicrobia	Verrucomicrobiae	o__Pedosphaerales	f__Pedosphaeraceae	bacterium_enrichment_culture_clone_auto10_4W	s__uncultured_bacterium_g_bacterium_enrichment_culture_clone_auto10_4W
Bacteroides	5.96216	-0.765247	0.340693	58	64.6667	nosig	k__Bacteria	Bacteroidetes	Bacteroidia	o__Bacteroidales	f__Bacteroidaceae	Bacteroides	s__uncultured_bacterium_g_Bacteroides
Bauldia	3.50377	-1.70523	0.378194	14	6.66667	nosig	k__Bacteria	Proteobacteria	Alphaproteobacteria	o__Rhizobiales	f__Rhizobiales_Incertae_Sedis	Bauldia	s__uncultured_bacterium_g_Bauldia
Bdellovibrio	2.66524	-0.910868	0.679399	5.66667	5	nosig	k__Bacteria	Proteobacteria	Deltaproteobacteria	o__Bdellovibrionales	f__Bdellovibrionaceae	Bdellovibrio	s__uncultured_bacterium_g_Bdellovibrio
Bifidobacterium	4.80787	-0.921674	0.341161	26.6667	27.3333	nosig	k__Bacteria	Actinobacteria	Actinobacteria	o__Bifidobacteriales	f__Bifidobacteriaceae	Bifidobacterium	s__uncultured_bacterium_g_Bifidobacterium
Bilophila	0.594549	1.60069	0.456758	0	1	nosig	k__Bacteria	Proteobacteria	Deltaproteobacteria	o__Desulfovibrionales	f__Desulfovibrionaceae	Bilophila	s__uncultured_bacterium_g_Bilophila
Blastocatella	3.50377	-1.59742	0.588497	14	6.66667	nosig	k__Bacteria	Acidobacteria	Blastocatellia_Subgroup_4	o__Blastocatellales	f__Blastocatellaceae	Blastocatella	s__uncultured_bacterium_g_Blastocatella
Blastococcus	3.90785	1.83283	0.181866	4.33333	23.6667	nosig	k__Bacteria	Actinobacteria	Actinobacteria	o__Frankiales	f__Geodermatophilaceae	Blastococcus	s__uncultured_bacterium_g_Blastococcus
Blautia	4.71937	-1.40452	0.13238	28	22.6667	nosig	k__Bacteria	Firmicutes	Clostridia	o__Clostridiales	f__Lachnospiraceae	Blautia	s__uncultured_bacterium_g_Blautia
Bosea	2.0036	-1.82767	0.173924	4	2	nosig	k__Bacteria	Proteobacteria	Alphaproteobacteria	o__Rhizobiales	f__Beijerinckiaceae	Bosea	s__uncultured_bacterium_g_Bosea
Bradyrhizobium	10.6774	-0.0382697	0.955244	1277.67	1995.67	nosig	k__Bacteria	Proteobacteria	Alphaproteobacteria	o__Rhizobiales	f__Xanthobacteraceae	Bradyrhizobium	s__uncultured_bacterium_g_Bradyrhizobium
Brevinema	0.425817	0.933728	0.726265	0	0.666667	nosig	k__Bacteria	Spirochaetes	Spirochaetia	o__Brevinematales	f__Brevinemataceae	Brevinema	s__Brevinema_andersonii
Brevundimonas	2.0036	-1.68735	0.159125	3.66667	2.33333	nosig	k__Bacteria	Proteobacteria	Alphaproteobacteria	o__Caulobacterales	f__Caulobacteraceae	Brevundimonas	s__uncultured_bacterium_g_Brevundimonas
Bryobacter	10.0334	-0.914259	0.274539	1130.33	963.667	nosig	k__Bacteria	Acidobacteria	Acidobacteriia	o__Solibacterales	f__Solibacteraceae_Subgroup_3	Bryobacter	s__uncultured_bacterium_g_Bryobacter
Bryocella	3.17153	2.97855	0.186537	1	15	nosig	k__Bacteria	Acidobacteria	Acidobacteriia	o__Acidobacteriales	f__Acidobacteriaceae_Subgroup_1	Bryocella	s__uncultured_bacterium_g_Bryocella
Burkholderia_Caballeronia_Paraburkholderia	10.5018	0.396853	0.618029	901.667	1996.33	nosig	k__Bacteria	Proteobacteria	Gammaproteobacteria	o__Betaproteobacteriales	f__Burkholderiaceae	Burkholderia_Caballeronia_Paraburkholderia	s__uncultured_bacterium_g_Burkholderia-Caballeronia-Paraburkholderia
Butyricicoccus	2.46205	0.244302	0.832816	2.66667	6.33333	nosig	k__Bacteria	Firmicutes	Clostridia	o__Clostridiales	f__Ruminococcaceae	Butyricicoccus	s__uncultured_bacterium_g_Butyricicoccus
Caenimonas	4.17073	-1.60614	0.259751	23.3333	10.6667	nosig	k__Bacteria	Proteobacteria	Gammaproteobacteria	o__Betaproteobacteriales	f__Burkholderiaceae	Caenimonas	s__uncultured_bacterium_g_Caenimonas
Candidatus_Koribacter	6.67727	0.0576337	0.958264	75	127.667	nosig	k__Bacteria	Acidobacteria	Acidobacteriia	o__Acidobacteriales	f__Koribacteraceae	Candidatus_Koribacter	s__uncultured_bacterium_g_Candidatus_Koribacter
Candidatus_Saccharimonas	2.46205	-0.379359	0.83713	3.33333	5.66667	nosig	k__Bacteria	Patescibacteria	Saccharimonadia	o__Saccharimonadales	f__Saccharimonadaceae	Candidatus_Saccharimonas	s__uncultured_bacterium_g_Candidatus_Saccharimonas
Candidatus_Solibacter	9.76572	-0.757499	0.444037	854.333	884.667	nosig	k__Bacteria	Acidobacteria	Acidobacteriia	o__Solibacterales	f__Solibacteraceae_Subgroup_3	Candidatus_Solibacter	s__uncultured_bacterium_g_Candidatus_Solibacter
Candidatus_Udaeobacter	1.58976	-3.2869	0.212529	3.33333	0.666667	nosig	k__Bacteria	Verrucomicrobia	Verrucomicrobiae	o__Chthoniobacterales	f__Chthoniobacteraceae	Candidatus_Udaeobacter	s__uncultured_bacterium_g_Candidatus_Udaeobacter
Candidatus_Xiphinematobacter	5.49751	-0.689261	0.62839	41.3333	47	nosig	k__Bacteria	Verrucomicrobia	Verrucomicrobiae	o__Chthoniobacterales	f__Xiphinematobacteraceae	Candidatus_Xiphinematobacter	s__uncultured_bacterium_g_Candidatus_Xiphinematobacter
Catenulispora	9.2432	0.142357	0.87872	449.333	760.667	nosig	k__Bacteria	Actinobacteria	Actinobacteria	o__Catenulisporales	f__Catenulisporaceae	Catenulispora	s__uncultured_bacterium_g_Catenulispora
Caulobacter	2.70266	1.47416	0.402309	2	9	nosig	k__Bacteria	Proteobacteria	Alphaproteobacteria	o__Caulobacterales	f__Caulobacteraceae	Caulobacter	s__Caulobacter_sp._FSBRY13
Cellulosimicrobium	1.66751	-0.787326	0.695259	2.33333	2	nosig	k__Bacteria	Actinobacteria	Actinobacteria	o__Micrococcales	f__Promicromonosporaceae	Cellulosimicrobium	s__uncultured_bacterium_g_Cellulosimicrobium
Cellvibrio	0.234706	0.112697	0.960332	0	0.333333	nosig	k__Bacteria	Proteobacteria	Gammaproteobacteria	o__Cellvibrionales	f__Cellvibrionaceae	Cellvibrio	s__uncultured_bacterium_g_Cellvibrio
Cetobacterium	4.80787	-0.869246	0.494927	25.3333	28.6667	nosig	k__Bacteria	Fusobacteria	Fusobacteriia	o__Fusobacteriales	f__Fusobacteriaceae	Cetobacterium	s__uncultured_bacterium_g_Cetobacterium
Chitinophaga	5.20333	-0.53254	0.63996	32.3333	39.3333	nosig	k__Bacteria	Bacteroidetes	Bacteroidia	o__Chitinophagales	f__Chitinophagaceae	Chitinophaga	s__uncultured_bacterium_g_Chitinophaga
Christensenellaceae_R_7_group	3.22394	-2.3517	0.132687	12	4.66667	nosig	k__Bacteria	Firmicutes	Clostridia	o__Clostridiales	f__Christensenellaceae	Christensenellaceae_R_7_group	s__uncultured_bacterium_g_Christensenellaceae_R-7_group
Chryseobacterium	11.0664	-8.11553	NA	4255	32	nosig	k__Bacteria	Bacteroidetes	Bacteroidia	o__Flavobacteriales	f__Weeksellaceae	Chryseobacterium	s__uncultured_bacterium_g_Chryseobacterium
Chthoniobacter	7.72003	2.00521	0.0725517	55.3333	364.333	nosig	k__Bacteria	Verrucomicrobia	Verrucomicrobiae	o__Chthoniobacterales	f__Chthoniobacteraceae	Chthoniobacter	s__uncultured_bacterium_g_Chthoniobacter
Chthonomonas	6.39535	0.504334	0.724331	48.3333	118	nosig	k__Bacteria	Armatimonadetes	Chthonomonadetes	o__Chthonomonadales	f__Chthonomonadaceae	Chthonomonas	s__uncultured_bacterium_g_Chthonomonas
Chujaibacter	4.70099	-1.26912	0.417067	28	22	nosig	k__Bacteria	Proteobacteria	Gammaproteobacteria	o__Xanthomonadales	f__Rhodanobacteraceae	Chujaibacter	s__uncultured_bacterium_g_Chujaibacter
Clostridium_sensu_stricto_1	3.9858	-1.97009	0.171649	19	10.6667	nosig	k__Bacteria	Firmicutes	Clostridia	o__Clostridiales	f__Clostridiaceae_1	Clostridium_sensu_stricto_1	s__uncultured_bacterium_g_Clostridium_sensu_stricto_1
Comamonas	1.32769	-3.39478	0.186182	2.66667	0.333333	nosig	k__Bacteria	Proteobacteria	Gammaproteobacteria	o__Betaproteobacteriales	f__Burkholderiaceae	Comamonas	s__Comamonas_sp._R-25060
Conexibacter	10.0839	1.10475	0.239654	459.333	1709.33	nosig	k__Bacteria	Actinobacteria	Thermoleophilia	o__Solirubrobacterales	f__Solirubrobacteraceae	Conexibacter	s__uncultured_bacterium_g_Conexibacter
Crossiella	7.17835	-0.241268	0.860052	124.333	163.333	nosig	k__Bacteria	Actinobacteria	Actinobacteria	o__Pseudonocardiales	f__Pseudonocardiaceae	Crossiella	s__uncultured_bacterium_g_Crossiella
Cutibacterium	4.95466	-2.25532	0.081629	42.6667	17.3333	nosig	k__Bacteria	Actinobacteria	Actinobacteria	o__Propionibacteriales	f__Propionibacteriaceae	Cutibacterium	s__uncultured_bacterium_g_Cutibacterium
Delftia	0.0143553	0	1	0	0	nosig	k__Bacteria	Proteobacteria	Gammaproteobacteria	o__Betaproteobacteriales	f__Burkholderiaceae	Delftia	s__uncultured_bacterium_g_Delftia
Desulfovibrio	4.65402	-0.946194	0.27093	24.3333	24	nosig	k__Bacteria	Proteobacteria	Deltaproteobacteria	o__Desulfovibrionales	f__Desulfovibrionaceae	Desulfovibrio	s__bacterium_New_Zealand_D
Devosia	7.04086	-0.851272	0.286309	138	123.333	nosig	k__Bacteria	Proteobacteria	Alphaproteobacteria	o__Rhizobiales	f__Devosiaceae	Devosia	s__uncultured_bacterium_g_Devosia
Dinghuibacter	6.07703	-2.649	0.0903352	102.667	30.3333	nosig	k__Bacteria	Bacteroidetes	Bacteroidia	o__Chitinophagales	f__Chitinophagaceae	Dinghuibacter	s__Dinghuibacter_silviterrae
Dokdonella	5.89506	0.149123	0.926736	46.3333	70.6667	nosig	k__Bacteria	Proteobacteria	Gammaproteobacteria	o__Xanthomonadales	f__Rhodanobacteraceae	Dokdonella	s__uncultured_bacterium_g_Dokdonella
Dongia	6.08767	-4.6334	NA	126.667	7.33333	nosig	k__Bacteria	Proteobacteria	Alphaproteobacteria	o__Dongiales	f__Dongiaceae	Dongia	s__uncultured_bacterium_g_Dongia
Dubosiella	2.17313	-1.96595	0.146885	4.66667	2.33333	nosig	k__Bacteria	Firmicutes	Erysipelotrichia	o__Erysipelotrichales	f__Erysipelotrichaceae	Dubosiella	s__uncultured_bacterium_g_Dubosiella
Duganella	2.97147	-1.41178	0.567231	8.66667	5	nosig	k__Bacteria	Proteobacteria	Gammaproteobacteria	o__Betaproteobacteriales	f__Burkholderiaceae	Duganella	s__uncultured_bacterium_g_Duganella
Dyadobacter	4.90737	-1.83522	0.10973	36.6667	21.3333	nosig	k__Bacteria	Bacteroidetes	Bacteroidia	o__Cytophagales	f__Spirosomaceae	Dyadobacter	s__Dyadobacter_fermentans
Dyella	8.02796	0.176015	0.823628	182.667	337.333	nosig	k__Bacteria	Proteobacteria	Gammaproteobacteria	o__Xanthomonadales	f__Rhodanobacteraceae	Dyella	s__uncultured_bacterium_g_Dyella
Edaphobacter	6.65835	-1.03448	0.397988	115	85	nosig	k__Bacteria	Acidobacteria	Acidobacteriia	o__Acidobacteriales	f__Acidobacteriaceae_Subgroup_1	Edaphobacter	s__uncultured_bacterium_g_Edaphobacter
Ellin6067	4.38151	-0.0516667	0.968118	16	23.6667	nosig	k__Bacteria	Proteobacteria	Gammaproteobacteria	o__Betaproteobacteriales	f__Nitrosomonadaceae	Ellin6067	s__uncultured_bacterium_g_Ellin6067
Endobacter	1.58976	0.0830857	0.972132	1.33333	2.66667	nosig	k__Bacteria	Proteobacteria	Alphaproteobacteria	o__Acetobacterales	f__Acetobacteraceae	Endobacter	s__uncultured_bacterium_g_Endobacter
Enhydrobacter	12.0338	-8.38818	NA	8332.33	52	nosig	k__Bacteria	Proteobacteria	Gammaproteobacteria	o__Pseudomonadales	f__Moraxellaceae	Enhydrobacter	s__Moraxella_osloensis
Enterococcus	2.06235	0.226348	0.893853	2	4.33333	nosig	k__Bacteria	Firmicutes	Bacilli	o__Lactobacillales	f__Enterococcaceae	Enterococcus	s__bacterium_NLAE-zl-C485
Enterorhabdus	0.425817	-0.849096	0.767666	0.333333	0.333333	nosig	k__Bacteria	Actinobacteria	Coriobacteriia	o__Coriobacteriales	f__Eggerthellaceae	Enterorhabdus	s__uncultured_bacterium_g_Enterorhabdus
Erysipelatoclostridium	0.745596	-3.65067	0.0787257	1.33333	0	nosig	k__Bacteria	Firmicutes	Erysipelotrichia	o__Erysipelotrichales	f__Erysipelotrichaceae	Erysipelatoclostridium	s__uncultured_bacterium_g_Erysipelatoclostridium
Escherichia_Shigella	3.80839	-1.81055	0.0924963	16.3333	9.66667	nosig	k__Bacteria	Proteobacteria	Gammaproteobacteria	o__Enterobacteriales	f__Enterobacteriaceae	Escherichia_Shigella	s__uncultured_bacterium_g_Escherichia-Shigella
Faecalibacterium	3.43874	-0.393529	0.652538	8.66667	11	nosig	k__Bacteria	Firmicutes	Clostridia	o__Clostridiales	f__Ruminococcaceae	Faecalibacterium	s__bacterium_ic1379
Faecalibaculum	2.80941	-0.68947	0.466475	5.66667	6.33333	nosig	k__Bacteria	Firmicutes	Erysipelotrichia	o__Erysipelotrichales	f__Erysipelotrichaceae	Faecalibaculum	s__uncultured_bacterium_g_Faecalibaculum
Family_XIII_AD3011_group	1.50758	-1.53443	0.506717	2.33333	1.33333	nosig	k__Bacteria	Firmicutes	Clostridia	o__Clostridiales	f__Family_XIII	Family_XIII_AD3011_group	s__uncultured_bacterium_g_Family_XIII_AD3011_group
FCPS473	7.2385	0.35758	0.725284	92	208	nosig	k__Bacteria	Chloroflexi	Ktedonobacteria	o__Ktedonobacterales	f__Ktedonobacteraceae	FCPS473	s__uncultured_bacterium_g_FCPS473
Flavisolibacter	4.98535	-3.28034	0.139228	53.3333	8	nosig	k__Bacteria	Bacteroidetes	Bacteroidia	o__Chitinophagales	f__Chitinophagaceae	Flavisolibacter	s__uncultured_bacterium_g_Flavisolibacter
Flavobacterium	3.9858	-1.39907	0.259589	17.3333	12.3333	nosig	k__Bacteria	Bacteroidetes	Bacteroidia	o__Flavobacteriales	f__Flavobacteriaceae	Flavobacterium	s__Flavobacterium_suzhouense
Fournierella	3.58616	0.248693	0.78063	7	15	nosig	k__Bacteria	Firmicutes	Clostridia	o__Clostridiales	f__Ruminococcaceae	Fournierella	s__uncultured_bacterium_g_Fournierella
Frateuria	3.48242	-0.698291	0.669887	9.33333	11	nosig	k__Bacteria	Proteobacteria	Gammaproteobacteria	o__Xanthomonadales	f__Rhodanobacteraceae	Frateuria	s__uncultured_bacterium_g_Frateuria
Frondihabitans	1.22856	0.795104	0.765218	0.666667	2	nosig	k__Bacteria	Actinobacteria	Actinobacteria	o__Micrococcales	f__Microbacteriaceae	Frondihabitans	s__uncultured_bacterium_g_Frondihabitans
Fusobacterium	1.94236	-0.960289	0.549963	3	2.66667	nosig	k__Bacteria	Fusobacteria	Fusobacteriia	o__Fusobacteriales	f__Fusobacteriaceae	Fusobacterium	s__uncultured_bacterium_g_Fusobacterium
G12_WMSP1	4.8334	-0.993403	0.733343	27.6667	27.3333	nosig	k__Bacteria	Chloroflexi	Ktedonobacteria	o__Ktedonobacterales	f__Ktedonobacteraceae	G12_WMSP1	s__uncultured_bacterium_g_G12-WMSP1
Gaiella	3.17153	0.275545	0.896793	5	11	nosig	k__Bacteria	Actinobacteria	Thermoleophilia	o__Gaiellales	f__Gaiellaceae	Gaiella	s__uncultured_bacterium_g_Gaiella
GAS113	2.7747	-1.37429	0.52573	7	4.66667	nosig	k__Bacteria	Proteobacteria	Alphaproteobacteria	o__Rhizobiales	f__Xanthobacteraceae	GAS113	s__uncultured_bacterium_g_GAS113
GCA_900066575	0.882317	-1.55261	0.486612	1	0.666667	nosig	k__Bacteria	Firmicutes	Clostridia	o__Clostridiales	f__Lachnospiraceae	GCA_900066575	s__uncultured_bacterium_g_GCA-900066575
Gemmatimonas	5.27339	-0.501607	0.790838	36.6667	38.6667	nosig	k__Bacteria	Gemmatimonadetes	Gemmatimonadetes	o__Gemmatimonadales	f__Gemmatimonadaceae	Gemmatimonas	s__uncultured_bacterium_g_Gemmatimonas
Geodermatophilus	5.49217	0.826946	0.578249	23	65	nosig	k__Bacteria	Actinobacteria	Actinobacteria	o__Frankiales	f__Geodermatophilaceae	Geodermatophilus	s__uncultured_bacterium_g_Geodermatophilus
Geothrix	2.97147	-2.15262	0.442882	9.66667	4	nosig	k__Bacteria	Acidobacteria	Holophagae	o__Holophagales	f__Holophagaceae	Geothrix	s__uncultured_bacterium_g_Geothrix
Granulicella	8.44091	0.104129	0.901619	251	442	nosig	k__Bacteria	Acidobacteria	Acidobacteriia	o__Acidobacteriales	f__Acidobacteriaceae_Subgroup_1	Granulicella	s__uncultured_bacterium_g_Granulicella
Gryllotalpicola	4.29841	-0.15254	0.954435	15.6667	21.6667	nosig	k__Bacteria	Actinobacteria	Actinobacteria	o__Micrococcales	f__Microbacteriaceae	Gryllotalpicola	s__Gryllotalpicola_sp.
Haliangium	6.45138	-0.559848	0.553306	83.3333	89.6667	nosig	k__Bacteria	Proteobacteria	Deltaproteobacteria	o__Myxococcales	f__Haliangiaceae	Haliangium	s__uncultured_bacterium_g_Haliangium
Helicobacter	0.882317	-0.393602	0.872129	0.666667	1	nosig	k__Bacteria	Epsilonbacteraeota	Campylobacteria	o__Campylobacterales	f__Helicobacteraceae	Helicobacter	s__Syphacia_muris
Heliimonas	2.50504	-2.37139	0.486066	6.66667	2.66667	nosig	k__Bacteria	Bacteroidetes	Bacteroidia	o__Chitinophagales	f__Chitinophagaceae	Heliimonas	s__uncultured_bacterium_g_Heliimonas
HSB_OF53_F07	6.04825	-0.475219	0.727848	57.6667	72.6667	nosig	k__Bacteria	Chloroflexi	Ktedonobacteria	o__Ktedonobacterales	f__Ktedonobacteraceae	HSB_OF53_F07	s__uncultured_bacterium_g_HSB_OF53-F07
Hymenobacter	0.234706	0.112696	0.983597	0	0.333333	nosig	k__Bacteria	Bacteroidetes	Bacteroidia	o__Cytophagales	f__Hymenobacteraceae	Hymenobacter	s__uncultured_bacterium_g_Hymenobacter
Hyphomicrobium	3.92378	0.681528	0.770661	8.66667	19.6667	nosig	k__Bacteria	Proteobacteria	Alphaproteobacteria	o__Rhizobiales	f__Hyphomicrobiaceae	Hyphomicrobium	s__uncultured_bacterium_g_Hyphomicrobium
IMCC26134	3.37063	1.63976	0.389652	2.66667	16	nosig	k__Bacteria	Verrucomicrobia	Verrucomicrobiae	o__Opitutales	f__Opitutaceae	IMCC26134	s__uncultured_bacterium_g_IMCC26134
Inquilinus	7.0787	-0.178168	0.851674	111	157.333	nosig	k__Bacteria	Proteobacteria	Alphaproteobacteria	o__Azospirillales	f__Inquilinaceae	Inquilinus	s__uncultured_bacterium_g_Inquilinus
Jatrophihabitans	8.61352	0.698249	0.466498	218.667	562.667	nosig	k__Bacteria	Actinobacteria	Actinobacteria	o__Frankiales	f__Frankiaceae	Jatrophihabitans	s__Frankia_sp._Iso899
JG30a_KF_32	8.40163	0.488589	0.62551	211	463.333	nosig	k__Bacteria	Chloroflexi	Ktedonobacteria	o__Ktedonobacterales	f__Ktedonobacteraceae	JG30a_KF_32	s__uncultured_bacterium_g_JG30a-KF-32
Kineococcus	0.234706	-1.81089	0.472324	0.333333	0	nosig	k__Bacteria	Actinobacteria	Actinobacteria	o__Kineosporiales	f__Kineosporiaceae	Kineococcus	s__uncultured_bacterium_g_Kineococcus
Kineosporia	3.17153	-1.24901	0.623008	8.33333	7.66667	nosig	k__Bacteria	Actinobacteria	Actinobacteria	o__Kineosporiales	f__Kineosporiaceae	Kineosporia	s__uncultured_bacterium_g_Kineosporia
Klebsiella	1.12212	2.77868	0.272116	0	2.33333	nosig	k__Bacteria	Proteobacteria	Gammaproteobacteria	o__Enterobacteriales	f__Enterobacteriaceae	Klebsiella	s__uncultured_bacterium_g_Klebsiella
Kluyvera	1.66751	-2.72075	0.0881275	3.33333	1	nosig	k__Bacteria	Proteobacteria	Gammaproteobacteria	o__Enterobacteriales	f__Enterobacteriaceae	Kluyvera	s__Enterobacter_asburiae
Koliella_longiseta	4.77312	3.12488	0.070924	3	49.6667	nosig	k__Bacteria	Cyanobacteria	Oxyphotobacteria	o__Chloroplast	f__Koliella_longiseta	Koliella_longiseta	s__Koliella_longiseta
Kosakonia	0.594549	0.193379	0.94613	0.333333	0.666667	nosig	k__Bacteria	Proteobacteria	Gammaproteobacteria	o__Enterobacteriales	f__Enterobacteriaceae	Kosakonia	s__uncultured_bacterium_g_Kosakonia
Kribbella	4.36993	-1.65294	0.25509	27	12.3333	nosig	k__Bacteria	Actinobacteria	Actinobacteria	o__Propionibacteriales	f__Nocardioidaceae	Kribbella	s__Kribbella_jejuensis
Ktedonobacter	6.56747	1.23812	0.267751	39	148.667	nosig	k__Bacteria	Chloroflexi	Ktedonobacteria	o__Ktedonobacterales	f__Ktedonobacteraceae	Ktedonobacter	s__Ktedonobacterales_bacterium_S-27
Kutzneria	6.26072	-0.936253	0.452492	86	65.3333	nosig	k__Bacteria	Actinobacteria	Actinobacteria	o__Pseudonocardiales	f__Pseudonocardiaceae	Kutzneria	s__Kutzneria_kofuensis
Labedaea	1.22856	2.92758	0.231376	0	2.66667	nosig	k__Bacteria	Actinobacteria	Actinobacteria	o__Pseudonocardiales	f__Pseudonocardiaceae	Labedaea	s__Labedaea_rhizosphaerae
Labrys	6.05911	-1.10425	0.311207	78	53.3333	nosig	k__Bacteria	Proteobacteria	Alphaproteobacteria	o__Rhizobiales	f__Labraceae	Labrys	s__Labrys_okinawensis
Lachnoclostridium	1.22856	-1.57378	0.393222	1.66667	1	nosig	k__Bacteria	Firmicutes	Clostridia	o__Clostridiales	f__Lachnospiraceae	Lachnoclostridium	s__uncultured_bacterium_g_Lachnoclostridium
Lachnospiraceae_NK4A136_group	3.27451	-2.18696	0.0844788	11.6667	5.66667	nosig	k__Bacteria	Firmicutes	Clostridia	o__Clostridiales	f__Lachnospiraceae	Lachnospiraceae_NK4A136_group	s__uncultured_bacterium_g_Lachnospiraceae_NK4A136_group
Lachnospiraceae_UCG_006	0.234706	-1.81089	0.564413	0.333333	0	nosig	k__Bacteria	Firmicutes	Clostridia	o__Clostridiales	f__Lachnospiraceae	Lachnospiraceae_UCG_006	s__uncultured_bacterium_g_Lachnospiraceae_UCG-006
Lachnospiraceae_UCG_009	0.0143553	0	1	0	0	nosig	k__Bacteria	Firmicutes	Clostridia	o__Clostridiales	f__Lachnospiraceae	Lachnospiraceae_UCG_009	s__uncultured_bacterium_g_Lachnospiraceae_UCG-009
Lachnospiraceae_XPB1014_group	1.94236	-1.69117	0.470783	3.66667	2	nosig	k__Bacteria	Firmicutes	Clostridia	o__Clostridiales	f__Lachnospiraceae	Lachnospiraceae_XPB1014_group	s__uncultured_bacterium_g_Lachnospiraceae_XPB1014_group
Lactococcus	0.234706	0.112697	0.954957	0	0.333333	nosig	k__Bacteria	Firmicutes	Bacilli	o__Lactobacillales	f__Streptococcaceae	Lactococcus	s__uncultured_bacterium_g_Lactococcus
Lacunisphaera	5.40973	-0.292116	0.848076	33	50	nosig	k__Bacteria	Verrucomicrobia	Verrucomicrobiae	o__Opitutales	f__Opitutaceae	Lacunisphaera	s__bacterium_enrichment_culture_clone_auto123_4W
Lapillicoccus	7.24327	-1.05661	0.323529	179	122	nosig	k__Bacteria	Actinobacteria	Actinobacteria	o__Micrococcales	f__Intrasporangiaceae	Lapillicoccus	s__uncultured_bacterium_g_Lapillicoccus
Lechevalieria	7.26062	0.800683	0.457314	85	219.667	nosig	k__Bacteria	Actinobacteria	Actinobacteria	o__Pseudonocardiales	f__Pseudonocardiaceae	Lechevalieria	s__uncultured_bacterium_g_Lechevalieria
Leifsonia	5.88289	0.780574	0.417981	32	84	nosig	k__Bacteria	Actinobacteria	Actinobacteria	o__Micrococcales	f__Microbacteriaceae	Leifsonia	s__Leifsonia_sp._SAP711.6
Leuconostoc	0.0143553	0	1	0	0	nosig	k__Bacteria	Firmicutes	Bacilli	o__Lactobacillales	f__Leuconostocaceae	Leuconostoc	s__Leuconostoc_pseudomesenteroides
Longimycelium	8.76767	-0.0232367	0.981133	325.333	544.333	nosig	k__Bacteria	Actinobacteria	Actinobacteria	o__Pseudonocardiales	f__Pseudonocardiaceae	Longimycelium	s__uncultured_bacterium_g_Longimycelium
Luteibacter	4.18402	0.498331	0.819297	11	23.3333	nosig	k__Bacteria	Proteobacteria	Gammaproteobacteria	o__Xanthomonadales	f__Rhodanobacteraceae	Luteibacter	s__uncultured_bacterium_g_Luteibacter
Luteolibacter	3.50377	1.03795	0.582219	3.66667	17	nosig	k__Bacteria	Verrucomicrobia	Verrucomicrobiae	o__Verrucomicrobiales	f__Rubritaleaceae	Luteolibacter	s__uncultured_bacterium_g_Luteolibacter
Lysobacter	1.0072	1.49237	0.567314	0.333333	1.66667	nosig	k__Bacteria	Proteobacteria	Gammaproteobacteria	o__Xanthomonadales	f__Xanthomonadaceae	Lysobacter	s__uncultured_bacterium_g_Lysobacter
Massilia	4.70099	-0.382339	0.801227	23.6667	26.3333	nosig	k__Bacteria	Proteobacteria	Gammaproteobacteria	o__Betaproteobacteriales	f__Burkholderiaceae	Massilia	s__Massilia_sp._9096
Megasphaera	2.7747	-2.89638	0.0982317	9.66667	2	nosig	k__Bacteria	Firmicutes	Negativicutes	o__Selenomonadales	f__Veillonellaceae	Megasphaera	s__Megasphaera_elsdenii
Methylobacterium	6.00398	0.0858383	0.920105	45.6667	80.6667	nosig	k__Bacteria	Proteobacteria	Alphaproteobacteria	o__Rhizobiales	f__Beijerinckiaceae	Methylobacterium	s__Methylobacterium_oryzae
Methylocella	5.0808	-0.0295219	0.984516	25.6667	40	nosig	k__Bacteria	Proteobacteria	Alphaproteobacteria	o__Rhizobiales	f__Beijerinckiaceae	Methylocella	s__uncultured_bacterium_g_Methylocella
Methylophilus	0.0143553	0	1	0	0	nosig	k__Bacteria	Proteobacteria	Gammaproteobacteria	o__Betaproteobacteriales	f__Methylophilaceae	Methylophilus	s__uncultured_bacterium_g_Methylophilus
Methylovirgula	6.3311	-0.789519	0.570913	78	81	nosig	k__Bacteria	Proteobacteria	Alphaproteobacteria	o__Rhizobiales	f__Beijerinckiaceae	Methylovirgula	s__uncultured_bacterium_g_Methylovirgula
Microbacterium	3.58616	0.180163	0.834689	7.33333	14.6667	nosig	k__Bacteria	Actinobacteria	Actinobacteria	o__Micrococcales	f__Microbacteriaceae	Microbacterium	s__uncultured_bacterium_g_Microbacterium
Minicystis	1.42044	0.669189	0.85675	1	2.33333	nosig	k__Bacteria	Proteobacteria	Deltaproteobacteria	o__Myxococcales	f__Polyangiaceae	Minicystis	s__uncultured_bacterium_g_Minicystis
MM1	1.66751	-5.69269	0.063594	4.33333	0	nosig	k__Bacteria	Proteobacteria	Gammaproteobacteria	o__Betaproteobacteriales	f__Methylophilaceae	MM1	s__uncultured_bacterium_g_MM1
Mucilaginibacter	8.65169	0.948353	0.255927	179	623.333	nosig	k__Bacteria	Bacteroidetes	Bacteroidia	o__Sphingobacteriales	f__Sphingobacteriaceae	Mucilaginibacter	s__uncultured_bacterium_g_Mucilaginibacter
Mycobacterium	8.54758	-0.462735	0.643204	359.333	387	nosig	k__Bacteria	Actinobacteria	Actinobacteria	o__Corynebacteriales	f__Mycobacteriaceae	Mycobacterium	s__uncultured_bacterium_g_Mycobacterium
Mycoplasma	0.234706	0.112697	0.968162	0	0.333333	nosig	k__Bacteria	Tenericutes	Mollicutes	o__Mycoplasmatales	f__Mycoplasmataceae	Mycoplasma	s__uncultured_bacterium_g_Mycoplasma
Negativibacillus	2.0036	0.878813	0.536845	1.33333	4.66667	nosig	k__Bacteria	Firmicutes	Clostridia	o__Clostridiales	f__Ruminococcaceae	Negativibacillus	s__uncultured_bacterium_g_Negativibacillus
Nevskia	5.67741	-1.25077	0.299214	58.3333	42	nosig	k__Bacteria	Proteobacteria	Gammaproteobacteria	o__Salinisphaerales	f__Solimonadaceae	Nevskia	s__uncultured_bacterium_g_Nevskia
Niabella	2.06235	-0.708356	0.612504	3	3.33333	nosig	k__Bacteria	Bacteroidetes	Bacteroidia	o__Chitinophagales	f__Chitinophagaceae	Niabella	s__uncultured_bacterium_g_Niabella
Nitrospira	2.54679	-5.59051	0.059293	9.33333	0.333333	nosig	k__Bacteria	Nitrospirae	Nitrospira	o__Nitrospirales	f__Nitrospiraceae	Nitrospira	s__uncultured_bacterium_g_Nitrospira
Nocardia	5.19022	-1.51824	0.264215	47.3333	23.6667	nosig	k__Bacteria	Actinobacteria	Actinobacteria	o__Corynebacteriales	f__Nocardiaceae	Nocardia	s__uncultured_bacterium_g_Nocardia
Nocardioides	5.32229	-0.947154	0.328624	41.6667	36.3333	nosig	k__Bacteria	Actinobacteria	Actinobacteria	o__Propionibacteriales	f__Nocardioidaceae	Nocardioides	s__uncultured_bacterium_g_Nocardioides
Novosphingobium	3.566	-0.486207	0.624964	9.33333	12.3333	nosig	k__Bacteria	Proteobacteria	Alphaproteobacteria	o__Sphingomonadales	f__Sphingomonadaceae	Novosphingobium	s__Sphingomonas_sp._HL7
Occallatibacter	8.38734	-0.801371	0.471159	321.333	346.333	nosig	k__Bacteria	Acidobacteria	Acidobacteriia	o__Acidobacteriales	f__Acidobacteriaceae_Subgroup_1	Occallatibacter	s__uncultured_bacterium_g_Occallatibacter
Odoribacter	0.425817	0.937639	0.798244	0	0.666667	nosig	k__Bacteria	Bacteroidetes	Bacteroidia	o__Bacteroidales	f__Marinifilaceae	Odoribacter	s__uncultured_bacterium_g_Odoribacter
Olsenella	3.08916	-1.35078	0.167582	8.66667	6.33333	nosig	k__Bacteria	Actinobacteria	Coriobacteriia	o__Coriobacteriales	f__Atopobiaceae	Olsenella	s__Olsenella_sp._Marseille-P3256
Opitutus	3.06062	-1.2192	0.589957	8	6.66667	nosig	k__Bacteria	Verrucomicrobia	Verrucomicrobiae	o__Opitutales	f__Opitutaceae	Opitutus	s__Opitutus_sp._VeSm13
Oscillibacter	0.594549	1.65647	0.43923	0	1	nosig	k__Bacteria	Firmicutes	Clostridia	o__Clostridiales	f__Ruminococcaceae	Oscillibacter	s__uncultured_bacterium_g_Oscillibacter
Pajaroellobacter	8.8549	-0.287301	0.766663	368.667	555.333	nosig	k__Bacteria	Proteobacteria	Deltaproteobacteria	o__Myxococcales	f__Polyangiaceae	Pajaroellobacter	s__uncultured_bacterium_g_Pajaroellobacter
Pantoea	0.745596	0.692369	0.728781	0.333333	1	nosig	k__Bacteria	Proteobacteria	Gammaproteobacteria	o__Enterobacteriales	f__Enterobacteriaceae	Pantoea	s__Pantoea_sp.
Parafrigoribacterium	3.77364	0.594984	0.656765	8	17.3333	nosig	k__Bacteria	Actinobacteria	Actinobacteria	o__Micrococcales	f__Microbacteriaceae	Parafrigoribacterium	s__Microbacteriaceae_bacterium_WF57
Pedobacter	3.14459	-1.04292	0.473278	7.66667	8	nosig	k__Bacteria	Bacteroidetes	Bacteroidia	o__Sphingobacteriales	f__Sphingobacteriaceae	Pedobacter	s__Pedobacter_sp._XNV015
Peptococcus	2.58736	0.0824558	0.948176	3.33333	6.66667	nosig	k__Bacteria	Firmicutes	Clostridia	o__Clostridiales	f__Peptococcaceae	Peptococcus	s__uncultured_bacterium_g_Peptococcus
Phascolarctobacterium	2.06235	-0.836136	0.518459	3.33333	3	nosig	k__Bacteria	Firmicutes	Negativicutes	o__Selenomonadales	f__Acidaminococcaceae	Phascolarctobacterium	s__uncultured_bacterium_g_Phascolarctobacterium
Phaselicystis	5.96602	1.34165	0.317715	23.6667	99.3333	nosig	k__Bacteria	Proteobacteria	Deltaproteobacteria	o__Myxococcales	f__Phaselicystidaceae	Phaselicystis	s__uncultured_bacterium_g_Phaselicystis
Phenylobacterium	8.15656	-0.387453	0.68014	247.667	321	nosig	k__Bacteria	Proteobacteria	Alphaproteobacteria	o__Caulobacterales	f__Caulobacteraceae	Phenylobacterium	s__uncultured_bacterium_g_Phenylobacterium
Photobacterium_sp__JCM_19050	0.425817	-2.83163	0.232141	0.666667	0	nosig	k__Bacteria	Proteobacteria	Gammaproteobacteria	o__Vibrionales	f__Vibrionaceae	Photobacterium_sp__JCM_19050	s__uncultured_bacterium_g_Photobacterium_sp._JCM_19050
Plesiomonas	0.882317	1.03829	0.624356	0.333333	1.33333	nosig	k__Bacteria	Proteobacteria	Gammaproteobacteria	o__Enterobacteriales	f__Enterobacteriaceae	Plesiomonas	s__uncultured_bacterium_g_Plesiomonas
PMMR1	6.82456	-0.210213	0.88557	99.6667	125	nosig	k__Bacteria	Proteobacteria	Alphaproteobacteria	o__Caulobacterales	f__Caulobacteraceae	PMMR1	s__uncultured_bacterium_g_PMMR1
Prevotella_1	1.22856	-0.699003	0.769709	1.33333	1.33333	nosig	k__Bacteria	Bacteroidetes	Bacteroidia	o__Bacteroidales	f__Prevotellaceae	Prevotella_1	s__uncultured_bacterium_g_Prevotella_1
Prevotella_9	3.08916	-0.96191	0.35913	7.66667	7.33333	nosig	k__Bacteria	Bacteroidetes	Bacteroidia	o__Bacteroidales	f__Prevotellaceae	Prevotella_9	s__uncultured_bacterium_g_Prevotella_9
Prevotellaceae_Ga6A1_group	1.81147	0.202623	0.895276	1.66667	3.33333	nosig	k__Bacteria	Bacteroidetes	Bacteroidia	o__Bacteroidales	f__Prevotellaceae	Prevotellaceae_Ga6A1_group	s__uncultured_bacterium_g_Prevotellaceae_Ga6A1_group
Prevotellaceae_NK3B31_group	2.90881	-2.06949	0.261702	9.33333	3.66667	nosig	k__Bacteria	Bacteroidetes	Bacteroidia	o__Bacteroidales	f__Prevotellaceae	Prevotellaceae_NK3B31_group	s__uncultured_bacterium_g_Prevotellaceae_NK3B31_group
Prevotellaceae_UCG_003	2.80941	-4.03543	0.072433	10.6667	1.33333	nosig	k__Bacteria	Bacteroidetes	Bacteroidia	o__Bacteroidales	f__Prevotellaceae	Prevotellaceae_UCG_003	s__uncultured_bacterium_g_Prevotellaceae_UCG-003
Pseudolabrys	6.61976	0.0975545	0.911884	70.6667	124	nosig	k__Bacteria	Proteobacteria	Alphaproteobacteria	o__Rhizobiales	f__Xanthobacteraceae	Pseudolabrys	s__uncultured_bacterium_g_Pseudolabrys
Pseudonocardia	6.53154	-1.16067	0.211617	108.667	74.3333	nosig	k__Bacteria	Actinobacteria	Actinobacteria	o__Pseudonocardiales	f__Pseudonocardiaceae	Pseudonocardia	s__uncultured_bacterium_g_Pseudonocardia
Pseudorhodoferax	2.50504	-0.183145	0.900589	4	5.33333	nosig	k__Bacteria	Proteobacteria	Gammaproteobacteria	o__Betaproteobacteriales	f__Burkholderiaceae	Pseudorhodoferax	s__uncultured_bacterium_g_Pseudorhodoferax
Pseudoxanthomonas	1.81147	1.07518	0.519897	1	4	nosig	k__Bacteria	Proteobacteria	Gammaproteobacteria	o__Xanthomonadales	f__Xanthomonadaceae	Pseudoxanthomonas	s__uncultured_bacterium_g_Pseudoxanthomonas
Psychrobacter	6.02628	-6.79938	NA	126	2.33333	nosig	k__Bacteria	Proteobacteria	Gammaproteobacteria	o__Pseudomonadales	f__Moraxellaceae	Psychrobacter	s__uncultured_bacterium_g_Psychrobacter
Ralstonia	4.393	-1.03457	0.317826	22	18	nosig	k__Bacteria	Proteobacteria	Gammaproteobacteria	o__Betaproteobacteriales	f__Burkholderiaceae	Ralstonia	s__uncultured_bacterium_g_Ralstonia
Reyranella	7.41794	-1.28849	0.200805	203.667	136.333	nosig	k__Bacteria	Proteobacteria	Alphaproteobacteria	o__Reyranellales	f__Reyranellaceae	Reyranella	s__uncultured_bacterium_g_Reyranella
Rhizomicrobium	3.11714	-5.48918	0.401312	14.6667	0.666667	nosig	k__Bacteria	Proteobacteria	Alphaproteobacteria	o__Micropepsales	f__Micropepsaceae	Rhizomicrobium	s__uncultured_bacterium_g_Rhizomicrobium
Rhodanobacter	7.92784	0.118106	0.91665	178.333	306.667	nosig	k__Bacteria	Proteobacteria	Gammaproteobacteria	o__Xanthomonadales	f__Rhodanobacteraceae	Rhodanobacter	s__uncultured_bacterium_g_Rhodanobacter
Rhodopila	3.37063	0.162701	0.927033	7	11.6667	nosig	k__Bacteria	Proteobacteria	Alphaproteobacteria	o__Acetobacterales	f__Acetobacteraceae	Rhodopila	s__uncultured_bacterium_g_Rhodopila
Rhodoplanes	4.17073	0.806345	0.57454	8.66667	25.3333	nosig	k__Bacteria	Proteobacteria	Alphaproteobacteria	o__Rhizobiales	f__Xanthobacteraceae	Rhodoplanes	s__uncultured_bacterium_g_Rhodoplanes
Rhodovastum	6.08414	-1.1352	0.382411	74.6667	59	nosig	k__Bacteria	Proteobacteria	Alphaproteobacteria	o__Acetobacterales	f__Acetobacteraceae	Rhodovastum	s__Rhodovastum_atsumiense
Rikenellaceae_RC9_gut_group	2.87644	-2.21385	0.0745321	8.66667	4	nosig	k__Bacteria	Bacteroidetes	Bacteroidia	o__Bacteroidales	f__Rikenellaceae	Rikenellaceae_RC9_gut_group	s__uncultured_bacterium_g_Rikenellaceae_RC9_gut_group
Romboutsia	5.87881	-0.711786	0.246811	53	62.6667	nosig	k__Bacteria	Firmicutes	Clostridia	o__Clostridiales	f__Peptostreptococcaceae	Romboutsia	s__uncultured_bacterium_g_Romboutsia
Roseburia	3.14459	4.48502	0.419897	0.333333	15.3333	nosig	k__Bacteria	Firmicutes	Clostridia	o__Clostridiales	f__Lachnospiraceae	Roseburia	s__uncultured_bacterium_g_Roseburia
Roseiarcus	8.66478	0.316354	0.750303	253	556.667	nosig	k__Bacteria	Proteobacteria	Alphaproteobacteria	o__Rhizobiales	f__Beijerinckiaceae	Roseiarcus	s__uncultured_bacterium_g_Roseiarcus
Rothia	5.89506	-8.09782	NA	116	1	nosig	k__Bacteria	Actinobacteria	Actinobacteria	o__Micrococcales	f__Micrococcaceae	Rothia	s__Rothia_sp._EGY-WPhB4
Rudaea	5.64414	-1.19208	0.432662	57	41	nosig	k__Bacteria	Proteobacteria	Gammaproteobacteria	o__Xanthomonadales	f__Rhodanobacteraceae	Rudaea	s__uncultured_bacterium_g_Rudaea
Ruminiclostridium	0.425817	-0.849097	0.747749	0.333333	0.333333	nosig	k__Bacteria	Firmicutes	Clostridia	o__Clostridiales	f__Ruminococcaceae	Ruminiclostridium	s__uncultured_bacterium_g_Ruminiclostridium
Ruminiclostridium_9	3.24945	-1.58706	0.0760174	10.3333	6.66667	nosig	k__Bacteria	Firmicutes	Clostridia	o__Clostridiales	f__Ruminococcaceae	Ruminiclostridium_9	s__uncultured_bacterium_g_Ruminiclostridium_9
Ruminococcaceae_UCG_002	2.66524	-2.29208	0.198951	8.33333	2.33333	nosig	k__Bacteria	Firmicutes	Clostridia	o__Clostridiales	f__Ruminococcaceae	Ruminococcaceae_UCG_002	s__uncultured_bacterium_g_Ruminococcaceae_UCG-002
Ruminococcaceae_UCG_005	2.66524	-2.44614	0.0720387	8.33333	2.33333	nosig	k__Bacteria	Firmicutes	Clostridia	o__Clostridiales	f__Ruminococcaceae	Ruminococcaceae_UCG_005	s__uncultured_bacterium_g_Ruminococcaceae_UCG-005
Ruminococcaceae_UCG_014	2.84331	-2.11695	0.0791044	9	3.33333	nosig	k__Bacteria	Firmicutes	Clostridia	o__Clostridiales	f__Ruminococcaceae	Ruminococcaceae_UCG_014	s__uncultured_bacterium_g_Ruminococcaceae_UCG-014
Ruminococcus_1	2.66524	-0.492726	0.640361	4.66667	6	nosig	k__Bacteria	Firmicutes	Clostridia	o__Clostridiales	f__Ruminococcaceae	Ruminococcus_1	s__uncultured_bacterium_g_Ruminococcus_1
Ruminococcus_2	1.12212	0.419289	0.865663	0.666667	1.66667	nosig	k__Bacteria	Firmicutes	Clostridia	o__Clostridiales	f__Ruminococcaceae	Ruminococcus_2	s__uncultured_bacterium_g_Ruminococcus_2
Saccharothrix	5.1297	-0.893613	0.494268	36.6667	31.3333	nosig	k__Bacteria	Actinobacteria	Actinobacteria	o__Pseudonocardiales	f__Pseudonocardiaceae	Saccharothrix	s__uncultured_bacterium_g_Saccharothrix
Salix_integra	3.84231	-1.64268	0.0789262	16	10.6667	nosig	k__Bacteria	Cyanobacteria	Oxyphotobacteria	o__Chloroplast	f__Salix_integra	Salix_integra	s__Salix_integra
Sellimonas	1.8784	0.687537	0.653882	1.33333	4	nosig	k__Bacteria	Firmicutes	Clostridia	o__Clostridiales	f__Lachnospiraceae	Sellimonas	s__uncultured_bacterium_g_Sellimonas
Singulisphaera	9.0919	1.20144	0.170411	221	868.333	nosig	k__Bacteria	Planctomycetes	Planctomycetacia	o__Isosphaerales	f__Isosphaeraceae	Singulisphaera	s__uncultured_bacterium_g_Singulisphaera
Solimonas	1.8784	0.713094	0.644905	1.33333	4	nosig	k__Bacteria	Proteobacteria	Gammaproteobacteria	o__Salinisphaerales	f__Solimonadaceae	Solimonas	s__uncultured_bacterium_g_Solimonas
Sphingobacterium	6.54962	-2.41009	0.0646327	136.333	49	nosig	k__Bacteria	Bacteroidetes	Bacteroidia	o__Sphingobacteriales	f__Sphingobacteriaceae	Sphingobacterium	s__uncultured_bacterium_g_Sphingobacterium
Sphingobium	4.84181	-2.63578	0.0897913	42.3333	13	nosig	k__Bacteria	Proteobacteria	Alphaproteobacteria	o__Sphingomonadales	f__Sphingomonadaceae	Sphingobium	s__Sphingomonas_sp._CBC-2012-D4
Sphingomonas	9.9887	0.2754	0.685144	679.667	1350.33	nosig	k__Bacteria	Proteobacteria	Alphaproteobacteria	o__Sphingomonadales	f__Sphingomonadaceae	Sphingomonas	s__Sphingomonas_sp._L7-514
Sporichthya	5.8119	-0.531314	0.668456	52.6667	57.6667	nosig	k__Bacteria	Actinobacteria	Actinobacteria	o__Frankiales	f__Sporichthyaceae	Sporichthya	s__uncultured_bacterium_g_Sporichthya
Staphylococcus	5.72819	0.0649838	0.96189	34.3333	69.6667	nosig	k__Bacteria	Firmicutes	Bacilli	o__Bacillales	f__Staphylococcaceae	Staphylococcus	s__uncultured_bacterium_g_Staphylococcus
Streptococcus	5.58025	-1.6993	0.0503678	58	35.6667	nosig	k__Bacteria	Firmicutes	Bacilli	o__Lactobacillales	f__Streptococcaceae	Streptococcus	s__uncultured_bacterium_g_Streptococcus
Streptomyces	8.70912	-1.66832	0.0653204	575	260	nosig	k__Bacteria	Actinobacteria	Actinobacteria	o__Streptomycetales	f__Streptomycetaceae	Streptomyces	s__Streptomyces_sp._FXJ1.300
Subdoligranulum	4.78188	-1.04201	0.209101	27	26	nosig	k__Bacteria	Firmicutes	Clostridia	o__Clostridiales	f__Ruminococcaceae	Subdoligranulum	s__uncultured_bacterium_g_Subdoligranulum
Syntrophaceticus	5.2609	-0.047419	0.978311	32	42.6667	nosig	k__Bacteria	Firmicutes	Clostridia	o__Thermoanaerobacterales	f__Thermoanaerobacteraceae	Syntrophaceticus	s__uncultured_bacterium_g_Syntrophaceticus
Taibaiella	2.06235	-2.26478	0.167799	4.33333	2	nosig	k__Bacteria	Bacteroidetes	Bacteroidia	o__Chitinophagales	f__Chitinophagaceae	Taibaiella	s__uncultured_bacterium_g_Taibaiella
Terriglobus	6.55985	-1.59017	0.169418	126.333	60.3333	nosig	k__Bacteria	Acidobacteria	Acidobacteriia	o__Acidobacteriales	f__Acidobacteriaceae_Subgroup_1	Terriglobus	s__uncultured_bacterium_g_Terriglobus
Terrimicrobium	4.4044	0.687895	0.762651	11.3333	29	nosig	k__Bacteria	Verrucomicrobia	Verrucomicrobiae	o__Chthoniobacterales	f__Terrimicrobiaceae	Terrimicrobium	s__uncultured_bacterium_g_Terrimicrobium
Thermosporothrix	7.3429	-0.276594	0.743578	131	191.667	nosig	k__Bacteria	Chloroflexi	Ktedonobacteria	o__Ktedonobacterales	f__Ktedonobacteraceae	Thermosporothrix	s__uncultured_bacterium_g_Thermosporothrix
Triticum_aestivum_bread_wheat	0.594549	0.0613235	0.974552	0.333333	0.666667	nosig	k__Bacteria	Proteobacteria	Alphaproteobacteria	o__Rickettsiales	f__Mitochondria	Triticum_aestivum_bread_wheat	s__Triticum_aestivum_bread_wheat
Turicibacter	3.39369	0.894161	0.509429	4	15	nosig	k__Bacteria	Firmicutes	Erysipelotrichia	o__Erysipelotrichales	f__Erysipelotrichaceae	Turicibacter	s__uncultured_bacterium_g_Turicibacter
Unassigned	4.75542	0.52522	0.767561	17	35	nosig	Unassigned	Unassigned	Unassigned	Unassigned	Unassigned	Unassigned	Unassigned
Unclassified	2.41774	-1.98949	0.546967	5.66667	3	nosig	k__Bacteria	Acidobacteria	Subgroup_6	Unclassified	Unclassified	Unclassified	Unclassified
uncultured_bacterium	9.79687	1.37923	0.097322	311	1466	nosig	k__Bacteria	Cyanobacteria	Oxyphotobacteria	o__Chloroplast	f__uncultured_bacterium	uncultured_bacterium	s__uncultured_bacterium
uncultured_bacterium_c_Acidimicrobiia	8.15234	-0.581027	0.538737	256.333	310.667	nosig	k__Bacteria	Actinobacteria	Acidimicrobiia	o__uncultured_bacterium_c_Acidimicrobiia	f__uncultured_bacterium_c_Acidimicrobiia	uncultured_bacterium_c_Acidimicrobiia	s__uncultured_bacterium_c_Acidimicrobiia
uncultured_bacterium_c_AD3	10.1338	-0.448559	0.644952	958.333	1286.67	nosig	k__Bacteria	Chloroflexi	AD3	o__uncultured_bacterium_c_AD3	f__uncultured_bacterium_c_AD3	uncultured_bacterium_c_AD3	s__uncultured_bacterium_c_AD3
uncultured_bacterium_c_BD7_11	3.17153	0.72428	0.748515	4.66667	11.3333	nosig	k__Bacteria	Planctomycetes	BD7-11	o__uncultured_bacterium_c_BD7-11	f__uncultured_bacterium_c_BD7-11	uncultured_bacterium_c_BD7_11	s__uncultured_bacterium_c_BD7-11
uncultured_bacterium_c_JG30_KF_CM66	6.44311	0.647312	0.61646	45	127	nosig	k__Bacteria	Chloroflexi	JG30-KF-CM66	o__uncultured_bacterium_c_JG30-KF-CM66	f__uncultured_bacterium_c_JG30-KF-CM66	uncultured_bacterium_c_JG30_KF_CM66	s__uncultured_bacterium_c_JG30-KF-CM66
uncultured_bacterium_c_KD4_96	0.745596	1.99602	0.333571	0	1.33333	nosig	k__Bacteria	Chloroflexi	KD4-96	o__uncultured_bacterium_c_KD4-96	f__uncultured_bacterium_c_KD4-96	uncultured_bacterium_c_KD4_96	s__uncultured_bacterium_c_KD4-96
uncultured_bacterium_c_Lineage_IIa	4.17073	0.930422	0.704628	8	26	nosig	k__Bacteria	Elusimicrobia	Lineage_IIa	o__uncultured_bacterium_c_Lineage_IIa	f__uncultured_bacterium_c_Lineage_IIa	uncultured_bacterium_c_Lineage_IIa	s__uncultured_bacterium_c_Lineage_IIa
uncultured_bacterium_c_Subgroup_6	5.421	-1.53517	0.268303	49.6667	34	nosig	k__Bacteria	Acidobacteria	Subgroup_6	o__uncultured_bacterium_c_Subgroup_6	f__uncultured_bacterium_c_Subgroup_6	uncultured_bacterium_c_Subgroup_6	s__uncultured_bacterium_c_Subgroup_6
uncultured_bacterium_c_TK10	9.13103	-0.0463836	0.956341	423	696.333	nosig	k__Bacteria	Chloroflexi	TK10	o__uncultured_bacterium_c_TK10	f__uncultured_bacterium_c_TK10	uncultured_bacterium_c_TK10	s__uncultured_bacterium_c_TK10
uncultured_bacterium_f_67_14	6.04461	-0.117044	0.940687	56.6667	73.3333	nosig	k__Bacteria	Actinobacteria	Thermoleophilia	o__Solirubrobacterales	f__67-14	uncultured_bacterium_f_67_14	s__uncultured_bacterium_f_67-14
uncultured_bacterium_f_Acetobacteraceae	9.27731	-0.833679	0.37364	657	582	nosig	k__Bacteria	Proteobacteria	Alphaproteobacteria	o__Acetobacterales	f__Acetobacteraceae	uncultured_bacterium_f_Acetobacteraceae	s__uncultured_bacterium_f_Acetobacteraceae
uncultured_bacterium_f_Acidimicrobiaceae	3.71991	-0.0798549	0.969668	9.33333	15	nosig	k__Bacteria	Actinobacteria	Acidimicrobiia	o__Acidimicrobiales	f__Acidimicrobiaceae	uncultured_bacterium_f_Acidimicrobiaceae	s__uncultured_bacterium_f_Acidimicrobiaceae
uncultured_bacterium_f_Acidobacteriaceae_Subgroup_1	10.633	-0.747671	0.366274	1585	1589	nosig	k__Bacteria	Acidobacteria	Acidobacteriia	o__Acidobacteriales	f__Acidobacteriaceae_Subgroup_1	uncultured_bacterium_f_Acidobacteriaceae_Subgroup_1	s__uncultured_bacterium_f_Acidobacteriaceae_Subgroup_1
uncultured_bacterium_f_Barnesiellaceae	0.234706	-15.8628	NA	0.333333	0	nosig	k__Bacteria	Bacteroidetes	Bacteroidia	o__Bacteroidales	f__Barnesiellaceae	uncultured_bacterium_f_Barnesiellaceae	s__uncultured_bacterium_f_Barnesiellaceae
uncultured_bacterium_f_Beggiatoaceae	2.90881	2.28927	0.382638	1.33333	11.6667	nosig	k__Bacteria	Proteobacteria	Gammaproteobacteria	o__Beggiatoales	f__Beggiatoaceae	uncultured_bacterium_f_Beggiatoaceae	s__uncultured_bacterium_f_Beggiatoaceae
uncultured_bacterium_f_Beijerinckiaceae	5.07368	-0.257124	0.835865	26.3333	39	nosig	k__Bacteria	Proteobacteria	Alphaproteobacteria	o__Rhizobiales	f__Beijerinckiaceae	uncultured_bacterium_f_Beijerinckiaceae	s__uncultured_bacterium_f_Beijerinckiaceae
uncultured_bacterium_f_BIrii41	4.50314	1.44931	0.350399	9	34.3333	nosig	k__Bacteria	Proteobacteria	Deltaproteobacteria	o__Myxococcales	f__BIrii41	uncultured_bacterium_f_BIrii41	s__uncultured_bacterium_f_BIrii41
uncultured_bacterium_f_Burkholderiaceae	4.68239	-0.930479	0.379341	25.3333	24	nosig	k__Bacteria	Proteobacteria	Gammaproteobacteria	o__Betaproteobacteriales	f__Burkholderiaceae	uncultured_bacterium_f_Burkholderiaceae	s__uncultured_bacterium_f_Burkholderiaceae
uncultured_bacterium_f_Caulobacteraceae	8.35098	-1.00321	0.277617	365.667	285.333	nosig	k__Bacteria	Proteobacteria	Alphaproteobacteria	o__Caulobacterales	f__Caulobacteraceae	uncultured_bacterium_f_Caulobacteraceae	s__uncultured_bacterium_f_Caulobacteraceae
uncultured_bacterium_f_Chitinophagaceae	8.28313	0.307214	0.747665	203.667	417.333	nosig	k__Bacteria	Bacteroidetes	Bacteroidia	o__Chitinophagales	f__Chitinophagaceae	uncultured_bacterium_f_Chitinophagaceae	s__uncultured_bacterium_f_Chitinophagaceae
uncultured_bacterium_f_CWT_CU03_E12	5.44328	0.238262	0.892326	28.3333	56.6667	nosig	k__Bacteria	Bacteroidetes	Bacteroidia	o__Sphingobacteriales	f__CWT_CU03-E12	uncultured_bacterium_f_CWT_CU03_E12	s__uncultured_bacterium_f_CWT_CU03-E12
uncultured_bacterium_f_Desulfovibrionaceae	4.11631	1.31075	0.467939	5	27.6667	nosig	k__Bacteria	Proteobacteria	Deltaproteobacteria	o__Desulfovibrionales	f__Desulfovibrionaceae	uncultured_bacterium_f_Desulfovibrionaceae	s__uncultured_bacterium_f_Desulfovibrionaceae
uncultured_bacterium_f_Diplorickettsiaceae	4.8334	-0.79583	0.648995	28.6667	26.3333	nosig	k__Bacteria	Proteobacteria	Gammaproteobacteria	o__Diplorickettsiales	f__Diplorickettsiaceae	uncultured_bacterium_f_Diplorickettsiaceae	s__uncultured_bacterium_f_Diplorickettsiaceae
uncultured_bacterium_f_Elsteraceae	5.5549	-1.39157	0.359363	60	32	nosig	k__Bacteria	Proteobacteria	Alphaproteobacteria	o__Elsterales	f__Elsteraceae	uncultured_bacterium_f_Elsteraceae	s__uncultured_bacterium_f_Elsteraceae
uncultured_bacterium_f_Enterobacteriaceae	2.276	0.722118	0.601434	2	5.66667	nosig	k__Bacteria	Proteobacteria	Gammaproteobacteria	o__Enterobacteriales	f__Enterobacteriaceae	uncultured_bacterium_f_Enterobacteriaceae	s__uncultured_bacterium_f_Enterobacteriaceae
uncultured_bacterium_f_Erysipelotrichaceae	1.32769	-3.87959	0.107232	2.66667	0.333333	nosig	k__Bacteria	Firmicutes	Erysipelotrichia	o__Erysipelotrichales	f__Erysipelotrichaceae	uncultured_bacterium_f_Erysipelotrichaceae	s__uncultured_bacterium_f_Erysipelotrichaceae
uncultured_bacterium_f_Fibrobacteraceae	3.22394	3.42023	0.600225	1	15.6667	nosig	k__Bacteria	Fibrobacteres	Fibrobacteria	o__Fibrobacterales	f__Fibrobacteraceae	uncultured_bacterium_f_Fibrobacteraceae	s__uncultured_bacterium_f_Fibrobacteraceae
uncultured_bacterium_f_Fimbriimonadaceae	4.33462	-1.41461	0.437984	22.6667	15.6667	nosig	k__Bacteria	Armatimonadetes	Fimbriimonadia	o__Fimbriimonadales	f__Fimbriimonadaceae	uncultured_bacterium_f_Fimbriimonadaceae	s__uncultured_bacterium_f_Fimbriimonadaceae
uncultured_bacterium_f_Frankiaceae	3.41639	-0.660938	0.644274	9	10.3333	nosig	k__Bacteria	Actinobacteria	Actinobacteria	o__Frankiales	f__Frankiaceae	uncultured_bacterium_f_Frankiaceae	s__uncultured_bacterium_f_Frankiaceae
uncultured_bacterium_f_Gemmataceae	7.96199	0.577205	0.631056	139.333	357.333	nosig	k__Bacteria	Planctomycetes	Planctomycetacia	o__Gemmatales	f__Gemmataceae	uncultured_bacterium_f_Gemmataceae	s__uncultured_bacterium_f_Gemmataceae
uncultured_bacterium_f_Gemmatimonadaceae	4.52419	-3.68419	NA	38.3333	5.66667	nosig	k__Bacteria	Gemmatimonadetes	Gemmatimonadetes	o__Gemmatimonadales	f__Gemmatimonadaceae	uncultured_bacterium_f_Gemmatimonadaceae	s__uncultured_bacterium_f_Gemmatimonadaceae
uncultured_bacterium_f_Holosporaceae	3.73805	1.04394	0.67211	5.33333	19.3333	nosig	k__Bacteria	Proteobacteria	Alphaproteobacteria	o__Holosporales	f__Holosporaceae	uncultured_bacterium_f_Holosporaceae	s__uncultured_bacterium_f_Holosporaceae
uncultured_bacterium_f_Ilumatobacteraceae	2.7747	0.598908	0.797777	3	8.66667	nosig	k__Bacteria	Actinobacteria	Acidimicrobiia	o__Microtrichales	f__Ilumatobacteraceae	uncultured_bacterium_f_Ilumatobacteraceae	s__uncultured_bacterium_f_Ilumatobacteraceae
uncultured_bacterium_f_Isosphaeraceae	6.67257	1.02986	0.372125	44.3333	157.667	nosig	k__Bacteria	Planctomycetes	Planctomycetacia	o__Isosphaerales	f__Isosphaeraceae	uncultured_bacterium_f_Isosphaeraceae	s__uncultured_bacterium_f_Isosphaeraceae
uncultured_bacterium_f_JG30_KF_AS9	8.24956	-0.902884	0.352128	307.667	299	nosig	k__Bacteria	Chloroflexi	Ktedonobacteria	o__Ktedonobacterales	f__JG30-KF-AS9	uncultured_bacterium_f_JG30_KF_AS9	s__uncultured_bacterium_f_JG30-KF-AS9
uncultured_bacterium_f_JG30_KF_CM45	7.47986	1.73436	0.13069	61.3333	293.667	nosig	k__Bacteria	Chloroflexi	Chloroflexia	o__Thermomicrobiales	f__JG30-KF-CM45	uncultured_bacterium_f_JG30_KF_CM45	s__uncultured_bacterium_f_JG30-KF-CM45
uncultured_bacterium_f_KF_JG30_B3	3.58616	-3.18503	0.169353	18	4	nosig	k__Bacteria	Proteobacteria	Alphaproteobacteria	o__Rhizobiales	f__KF-JG30-B3	uncultured_bacterium_f_KF_JG30_B3	s__uncultured_bacterium_f_KF-JG30-B3
uncultured_bacterium_f_Ktedonobacteraceae	9.75295	0.47323	0.611709	571.667	1152	nosig	k__Bacteria	Chloroflexi	Ktedonobacteria	o__Ktedonobacterales	f__Ktedonobacteraceae	uncultured_bacterium_f_Ktedonobacteraceae	s__uncultured_bacterium_f_Ktedonobacteraceae
uncultured_bacterium_f_Lachnospiraceae	4.34648	0.684975	0.443485	9.33333	29.3333	nosig	k__Bacteria	Firmicutes	Clostridia	o__Clostridiales	f__Lachnospiraceae	uncultured_bacterium_f_Lachnospiraceae	s__uncultured_bacterium_f_Lachnospiraceae
uncultured_bacterium_f_Magnetospirillaceae	5.34021	0.953317	0.413817	17.6667	61.3333	nosig	k__Bacteria	Proteobacteria	Alphaproteobacteria	o__Rhodospirillales	f__Magnetospirillaceae	uncultured_bacterium_f_Magnetospirillaceae	s__uncultured_bacterium_f_Magnetospirillaceae
uncultured_bacterium_f_Methylacidiphilaceae	8.24481	2.31166	0.0957037	62.6667	542	nosig	k__Bacteria	Verrucomicrobia	Verrucomicrobiae	o__Methylacidiphilales	f__Methylacidiphilaceae	uncultured_bacterium_f_Methylacidiphilaceae	s__uncultured_bacterium_f_Methylacidiphilaceae
uncultured_bacterium_f_Micropepsaceae	9.90339	-0.312645	0.728787	814	1099.33	nosig	k__Bacteria	Proteobacteria	Alphaproteobacteria	o__Micropepsales	f__Micropepsaceae	uncultured_bacterium_f_Micropepsaceae	s__uncultured_bacterium_f_Micropepsaceae
uncultured_bacterium_f_Microscillaceae	5.33426	0.567592	0.749417	24.6667	54	nosig	k__Bacteria	Bacteroidetes	Bacteroidia	o__Cytophagales	f__Microscillaceae	uncultured_bacterium_f_Microscillaceae	s__uncultured_bacterium_f_Microscillaceae
uncultured_bacterium_f_mle1_27	1.58976	-2.47941	0.321124	3	1	nosig	k__Bacteria	Proteobacteria	Deltaproteobacteria	o__Myxococcales	f__mle1-27	uncultured_bacterium_f_mle1_27	s__uncultured_bacterium_f_mle1-27
uncultured_bacterium_f_Mycoplasmataceae	0.0143553	0	1	0	0	nosig	k__Bacteria	Tenericutes	Mollicutes	o__Mycoplasmatales	f__Mycoplasmataceae	uncultured_bacterium_f_Mycoplasmataceae	s__uncultured_bacterium_f_Mycoplasmataceae
uncultured_bacterium_f_Opitutaceae	4.60545	-1.46187	0.214492	27.3333	19.3333	nosig	k__Bacteria	Verrucomicrobia	Verrucomicrobiae	o__Opitutales	f__Opitutaceae	uncultured_bacterium_f_Opitutaceae	s__uncultured_bacterium_f_Opitutaceae
uncultured_bacterium_f_P3OB_42	1.0072	-0.0322406	0.992157	0.666667	1.33333	nosig	k__Bacteria	Proteobacteria	Deltaproteobacteria	o__Myxococcales	f__P3OB-42	uncultured_bacterium_f_P3OB_42	s__uncultured_bacterium_f_P3OB-42
uncultured_bacterium_f_Pedosphaeraceae	9.45054	-0.85484	0.5076	681.333	716	nosig	k__Bacteria	Verrucomicrobia	Verrucomicrobiae	o__Pedosphaerales	f__Pedosphaeraceae	uncultured_bacterium_f_Pedosphaeraceae	s__uncultured_bacterium_f_Pedosphaeraceae
uncultured_bacterium_f_Peptostreptococcaceae	3.17153	-2.8673	0.0849725	12.6667	3.33333	nosig	k__Bacteria	Firmicutes	Clostridia	o__Clostridiales	f__Peptostreptococcaceae	uncultured_bacterium_f_Peptostreptococcaceae	s__uncultured_bacterium_f_Peptostreptococcaceae
uncultured_bacterium_f_Pleomorphomonadaceae	1.32769	3.11015	0.490962	0	3	nosig	k__Bacteria	Proteobacteria	Alphaproteobacteria	o__Rhizobiales	f__Pleomorphomonadaceae	uncultured_bacterium_f_Pleomorphomonadaceae	s__uncultured_bacterium_f_Pleomorphomonadaceae
uncultured_bacterium_f_Rhizobiales_Incertae_Sedis	0.0143553	0	1	0	0	nosig	k__Bacteria	Proteobacteria	Alphaproteobacteria	o__Rhizobiales	f__Rhizobiales_Incertae_Sedis	uncultured_bacterium_f_Rhizobiales_Incertae_Sedis	s__uncultured_bacterium_f_Rhizobiales_Incertae_Sedis
uncultured_bacterium_f_Rhodospirillaceae	3.75596	-0.728318	0.761079	13.3333	11.6667	nosig	k__Bacteria	Proteobacteria	Alphaproteobacteria	o__Rhodospirillales	f__Rhodospirillaceae	uncultured_bacterium_f_Rhodospirillaceae	s__uncultured_bacterium_f_Rhodospirillaceae
uncultured_bacterium_f_Ruminococcaceae	3.39369	-0.256884	0.775646	7.66667	11.3333	nosig	k__Bacteria	Firmicutes	Clostridia	o__Clostridiales	f__Ruminococcaceae	uncultured_bacterium_f_Ruminococcaceae	s__uncultured_bacterium_f_Ruminococcaceae
uncultured_bacterium_f_Saccharum_hybrid_cultivar	4.81643	-0.323711	0.776048	23	31.3333	nosig	k__Bacteria	Patescibacteria	Saccharimonadia	o__Saccharimonadales	f__Saccharum_hybrid_cultivar	uncultured_bacterium_f_Saccharum_hybrid_cultivar	s__uncultured_bacterium_f_Saccharum_hybrid_cultivar
uncultured_bacterium_f_Sandaracinaceae	4.89126	0.252564	0.901943	19	38.3333	nosig	k__Bacteria	Proteobacteria	Deltaproteobacteria	o__Myxococcales	f__Sandaracinaceae	uncultured_bacterium_f_Sandaracinaceae	s__uncultured_bacterium_f_Sandaracinaceae
uncultured_bacterium_f_SM2D12	5.28577	0.175939	0.906368	25	51	nosig	k__Bacteria	Proteobacteria	Alphaproteobacteria	o__Rickettsiales	f__SM2D12	uncultured_bacterium_f_SM2D12	s__uncultured_bacterium_f_SM2D12
uncultured_bacterium_f_soil_bacterium_WF55	4.7643	-3.00872	0.25044	44.6667	7.66667	nosig	k__Bacteria	Patescibacteria	Saccharimonadia	o__Saccharimonadales	f__soil_bacterium_WF55	uncultured_bacterium_f_soil_bacterium_WF55	s__uncultured_bacterium_f_soil_bacterium_WF55
uncultured_bacterium_f_Solirubrobacteraceae	5.13655	1.29873	0.314456	13	55.3333	nosig	k__Bacteria	Actinobacteria	Thermoleophilia	o__Solirubrobacterales	f__Solirubrobacteraceae	uncultured_bacterium_f_Solirubrobacteraceae	s__uncultured_bacterium_f_Solirubrobacteraceae
uncultured_bacterium_f_Sphingobacteriaceae	0.594549	-1.84135	NA	0.666667	0.333333	nosig	k__Bacteria	Bacteroidetes	Bacteroidia	o__Sphingobacteriales	f__Sphingobacteriaceae	uncultured_bacterium_f_Sphingobacteriaceae	s__uncultured_bacterium_f_Sphingobacteriaceae
uncultured_bacterium_f_Thermoanaerobacteraceae	3.60605	-1.65089	0.42985	14	8.33333	nosig	k__Bacteria	Firmicutes	Clostridia	o__Thermoanaerobacterales	f__Thermoanaerobacteraceae	uncultured_bacterium_f_Thermoanaerobacteraceae	s__uncultured_bacterium_f_Thermoanaerobacteraceae
uncultured_bacterium_f_Verrucomicrobiaceae	5.04483	2.19635	0.212809	7.33333	56.6667	nosig	k__Bacteria	Verrucomicrobia	Verrucomicrobiae	o__Verrucomicrobiales	f__Verrucomicrobiaceae	uncultured_bacterium_f_Verrucomicrobiaceae	s__uncultured_bacterium_f_Verrucomicrobiaceae
uncultured_bacterium_f_Xanthobacteraceae	8.91989	-0.816787	0.354128	484	482.667	nosig	k__Bacteria	Proteobacteria	Alphaproteobacteria	o__Rhizobiales	f__Xanthobacteraceae	uncultured_bacterium_f_Xanthobacteraceae	s__uncultured_bacterium_f_Xanthobacteraceae
uncultured_bacterium_o_Acidobacteriales	9.59279	-0.953192	0.28719	787	755.333	nosig	k__Bacteria	Acidobacteria	Acidobacteriia	o__Acidobacteriales	f__uncultured_bacterium_o_Acidobacteriales	uncultured_bacterium_o_Acidobacteriales	s__uncultured_bacterium_o_Acidobacteriales
uncultured_bacterium_o_Armatimonadales	4.99292	1.65275	0.218757	10	51.6667	nosig	k__Bacteria	Armatimonadetes	Armatimonadia	o__Armatimonadales	f__uncultured_bacterium_o_Armatimonadales	uncultured_bacterium_o_Armatimonadales	s__uncultured_bacterium_o_Armatimonadales
uncultured_bacterium_o_B10_SB3A	6.09473	0.938772	0.56916	30.3333	104.333	nosig	k__Bacteria	Chloroflexi	Ktedonobacteria	o__B10-SB3A	f__uncultured_bacterium_o_B10-SB3A	uncultured_bacterium_o_B10_SB3A	s__uncultured_bacterium_o_B10-SB3A
uncultured_bacterium_o_B12_WMSP1	7.73026	0.553598	0.660187	123	299.667	nosig	k__Bacteria	Chloroflexi	Ktedonobacteria	o__B12-WMSP1	f__uncultured_bacterium_o_B12-WMSP1	uncultured_bacterium_o_B12_WMSP1	s__uncultured_bacterium_o_B12-WMSP1
uncultured_bacterium_o_Candidatus_Levybacteria	4.50314	-1.77347	0.270541	28	15.3333	nosig	k__Bacteria	Patescibacteria	Microgenomatia	o__Candidatus_Levybacteria	f__uncultured_bacterium_o_Candidatus_Levybacteria	uncultured_bacterium_o_Candidatus_Levybacteria	s__uncultured_bacterium_o_Candidatus_Levybacteria
uncultured_bacterium_o_Elev_1554	6.36066	0.541907	0.675466	46.3333	116	nosig	k__Bacteria	Chloroflexi	Chloroflexia	o__Elev-1554	f__uncultured_bacterium_o_Elev-1554	uncultured_bacterium_o_Elev_1554	s__uncultured_bacterium_o_Elev-1554
uncultured_bacterium_o_Elsterales	9.43534	-1.7307	0.106164	884.333	498.333	nosig	k__Bacteria	Proteobacteria	Alphaproteobacteria	o__Elsterales	f__uncultured_bacterium_o_Elsterales	uncultured_bacterium_o_Elsterales	s__uncultured_bacterium_o_Elsterales
uncultured_bacterium_o_Frankiales	6.6913	-0.0982218	0.919499	80	124.667	nosig	k__Bacteria	Actinobacteria	Actinobacteria	o__Frankiales	f__uncultured_bacterium_o_Frankiales	uncultured_bacterium_o_Frankiales	s__uncultured_bacterium_o_Frankiales
uncultured_bacterium_o_Gaiellales	7.64753	-0.776335	0.361782	189	210	nosig	k__Bacteria	Actinobacteria	Thermoleophilia	o__Gaiellales	f__uncultured_bacterium_o_Gaiellales	uncultured_bacterium_o_Gaiellales	s__uncultured_bacterium_o_Gaiellales
uncultured_bacterium_o_IMCC26256	9.39413	0.474745	0.594287	399.667	944	nosig	k__Bacteria	Actinobacteria	Acidimicrobiia	o__IMCC26256	f__uncultured_bacterium_o_IMCC26256	uncultured_bacterium_o_IMCC26256	s__uncultured_bacterium_o_IMCC26256
uncultured_bacterium_o_JG36_TzT_191	4.97774	0.0442309	0.979313	20.6667	40.3333	nosig	k__Bacteria	Proteobacteria	Gammaproteobacteria	o__JG36-TzT-191	f__uncultured_bacterium_o_JG36-TzT-191	uncultured_bacterium_o_JG36_TzT_191	s__uncultured_bacterium_o_JG36-TzT-191
uncultured_bacterium_o_KF_JG30_C25	6.27321	-2.35539	0.116507	110.333	42.3333	nosig	k__Bacteria	Proteobacteria	Gammaproteobacteria	o__KF-JG30-C25	f__uncultured_bacterium_o_KF-JG30-C25	uncultured_bacterium_o_KF_JG30_C25	s__uncultured_bacterium_o_KF-JG30-C25
uncultured_bacterium_o_Microtrichales	5.0154	-0.497731	0.765338	30.6667	32	nosig	k__Bacteria	Actinobacteria	Acidimicrobiia	o__Microtrichales	f__uncultured_bacterium_o_Microtrichales	uncultured_bacterium_o_Microtrichales	s__uncultured_bacterium_o_Microtrichales
uncultured_bacterium_o_Myxococcales	2.97147	-0.626408	0.736901	6.33333	7.33333	nosig	k__Bacteria	Proteobacteria	Deltaproteobacteria	o__Myxococcales	f__uncultured_bacterium_o_Myxococcales	uncultured_bacterium_o_Myxococcales	s__uncultured_bacterium_o_Myxococcales
uncultured_bacterium_o_Obscuribacterales	6.50266	-0.775162	0.541349	88	91.3333	nosig	k__Bacteria	Cyanobacteria	Melainabacteria	o__Obscuribacterales	f__uncultured_bacterium_o_Obscuribacterales	uncultured_bacterium_o_Obscuribacterales	s__uncultured_bacterium_o_Obscuribacterales
uncultured_bacterium_o_RCP2_54	3.37063	-0.152787	0.934657	7	11.6667	nosig	k__Bacteria	Proteobacteria	Deltaproteobacteria	o__RCP2-54	f__uncultured_bacterium_o_RCP2-54	uncultured_bacterium_o_RCP2_54	s__uncultured_bacterium_o_RCP2-54
uncultured_bacterium_o_Rhodospirillales	5.6585	-0.463631	0.76296	43.6667	55.3333	nosig	k__Bacteria	Proteobacteria	Alphaproteobacteria	o__Rhodospirillales	f__uncultured_bacterium_o_Rhodospirillales	uncultured_bacterium_o_Rhodospirillales	s__uncultured_bacterium_o_Rhodospirillales
uncultured_bacterium_o_Saccharimonadales	9.23803	-0.530282	0.645761	575.333	630.333	nosig	k__Bacteria	Patescibacteria	Saccharimonadia	o__Saccharimonadales	f__uncultured_bacterium_o_Saccharimonadales	uncultured_bacterium_o_Saccharimonadales	s__uncultured_bacterium_o_Saccharimonadales
uncultured_bacterium_o_SBR1031	4.7906	-1.80854	0.266901	34.6667	18.6667	nosig	k__Bacteria	Chloroflexi	Anaerolineae	o__SBR1031	f__uncultured_bacterium_o_SBR1031	uncultured_bacterium_o_SBR1031	s__uncultured_bacterium_o_SBR1031
uncultured_bacterium_o_Subgroup_13	5.92307	-2.54003	0.0947135	90.6667	28.6667	nosig	k__Bacteria	Acidobacteria	Acidobacteriia	o__Subgroup_13	f__uncultured_bacterium_o_Subgroup_13	uncultured_bacterium_o_Subgroup_13	s__uncultured_bacterium_o_Subgroup_13
uncultured_bacterium_o_Subgroup_2	8.61659	-1.93969	0.0719057	524	259	nosig	k__Bacteria	Acidobacteria	Acidobacteriia	o__Subgroup_2	f__uncultured_bacterium_o_Subgroup_2	uncultured_bacterium_o_Subgroup_2	s__uncultured_bacterium_o_Subgroup_2
uncultured_bacterium_o_WD260	7.24168	1.6987	0.077995	45	255.667	nosig	k__Bacteria	Proteobacteria	Gammaproteobacteria	o__WD260	f__uncultured_bacterium_o_WD260	uncultured_bacterium_o_WD260	s__uncultured_bacterium_o_WD260
uncultured_bacterium_p_Armatimonadetes	5.86237	0.0512985	0.972859	45.6667	68.6667	nosig	k__Bacteria	Armatimonadetes	uncultured_bacterium_p_Armatimonadetes	o__uncultured_bacterium_p_Armatimonadetes	f__uncultured_bacterium_p_Armatimonadetes	uncultured_bacterium_p_Armatimonadetes	s__uncultured_bacterium_p_Armatimonadetes
uncultured_bacterium_p_FCPU426	4.5137	-3.61231	0.132941	38	5.66667	nosig	k__Bacteria	FCPU426	uncultured_bacterium_p_FCPU426	o__uncultured_bacterium_p_FCPU426	f__uncultured_bacterium_p_FCPU426	uncultured_bacterium_p_FCPU426	s__uncultured_bacterium_p_FCPU426
uncultured_bacterium_p_GAL15	6.27321	-1.98196	0.173595	102	50.6667	nosig	k__Bacteria	GAL15	uncultured_bacterium_p_GAL15	o__uncultured_bacterium_p_GAL15	f__uncultured_bacterium_p_GAL15	uncultured_bacterium_p_GAL15	s__uncultured_bacterium_p_GAL15
uncultured_bacterium_p_WPS_2	10.2814	-1.05943	0.210484	1389.67	1097.33	nosig	k__Bacteria	WPS_2	uncultured_bacterium_p_WPS-2	o__uncultured_bacterium_p_WPS-2	f__uncultured_bacterium_p_WPS-2	uncultured_bacterium_p_WPS_2	s__uncultured_bacterium_p_WPS-2
uncultured_microorganism	2.46205	1.76392	0.403349	1.33333	7.66667	nosig	k__Bacteria	Cyanobacteria	Oxyphotobacteria	o__Chloroplast	f__uncultured_microorganism	uncultured_microorganism	s__uncultured_microorganism
Variovorax	4.5346	0.895811	0.464573	11	33.3333	nosig	k__Bacteria	Proteobacteria	Gammaproteobacteria	o__Betaproteobacteriales	f__Burkholderiaceae	Variovorax	s__Variovorax_sp._MA3
Yonghaparkia	4.5137	-0.0351516	0.978802	17.3333	26.3333	nosig	k__Bacteria	Actinobacteria	Actinobacteria	o__Micrococcales	f__Microbacteriaceae	Yonghaparkia	s__uncultured_bacterium_g_Yonghaparkia

## Sheet: Sheet3
genus_id	logCPM	logFC	PValue	MeanA	MeanB	level	Kingdom	Phylum	Class	Order	Family	Genus	Species
uncultured_bacterium_f_soil_bacterium_WF55	2.46205	-22.4617	4.64e-15	9	0	Depleted	k__Bacteria	Patescibacteria	Saccharimonadia	o__Saccharimonadales	f__soil_bacterium_WF55	uncultured_bacterium_f_soil_bacterium_WF55	s__uncultured_bacterium_f_soil_bacterium_WF55
G12_WMSP1	0.234706	-17.5891	1.53e-07	0.333333	0	Depleted	k__Bacteria	Chloroflexi	Ktedonobacteria	o__Ktedonobacterales	f__Ktedonobacteraceae	G12_WMSP1	s__uncultured_bacterium_g_G12-WMSP1
Chujaibacter	2.70266	-4.9645	0.0114462	10.6667	0.333333	Depleted	k__Bacteria	Proteobacteria	Gammaproteobacteria	o__Xanthomonadales	f__Rhodanobacteraceae	Chujaibacter	s__uncultured_bacterium_g_Chujaibacter
Opitutus	2.54679	-6.16033	0.014708	9.66667	0	Depleted	k__Bacteria	Verrucomicrobia	Verrucomicrobiae	o__Opitutales	f__Opitutaceae	Opitutus	s__Opitutus_sp._VeSm13
Ellin6067	1.42044	-4.29758	0.0165201	3.33333	0	Depleted	k__Bacteria	Proteobacteria	Gammaproteobacteria	o__Betaproteobacteriales	f__Nitrosomonadaceae	Ellin6067	s__uncultured_bacterium_g_Ellin6067
Amycolatopsis	7.61968	-2.56379	0.0181627	326.333	65	Depleted	k__Bacteria	Actinobacteria	Actinobacteria	o__Pseudonocardiales	f__Pseudonocardiaceae	Amycolatopsis	s__uncultured_bacterium_g_Amycolatopsis
Haliangium	8.77317	-2.21263	0.018274	704.667	168.333	Depleted	k__Bacteria	Proteobacteria	Deltaproteobacteria	o__Myxococcales	f__Haliangiaceae	Haliangium	s__uncultured_bacterium_g_Haliangium
Bauldia	2.46205	-4.83917	0.0316018	8.66667	0.333333	Depleted	k__Bacteria	Proteobacteria	Alphaproteobacteria	o__Rhizobiales	f__Rhizobiales_Incertae_Sedis	Bauldia	s__uncultured_bacterium_g_Bauldia
Saccharothrix	7.02063	-2.55719	0.0484934	211.667	46	Depleted	k__Bacteria	Actinobacteria	Actinobacteria	o__Pseudonocardiales	f__Pseudonocardiaceae	Saccharothrix	s__uncultured_bacterium_g_Saccharothrix
uncultured_bacterium_f_CWT_CU03_E12	5.06652	5.31653	0.00470817	1.66667	63.3333	Enriched	k__Bacteria	Bacteroidetes	Bacteroidia	o__Sphingobacteriales	f__CWT_CU03-E12	uncultured_bacterium_f_CWT_CU03_E12	s__uncultured_bacterium_f_CWT_CU03-E12
uncultured_bacterium_o_KF_JG30_C25	4.52419	3.80958	0.0159742	3	41	Enriched	k__Bacteria	Proteobacteria	Gammaproteobacteria	o__KF-JG30-C25	f__uncultured_bacterium_o_KF-JG30-C25	uncultured_bacterium_o_KF_JG30_C25	s__uncultured_bacterium_o_KF-JG30-C25
Acidiphilium	6.34891	2.31361	0.0286288	24.3333	136.667	Enriched	k__Bacteria	Proteobacteria	Alphaproteobacteria	o__Acetobacterales	f__Acetobacteraceae	Acidiphilium	s__uncultured_bacterium_g_Acidiphilium
Fusobacterium	2.06235	3.80847	0.0450262	0.333333	6	Enriched	k__Bacteria	Fusobacteria	Fusobacteriia	o__Fusobacteriales	f__Fusobacteriaceae	Fusobacterium	s__uncultured_bacterium_g_Fusobacterium
bacterium_enrichment_culture_clone_auto10_4W	3.17153	5.34257	0.0468565	0.333333	15.6667	Enriched	k__Bacteria	Verrucomicrobia	Verrucomicrobiae	o__Pedosphaerales	f__Pedosphaeraceae	bacterium_enrichment_culture_clone_auto10_4W	s__uncultured_bacterium_g_bacterium_enrichment_culture_clone_auto10_4W
Allobaculum	2.90881	3.13767	0.0475821	1	12	Enriched	k__Bacteria	Firmicutes	Erysipelotrichia	o__Erysipelotrichales	f__Erysipelotrichaceae	Allobaculum	s__uncultured_bacterium_g_Allobaculum
7703	5.96216	-0.0555816	0.958709	51.6667	71	nosig	k__Bacteria	Chloroflexi	Ktedonobacteria	o__Ktedonobacterales	f__Ktedonobacteraceae	7703	s__uncultured_bacterium_g_1921-2
7731	1.74129	-0.290019	0.8706	2.33333	2.33333	nosig	k__Bacteria	Chloroflexi	Ktedonobacteria	o__Ktedonobacterales	f__Ktedonobacteraceae	7731	s__uncultured_bacterium_g_1921-3
[Eubacterium]_coprostanoligenes_group	4.27376	1.18138	0.314987	10	26.6667	nosig	k__Bacteria	Firmicutes	Clostridia	o__Clostridiales	f__Ruminococcaceae	[Eubacterium]_coprostanoligenes_group	s__uncultured_bacterium_g_[Eubacterium]_coprostanoligenes_group
[Ruminococcus]_torques_group	2.94048	0.543576	0.621905	4.66667	8.66667	nosig	k__Bacteria	Firmicutes	Clostridia	o__Clostridiales	f__Lachnospiraceae	[Ruminococcus]_torques_group	s__uncultured_bacterium_g_[Ruminococcus]_torques_group
1174_901_12	6.6295	-0.555618	0.584662	103.667	92.3333	nosig	k__Bacteria	Proteobacteria	Alphaproteobacteria	o__Rhizobiales	f__Beijerinckiaceae	1174_901_12	s__uncultured_bacterium_g_1174-901-12
A2	3.17153	-0.270274	0.874512	8	8	nosig	k__Bacteria	Firmicutes	Clostridia	o__Clostridiales	f__Lachnospiraceae	A2	s__uncultured_bacterium_g_A2
Acetobacter	0.745596	1.17051	0.654494	0.333333	1	nosig	k__Bacteria	Proteobacteria	Alphaproteobacteria	o__Acetobacterales	f__Acetobacteraceae	Acetobacter	s__uncultured_bacterium_g_Acetobacter
Achromobacter	5.51339	-0.0398745	0.973404	42.3333	47	nosig	k__Bacteria	Proteobacteria	Gammaproteobacteria	o__Betaproteobacteriales	f__Burkholderiaceae	Achromobacter	s__BTEX-degrading_bacterium_enrichment_culture
Acidibacter	10.0873	-0.42468	0.656762	1138.67	1035	nosig	k__Bacteria	Proteobacteria	Gammaproteobacteria	o__Gammaproteobacteria_Incertae_Sedis	Unclassified	Acidibacter	s__bacterium_Ellin5264
Acidicaldus	2.90881	-1.88271	0.255522	9.66667	3.33333	nosig	k__Bacteria	Proteobacteria	Alphaproteobacteria	o__Acetobacterales	f__Acetobacteraceae	Acidicaldus	s__uncultured_bacterium_g_Acidicaldus
Acidicapsa	8.88928	-0.685204	0.585365	569.667	376.667	nosig	k__Bacteria	Acidobacteria	Acidobacteriia	o__Acidobacteriales	f__Acidobacteriaceae_Subgroup_1	Acidicapsa	s__Acidicapsa_sp._CE1
Acidipila	9.95178	0.389589	0.769449	829.667	1149	nosig	k__Bacteria	Acidobacteria	Acidobacteriia	o__Acidobacteriales	f__Acidobacteriaceae_Subgroup_1	Acidipila	s__Acidipila_dinghuensis
Acidisoma	7.00011	2.276	0.0837998	40.3333	213.667	nosig	k__Bacteria	Proteobacteria	Alphaproteobacteria	o__Acetobacterales	f__Acetobacteraceae	Acidisoma	s__Acidisoma_tundrae
Acidisphaera	4.07411	1.15572	0.469299	8	23.6667	nosig	k__Bacteria	Proteobacteria	Alphaproteobacteria	o__Acetobacterales	f__Acetobacteraceae	Acidisphaera	s__uncultured_bacterium_g_Acidisphaera
Acidothermus	10.4671	0.217543	0.817672	1179.33	1649.67	nosig	k__Bacteria	Actinobacteria	Actinobacteria	o__Frankiales	f__Acidothermaceae	Acidothermus	s__uncultured_bacterium_g_Acidothermus
Acinetobacter	5.615	0.308505	0.774617	39.3333	56.6667	nosig	k__Bacteria	Proteobacteria	Gammaproteobacteria	o__Pseudomonadales	f__Moraxellaceae	Acinetobacter	s__Acinetobacter_sp._NCCP-550
Actinoallomurus	0.425817	-0.292167	0.913793	0.333333	0.333333	nosig	k__Bacteria	Actinobacteria	Actinobacteria	o__Streptosporangiales	f__Thermomonosporaceae	Actinoallomurus	s__uncultured_bacterium_g_Actinoallomurus
Actinocatenispora	4.97009	-2.31068	0.124029	49.6667	11	nosig	k__Bacteria	Actinobacteria	Actinobacteria	o__Micromonosporales	f__Micromonosporaceae	Actinocatenispora	s__Actinocatenispora_rupis
Actinokineospora	5.11589	0.891927	0.702294	22.6667	44.6667	nosig	k__Bacteria	Actinobacteria	Actinobacteria	o__Pseudonocardiales	f__Pseudonocardiaceae	Actinokineospora	s__uncultured_bacterium_g_Actinokineospora
Actinomadura	5.52909	-1.4334	0.288997	57.3333	33	nosig	k__Bacteria	Actinobacteria	Actinobacteria	o__Streptosporangiales	f__Thermomonosporaceae	Actinomadura	s__Actinomadura_sp._Shinshu-MS-03
Actinomycetospora	5.97369	0.978157	0.501254	36.3333	87.3333	nosig	k__Bacteria	Actinobacteria	Actinobacteria	o__Pseudonocardiales	f__Pseudonocardiaceae	Actinomycetospora	s__uncultured_bacterium_g_Actinomycetospora
Actinoplanes	8.71657	-0.111314	0.934544	398.333	441	nosig	k__Bacteria	Actinobacteria	Actinobacteria	o__Micromonosporales	f__Micromonosporaceae	Actinoplanes	s__uncultured_bacterium_g_Actinoplanes
Actinospica	11.9252	-0.814584	0.332146	4493.67	3282.33	nosig	k__Bacteria	Actinobacteria	Actinobacteria	o__Catenulisporales	f__Actinospicaceae	Actinospica	s__uncultured_bacterium_g_Actinospica
Adlercreutzia	0.0143553	0	1	0	0	nosig	k__Bacteria	Actinobacteria	Coriobacteriia	o__Coriobacteriales	f__Eggerthellaceae	Adlercreutzia	s__uncultured_bacterium_g_Adlercreutzia
ADurb_Bin063_1	2.276	-0.06253	0.970012	3.66667	4	nosig	k__Bacteria	Verrucomicrobia	Verrucomicrobiae	o__Pedosphaerales	f__Pedosphaeraceae	ADurb_Bin063_1	s__uncultured_bacterium_g_ADurb.Bin063-1
Aegilops_tauschii	2.87644	-0.413624	0.732891	6.66667	6	nosig	k__Bacteria	Proteobacteria	Alphaproteobacteria	o__Rickettsiales	f__Mitochondria	Aegilops_tauschii	s__Aegilops_tauschii
Aeromonas	1.74129	-1.48482	0.468596	3.33333	1.33333	nosig	k__Bacteria	Proteobacteria	Gammaproteobacteria	o__Aeromonadales	f__Aeromonadaceae	Aeromonas	s__uncultured_bacterium_g_Aeromonas
Aetherobacter	5.4266	2.99741	0.157995	7.66667	76.3333	nosig	k__Bacteria	Proteobacteria	Deltaproteobacteria	o__Myxococcales	f__Polyangiaceae	Aetherobacter	s__uncultured_bacterium_g_Aetherobacter
Agathobacter	2.22548	0.618129	0.746422	2.66667	4.66667	nosig	k__Bacteria	Firmicutes	Clostridia	o__Clostridiales	f__Lachnospiraceae	Agathobacter	s__uncultured_bacterium_g_Agathobacter
agricultural_soil_bacterium_SC_I_84	0.882317	-3.38568	0.170718	1.66667	0	nosig	k__Bacteria	Proteobacteria	Gammaproteobacteria	o__Betaproteobacteriales	f__SC-I-84	agricultural_soil_bacterium_SC_I_84	s__uncultured_bacterium_g_agricultural_soil_bacterium_SC-I-84
Akkermansia	3.95513	-0.463917	0.662479	14.3333	14.6667	nosig	k__Bacteria	Verrucomicrobia	Verrucomicrobiae	o__Verrucomicrobiales	f__Akkermansiaceae	Akkermansia	s__uncultured_bacterium_g_Akkermansia
Alcaligenes	8.26214	0.00493312	0.997044	273.333	338.667	nosig	k__Bacteria	Proteobacteria	Gammaproteobacteria	o__Betaproteobacteriales	f__Burkholderiaceae	Alcaligenes	s__uncultured_bacterium_g_Alcaligenes
Aliidongia	8.15908	0.580857	0.599624	203	366.667	nosig	k__Bacteria	Proteobacteria	Alphaproteobacteria	o__Elsterales	f__Elsteraceae	Aliidongia	s__Aliidongia_dinghuensis
Alistipes	4.05976	-1.03144	0.341454	19.3333	12	nosig	k__Bacteria	Bacteroidetes	Bacteroidia	o__Bacteroidales	f__Rikenellaceae	Alistipes	s__uncultured_bacterium_g_Alistipes
Alloprevotella	3.03151	0.846659	0.499825	4.66667	9.66667	nosig	k__Bacteria	Bacteroidetes	Bacteroidia	o__Bacteroidales	f__Prevotellaceae	Alloprevotella	s__uncultured_bacterium_g_Alloprevotella
Allorhizobium_Neorhizobium_Pararhizobium_Rhizobium	9.18738	-0.555986	0.590875	633	531	nosig	k__Bacteria	Proteobacteria	Alphaproteobacteria	o__Rhizobiales	f__Rhizobiaceae	Allorhizobium_Neorhizobium_Pararhizobium_Rhizobium	s__uncultured_bacterium_g_Allorhizobium-Neorhizobium-Pararhizobium-Rhizobium
alphaI_cluster	8.11899	0.41753	0.638587	200.333	353.667	nosig	k__Bacteria	Proteobacteria	Alphaproteobacteria	o__Rhizobiales	f__Beijerinckiaceae	alphaI_cluster	s__uncultured_bacterium_g_alphaI_cluster
Altererythrobacter	2.0036	2.95964	0.208972	0.666667	5.33333	nosig	k__Bacteria	Proteobacteria	Alphaproteobacteria	o__Sphingomonadales	f__Sphingomonadaceae	Altererythrobacter	s__Porphyrobacter_sp._SX2RGS8
Amnibacterium	1.42044	2.76283	0.145065	0.333333	3	nosig	k__Bacteria	Actinobacteria	Actinobacteria	o__Micrococcales	f__Microbacteriaceae	Amnibacterium	s__uncultured_bacterium_g_Amnibacterium
Anaerofilum	2.1188	1.35216	0.397061	1.66667	5	nosig	k__Bacteria	Firmicutes	Clostridia	o__Clostridiales	f__Ruminococcaceae	Anaerofilum	s__uncultured_bacterium_g_Anaerofilum
Anaerotruncus	2.1188	3.13744	0.18243	0.666667	6	nosig	k__Bacteria	Firmicutes	Clostridia	o__Clostridiales	f__Ruminococcaceae	Anaerotruncus	s__uncultured_bacterium_g_Anaerotruncus
Ananas_comosus_pineapple	1.0072	-3.69739	0.0850459	2	0	nosig	k__Bacteria	Proteobacteria	Alphaproteobacteria	o__Rickettsiales	f__Mitochondria	Ananas_comosus_pineapple	s__Ananas_comosus_pineapple
Aquicella	3.46074	-0.69638	0.579411	12	8	nosig	k__Bacteria	Proteobacteria	Gammaproteobacteria	o__Diplorickettsiales	f__Diplorickettsiaceae	Aquicella	s__uncultured_bacterium_g_Aquicella
Aquisphaera	3.9858	-0.381102	0.7893	16	13.6667	nosig	k__Bacteria	Planctomycetes	Planctomycetacia	o__Isosphaerales	f__Isosphaeraceae	Aquisphaera	s__uncultured_bacterium_g_Aquisphaera
Arsenophonus	0.0143553	0	1	0	0	nosig	k__Bacteria	Proteobacteria	Gammaproteobacteria	o__Enterobacteriales	f__Enterobacteriaceae	Arsenophonus	s__uncultured_bacterium_g_Arsenophonus
Arthrobacter	5.43774	-0.107831	0.916505	40.3333	44.3333	nosig	k__Bacteria	Actinobacteria	Actinobacteria	o__Micrococcales	f__Micrococcaceae	Arthrobacter	s__uncultured_bacterium_g_Arthrobacter
Asticcacaulis	5.15691	-1.01905	0.541182	43.6667	25.6667	nosig	k__Bacteria	Proteobacteria	Alphaproteobacteria	o__Caulobacterales	f__Caulobacteraceae	Asticcacaulis	s__uncultured_bacterium_g_Asticcacaulis
Aureimonas	2.276	1.30989	0.376098	2	5.66667	nosig	k__Bacteria	Proteobacteria	Alphaproteobacteria	o__Rhizobiales	f__Rhizobiaceae	Aureimonas	s__uncultured_bacterium_g_Aureimonas
Azospirillum	2.66524	-0.283488	0.848673	5.66667	5	nosig	k__Bacteria	Proteobacteria	Alphaproteobacteria	o__Azospirillales	f__Azospirillaceae	Azospirillum	s__uncultured_bacterium_g_Azospirillum
BacC_u_018	1.8784	4.54133	0.191124	0	5.33333	nosig	k__Bacteria	Chloroflexi	Ktedonobacteria	o__Ktedonobacterales	f__Ktedonobacteraceae	BacC_u_018	s__uncultured_bacterium_g_BacC-u-018
Bacillus	7.74602	0.114639	0.917383	186.333	241	nosig	k__Bacteria	Firmicutes	Bacilli	o__Bacillales	f__Bacillaceae	Bacillus	s__Bacillus_drentensis
Bacteroides	6.65359	0.341451	0.669026	80	119.333	nosig	k__Bacteria	Bacteroidetes	Bacteroidia	o__Bacteroidales	f__Bacteroidaceae	Bacteroides	s__uncultured_bacterium_g_Bacteroides
Bdellovibrio	3.60605	0.857271	0.693326	7	15.3333	nosig	k__Bacteria	Proteobacteria	Deltaproteobacteria	o__Bdellovibrionales	f__Bdellovibrionaceae	Bdellovibrio	s__uncultured_bacterium_g_Bdellovibrio
Bifidobacterium	4.33462	-0.138387	0.887732	18.3333	20	nosig	k__Bacteria	Actinobacteria	Actinobacteria	o__Bifidobacteriales	f__Bifidobacteriaceae	Bifidobacterium	s__uncultured_bacterium_g_Bifidobacterium
Bilophila	3.22394	0.786276	0.635914	5.33333	11.3333	nosig	k__Bacteria	Proteobacteria	Deltaproteobacteria	o__Desulfovibrionales	f__Desulfovibrionaceae	Bilophila	s__uncultured_bacterium_g_Bilophila
Blastocatella	3.60605	-4.50516	0.137274	21.3333	1	nosig	k__Bacteria	Acidobacteria	Blastocatellia_Subgroup_4	o__Blastocatellales	f__Blastocatellaceae	Blastocatella	s__uncultured_bacterium_g_Blastocatella
Blastococcus	1.22856	-1.76595	0.314981	2	0.666667	nosig	k__Bacteria	Actinobacteria	Actinobacteria	o__Frankiales	f__Geodermatophilaceae	Blastococcus	s__uncultured_bacterium_g_Blastococcus
Blautia	4.97774	-0.403544	0.664035	30.6667	30.3333	nosig	k__Bacteria	Firmicutes	Clostridia	o__Clostridiales	f__Lachnospiraceae	Blautia	s__uncultured_bacterium_g_Blautia
Bosea	4.59554	-0.312637	0.788212	24.3333	22	nosig	k__Bacteria	Proteobacteria	Alphaproteobacteria	o__Rhizobiales	f__Beijerinckiaceae	Bosea	s__uncultured_bacterium_g_Bosea
Brachybacterium	5.87472	0.138877	0.895851	49	66.3333	nosig	k__Bacteria	Actinobacteria	Actinobacteria	o__Micrococcales	f__Dermabacteraceae	Brachybacterium	s__uncultured_bacterium_g_Brachybacterium
Bradyrhizobium	11.1933	-0.673186	0.323329	2602.33	2079	nosig	k__Bacteria	Proteobacteria	Alphaproteobacteria	o__Rhizobiales	f__Xanthobacteraceae	Bradyrhizobium	s__uncultured_bacterium_g_Bradyrhizobium
Brevibacterium	3.97055	0.0827683	0.945461	12.3333	17	nosig	k__Bacteria	Actinobacteria	Actinobacteria	o__Micrococcales	f__Brevibacteriaceae	Brevibacterium	s__uncultured_bacterium_g_Brevibacterium
Brevinema	1.0072	-4.04748	0.106787	2	0	nosig	k__Bacteria	Spirochaetes	Spirochaetia	o__Brevinematales	f__Brevinemataceae	Brevinema	s__Brevinema_andersonii
Brevundimonas	4.0009	0.435117	0.672906	11.6667	18.3333	nosig	k__Bacteria	Proteobacteria	Alphaproteobacteria	o__Caulobacterales	f__Caulobacteraceae	Brevundimonas	s__uncultured_bacterium_g_Brevundimonas
Bryobacter	8.39522	-0.963274	0.250627	414	257.333	nosig	k__Bacteria	Acidobacteria	Acidobacteriia	o__Solibacterales	f__Solibacteraceae_Subgroup_3	Bryobacter	s__uncultured_bacterium_g_Bryobacter
Bryocella	3.95513	-0.327275	0.876994	13	16	nosig	k__Bacteria	Acidobacteria	Acidobacteriia	o__Acidobacteriales	f__Acidobacteriaceae_Subgroup_1	Bryocella	s__uncultured_bacterium_g_Bryocella
Burkholderia_Caballeronia_Paraburkholderia	10.792	0.260148	0.743686	1441.33	2102.67	nosig	k__Bacteria	Proteobacteria	Gammaproteobacteria	o__Betaproteobacteriales	f__Burkholderiaceae	Burkholderia_Caballeronia_Paraburkholderia	s__uncultured_bacterium_g_Burkholderia-Caballeronia-Paraburkholderia
Butyricicoccus	3.50377	-0.356461	0.737971	10.3333	10.3333	nosig	k__Bacteria	Firmicutes	Clostridia	o__Clostridiales	f__Ruminococcaceae	Butyricicoccus	s__uncultured_bacterium_g_Butyricicoccus
Caenimonas	2.66524	-1.94577	0.197471	8	2.66667	nosig	k__Bacteria	Proteobacteria	Gammaproteobacteria	o__Betaproteobacteriales	f__Burkholderiaceae	Caenimonas	s__uncultured_bacterium_g_Caenimonas
Candidatus_Koribacter	6.6464	1.64699	0.135411	45.6667	152.667	nosig	k__Bacteria	Acidobacteria	Acidobacteriia	o__Acidobacteriales	f__Koribacteraceae	Candidatus_Koribacter	s__uncultured_bacterium_g_Candidatus_Koribacter
Candidatus_Saccharimonas	0.882317	-0.0495418	0.981889	0.666667	1	nosig	k__Bacteria	Patescibacteria	Saccharimonadia	o__Saccharimonadales	f__Saccharimonadaceae	Candidatus_Saccharimonas	s__uncultured_bacterium_g_Candidatus_Saccharimonas
Candidatus_Solibacter	7.59253	-0.224059	0.821399	192.667	191.333	nosig	k__Bacteria	Acidobacteria	Acidobacteriia	o__Solibacterales	f__Solibacteraceae_Subgroup_3	Candidatus_Solibacter	s__uncultured_bacterium_g_Candidatus_Solibacter
Candidatus_Udaeobacter	1.0072	-3.61703	0.184465	2	0	nosig	k__Bacteria	Verrucomicrobia	Verrucomicrobiae	o__Chthoniobacterales	f__Chthoniobacteraceae	Candidatus_Udaeobacter	s__uncultured_bacterium_g_Candidatus_Udaeobacter
Candidatus_Xiphinematobacter	6.35185	-1.10959	0.434452	102	59.3333	nosig	k__Bacteria	Verrucomicrobia	Verrucomicrobiae	o__Chthoniobacterales	f__Xiphinematobacteraceae	Candidatus_Xiphinematobacter	s__uncultured_bacterium_g_Candidatus_Xiphinematobacter
Catenulispora	9.408	-0.879717	0.345539	773.667	583	nosig	k__Bacteria	Actinobacteria	Actinobacteria	o__Catenulisporales	f__Catenulisporaceae	Catenulispora	s__uncultured_bacterium_g_Catenulispora
Caulobacter	2.7747	0.674213	0.690404	4.33333	7.33333	nosig	k__Bacteria	Proteobacteria	Alphaproteobacteria	o__Caulobacterales	f__Caulobacteraceae	Caulobacter	s__Caulobacter_sp._FSBRY13
Cellulosimicrobium	2.06235	-0.898649	0.642675	3.66667	2.66667	nosig	k__Bacteria	Actinobacteria	Actinobacteria	o__Micrococcales	f__Promicromonosporaceae	Cellulosimicrobium	s__uncultured_bacterium_g_Cellulosimicrobium
Cellvibrio	2.1188	-2.17711	0.207757	5.33333	1.33333	nosig	k__Bacteria	Proteobacteria	Gammaproteobacteria	o__Cellvibrionales	f__Cellvibrionaceae	Cellvibrio	s__uncultured_bacterium_g_Cellvibrio
Cetobacterium	4.48177	0.986695	0.443198	13	29.6667	nosig	k__Bacteria	Fusobacteria	Fusobacteriia	o__Fusobacteriales	f__Fusobacteriaceae	Cetobacterium	s__uncultured_bacterium_g_Cetobacterium
Chitinophaga	5.32829	-0.759847	0.503735	43.6667	34.6667	nosig	k__Bacteria	Bacteroidetes	Bacteroidia	o__Chitinophagales	f__Chitinophagaceae	Chitinophaga	s__uncultured_bacterium_g_Chitinophaga
Christensenellaceae_R_7_group	3.06062	1.35807	0.392186	3.33333	11.3333	nosig	k__Bacteria	Firmicutes	Clostridia	o__Clostridiales	f__Christensenellaceae	Christensenellaceae_R_7_group	s__uncultured_bacterium_g_Christensenellaceae_R-7_group
Chryseobacterium	5.53429	-0.835435	NA	53.6667	37	nosig	k__Bacteria	Bacteroidetes	Bacteroidia	o__Flavobacteriales	f__Weeksellaceae	Chryseobacterium	s__uncultured_bacterium_g_Chryseobacterium
Chthoniobacter	6.36358	1.03365	0.355576	48.6667	114	nosig	k__Bacteria	Verrucomicrobia	Verrucomicrobiae	o__Chthoniobacterales	f__Chthoniobacteraceae	Chthoniobacter	s__uncultured_bacterium_g_Chthoniobacter
Chthonomonas	4.65402	0.123085	0.932045	20.6667	27.6667	nosig	k__Bacteria	Armatimonadetes	Chthonomonadetes	o__Chthonomonadales	f__Chthonomonadaceae	Chthonomonas	s__uncultured_bacterium_g_Chthonomonas
Clostridium_sensu_stricto_1	3.19797	1.97049	0.194147	2.66667	13.6667	nosig	k__Bacteria	Firmicutes	Clostridia	o__Clostridiales	f__Clostridiaceae_1	Clostridium_sensu_stricto_1	s__uncultured_bacterium_g_Clostridium_sensu_stricto_1
Comamonas	2.7747	1.45994	0.523478	2.66667	9	nosig	k__Bacteria	Proteobacteria	Gammaproteobacteria	o__Betaproteobacteriales	f__Burkholderiaceae	Comamonas	s__Comamonas_sp._R-25060
Conexibacter	10.8473	-0.388823	0.678772	1891.33	1791.33	nosig	k__Bacteria	Actinobacteria	Thermoleophilia	o__Solirubrobacterales	f__Solirubrobacteraceae	Conexibacter	s__uncultured_bacterium_g_Conexibacter
Coriobacteriaceae_UCG_002	3.41639	-0.558618	0.691139	10.6667	8.66667	nosig	k__Bacteria	Actinobacteria	Coriobacteriia	o__Coriobacteriales	f__Atopobiaceae	Coriobacteriaceae_UCG_002	s__uncultured_bacterium_g_Coriobacteriaceae_UCG-002
Corynebacterium_1	6.36066	0.381482	0.730224	62.3333	100	nosig	k__Bacteria	Actinobacteria	Actinobacteria	o__Corynebacteriales	f__Corynebacteriaceae	Corynebacterium_1	s__Corynebacterium_glutamicum
Crossiella	4.92331	-1.26204	0.362047	38	20.6667	nosig	k__Bacteria	Actinobacteria	Actinobacteria	o__Pseudonocardiales	f__Pseudonocardiaceae	Crossiella	s__uncultured_bacterium_g_Crossiella
Cutibacterium	5.5549	0.588132	0.648345	31.3333	60.6667	nosig	k__Bacteria	Actinobacteria	Actinobacteria	o__Propionibacteriales	f__Propionibacteriaceae	Cutibacterium	s__uncultured_bacterium_g_Cutibacterium
Delftia	2.94048	-0.118496	0.958512	6.33333	7	nosig	k__Bacteria	Proteobacteria	Gammaproteobacteria	o__Betaproteobacteriales	f__Burkholderiaceae	Delftia	s__uncultured_bacterium_g_Delftia
Desulfovibrio	5.24831	0.205982	0.808595	31	43	nosig	k__Bacteria	Proteobacteria	Deltaproteobacteria	o__Desulfovibrionales	f__Desulfovibrionaceae	Desulfovibrio	s__bacterium_New_Zealand_D
Devosia	7.4123	-0.93974	0.238071	208.667	130	nosig	k__Bacteria	Proteobacteria	Alphaproteobacteria	o__Rhizobiales	f__Devosiaceae	Devosia	s__uncultured_bacterium_g_Devosia
Dietzia	3.29915	-0.148953	0.913538	8.33333	9.33333	nosig	k__Bacteria	Actinobacteria	Actinobacteria	o__Corynebacteriales	f__Dietziaceae	Dietzia	s__Dietzia_papillomatosis
Dinghuibacter	5.75515	0.396364	0.799852	46	60	nosig	k__Bacteria	Bacteroidetes	Bacteroidia	o__Chitinophagales	f__Chitinophagaceae	Dinghuibacter	s__Dinghuibacter_silviterrae
Dokdonella	5.26716	-0.436358	0.788388	41.3333	33.6667	nosig	k__Bacteria	Proteobacteria	Gammaproteobacteria	o__Xanthomonadales	f__Rhodanobacteraceae	Dokdonella	s__uncultured_bacterium_g_Dokdonella
Dongia	3.89174	-4.19267	NA	26.3333	1.33333	nosig	k__Bacteria	Proteobacteria	Alphaproteobacteria	o__Dongiales	f__Dongiaceae	Dongia	s__uncultured_bacterium_g_Dongia
Dubosiella	1.81147	-1.72374	0.237075	3.66667	1.33333	nosig	k__Bacteria	Firmicutes	Erysipelotrichia	o__Erysipelotrichales	f__Erysipelotrichaceae	Dubosiella	s__uncultured_bacterium_g_Dubosiella
Duganella	1.12212	-0.176207	0.947244	1	1.33333	nosig	k__Bacteria	Proteobacteria	Gammaproteobacteria	o__Betaproteobacteriales	f__Burkholderiaceae	Duganella	s__uncultured_bacterium_g_Duganella
Dyadobacter	6.38962	-0.169188	0.881367	81.6667	84	nosig	k__Bacteria	Bacteroidetes	Bacteroidia	o__Cytophagales	f__Spirosomaceae	Dyadobacter	s__Dyadobacter_fermentans
Dyella	9.85436	-1.04271	0.185002	1103.67	745.667	nosig	k__Bacteria	Proteobacteria	Gammaproteobacteria	o__Xanthomonadales	f__Rhodanobacteraceae	Dyella	s__uncultured_bacterium_g_Dyella
Edaphobacter	7.41089	-1.07745	0.377508	220	118.333	nosig	k__Bacteria	Acidobacteria	Acidobacteriia	o__Acidobacteriales	f__Acidobacteriaceae_Subgroup_1	Edaphobacter	s__uncultured_bacterium_g_Edaphobacter
Endobacter	2.41774	-0.971546	0.670391	4.66667	4	nosig	k__Bacteria	Proteobacteria	Alphaproteobacteria	o__Acetobacterales	f__Acetobacteraceae	Endobacter	s__uncultured_bacterium_g_Endobacter
Enhydrobacter	3.54556	-3.75552	NA	19.3333	2	nosig	k__Bacteria	Proteobacteria	Gammaproteobacteria	o__Pseudomonadales	f__Moraxellaceae	Enhydrobacter	s__Moraxella_osloensis
Enterobacter	6.60748	-0.272134	0.803394	98	95	nosig	k__Bacteria	Proteobacteria	Gammaproteobacteria	o__Enterobacteriales	f__Enterobacteriaceae	Enterobacter	s__uncultured_bacterium_g_Enterobacter
Enterococcus	2.06235	0.729031	0.665909	2	4.33333	nosig	k__Bacteria	Firmicutes	Bacilli	o__Lactobacillales	f__Enterococcaceae	Enterococcus	s__bacterium_NLAE-zl-C485
Enterorhabdus	1.74129	3.50472	0.185695	0.333333	4.33333	nosig	k__Bacteria	Actinobacteria	Coriobacteriia	o__Coriobacteriales	f__Eggerthellaceae	Enterorhabdus	s__uncultured_bacterium_g_Enterorhabdus
Erysipelatoclostridium	2.50504	-0.957777	0.557968	5.66667	3.66667	nosig	k__Bacteria	Firmicutes	Erysipelotrichia	o__Erysipelotrichales	f__Erysipelotrichaceae	Erysipelatoclostridium	s__uncultured_bacterium_g_Erysipelatoclostridium
Escherichia_Shigella	3.566	-1.0641	0.330405	14	7.66667	nosig	k__Bacteria	Proteobacteria	Gammaproteobacteria	o__Enterobacteriales	f__Enterobacteriaceae	Escherichia_Shigella	s__uncultured_bacterium_g_Escherichia-Shigella
Faecalibacterium	3.73805	-0.0890504	0.91693	11.3333	13.3333	nosig	k__Bacteria	Firmicutes	Clostridia	o__Clostridiales	f__Ruminococcaceae	Faecalibacterium	s__bacterium_ic1379
Faecalibaculum	5.2292	0.374543	0.654475	28.6667	44.3333	nosig	k__Bacteria	Firmicutes	Erysipelotrichia	o__Erysipelotrichales	f__Erysipelotrichaceae	Faecalibaculum	s__uncultured_bacterium_g_Faecalibaculum
Falsirhodobacter	3.58616	-0.85104	0.576333	13.3333	8.66667	nosig	k__Bacteria	Proteobacteria	Alphaproteobacteria	o__Rhodobacterales	f__Rhodobacteraceae	Falsirhodobacter	s__uncultured_bacterium_g_Falsirhodobacter
Family_XIII_AD3011_group	0.0143553	0	1	0	0	nosig	k__Bacteria	Firmicutes	Clostridia	o__Clostridiales	f__Family_XIII	Family_XIII_AD3011_group	s__uncultured_bacterium_g_Family_XIII_AD3011_group
FCPS473	4.4044	-0.123333	0.906234	18.3333	22	nosig	k__Bacteria	Chloroflexi	Ktedonobacteria	o__Ktedonobacterales	f__Ktedonobacteraceae	FCPS473	s__uncultured_bacterium_g_FCPS473
Filimonas	2.37202	-0.403401	0.816216	4.33333	4	nosig	k__Bacteria	Bacteroidetes	Bacteroidia	o__Chitinophagales	f__Chitinophagaceae	Filimonas	s__Arvibacter_flaviflagrans
Flavisolibacter	1.0072	0.95885	0.704108	0.666667	1.33333	nosig	k__Bacteria	Bacteroidetes	Bacteroidia	o__Chitinophagales	f__Chitinophagaceae	Flavisolibacter	s__uncultured_bacterium_g_Flavisolibacter
Flavobacterium	6.38962	0.164252	0.892172	72.3333	93.3333	nosig	k__Bacteria	Bacteroidetes	Bacteroidia	o__Flavobacteriales	f__Flavobacteriaceae	Flavobacterium	s__Flavobacterium_suzhouense
Fournierella	3.87545	-1.23484	0.157827	18	9.33333	nosig	k__Bacteria	Firmicutes	Clostridia	o__Clostridiales	f__Ruminococcaceae	Fournierella	s__uncultured_bacterium_g_Fournierella
Frateuria	4.29841	1.87627	0.249735	8	29.3333	nosig	k__Bacteria	Proteobacteria	Gammaproteobacteria	o__Xanthomonadales	f__Rhodanobacteraceae	Frateuria	s__uncultured_bacterium_g_Frateuria
Frondihabitans	1.42044	1.31002	0.618855	0.666667	2.66667	nosig	k__Bacteria	Actinobacteria	Actinobacteria	o__Micrococcales	f__Microbacteriaceae	Frondihabitans	s__uncultured_bacterium_g_Frondihabitans
Gaiella	0.0143553	0	1	0	0	nosig	k__Bacteria	Actinobacteria	Thermoleophilia	o__Gaiellales	f__Gaiellaceae	Gaiella	s__uncultured_bacterium_g_Gaiella
Gardnerella	2.0036	3.66766	0.162229	0.333333	5.66667	nosig	k__Bacteria	Actinobacteria	Actinobacteria	o__Bifidobacteriales	f__Bifidobacteriaceae	Gardnerella	s__uncultured_bacterium_g_Gardnerella
GAS113	2.17313	-2.54518	0.258938	5.66667	1.33333	nosig	k__Bacteria	Proteobacteria	Alphaproteobacteria	o__Rhizobiales	f__Xanthobacteraceae	GAS113	s__uncultured_bacterium_g_GAS113
GCA_900066575	1.94236	-1.57538	0.420299	4	1.66667	nosig	k__Bacteria	Firmicutes	Clostridia	o__Clostridiales	f__Lachnospiraceae	GCA_900066575	s__uncultured_bacterium_g_GCA-900066575
Gemmatimonas	2.1188	-0.722576	0.715733	4	2.66667	nosig	k__Bacteria	Gemmatimonadetes	Gemmatimonadetes	o__Gemmatimonadales	f__Gemmatimonadaceae	Gemmatimonas	s__uncultured_bacterium_g_Gemmatimonas
Geodermatophilus	4.77312	1.63513	0.27618	9.66667	43	nosig	k__Bacteria	Actinobacteria	Actinobacteria	o__Frankiales	f__Geodermatophilaceae	Geodermatophilus	s__uncultured_bacterium_g_Geodermatophilus
Georgenia	2.84331	-1.61265	0.252736	8.66667	3.66667	nosig	k__Bacteria	Actinobacteria	Actinobacteria	o__Micrococcales	f__Bogoriellaceae	Georgenia	s__uncultured_bacterium_g_Georgenia
Geothrix	0.0143553	0	1	0	0	nosig	k__Bacteria	Acidobacteria	Holophagae	o__Holophagales	f__Holophagaceae	Geothrix	s__uncultured_bacterium_g_Geothrix
Glycomyces	3.34719	-0.0155326	0.991693	8.66667	9.66667	nosig	k__Bacteria	Actinobacteria	Actinobacteria	o__Glycomycetales	f__Glycomycetaceae	Glycomyces	s__Glycomyces_mayteni
Gordonia	0.0143553	0	1	0	0	nosig	k__Bacteria	Actinobacteria	Actinobacteria	o__Corynebacteriales	f__Nocardiaceae	Gordonia	s__uncultured_bacterium_g_Gordonia
Granulicella	8.63364	-0.527237	0.530971	432	360.333	nosig	k__Bacteria	Acidobacteria	Acidobacteriia	o__Acidobacteriales	f__Acidobacteriaceae_Subgroup_1	Granulicella	s__uncultured_bacterium_g_Granulicella
Gryllotalpicola	3.50377	1.79237	0.506004	4.33333	16.3333	nosig	k__Bacteria	Actinobacteria	Actinobacteria	o__Micrococcales	f__Microbacteriaceae	Gryllotalpicola	s__Gryllotalpicola_sp.
Haematomicrobium	6.85811	0.68503	0.584997	77.6667	152.333	nosig	k__Bacteria	Actinobacteria	Actinobacteria	o__Micrococcales	f__Micrococcaceae	Haematomicrobium	s__uncultured_bacterium_g_Haematomicrobium
Helicobacter	1.81147	0.35067	0.874762	2	3	nosig	k__Bacteria	Epsilonbacteraeota	Campylobacteria	o__Campylobacterales	f__Helicobacteraceae	Helicobacter	s__Syphacia_muris
Heliimonas	3.08916	1.90397	0.574509	3.33333	11.6667	nosig	k__Bacteria	Bacteroidetes	Bacteroidia	o__Chitinophagales	f__Chitinophagaceae	Heliimonas	s__uncultured_bacterium_g_Heliimonas
HSB_OF53_F07	2.84331	-0.730262	0.611584	6.33333	6	nosig	k__Bacteria	Chloroflexi	Ktedonobacteria	o__Ktedonobacterales	f__Ktedonobacteraceae	HSB_OF53_F07	s__uncultured_bacterium_g_HSB_OF53-F07
Hymenobacter	0.0143553	0	1	0	0	nosig	k__Bacteria	Bacteroidetes	Bacteroidia	o__Cytophagales	f__Hymenobacteraceae	Hymenobacter	s__uncultured_bacterium_g_Hymenobacter
Hyphomicrobium	3.89174	1.53862	0.510921	6.66667	21	nosig	k__Bacteria	Proteobacteria	Alphaproteobacteria	o__Rhizobiales	f__Hyphomicrobiaceae	Hyphomicrobium	s__uncultured_bacterium_g_Hyphomicrobium
Ileibacterium	4.47097	-1.12602	0.426107	28.3333	14	nosig	k__Bacteria	Firmicutes	Erysipelotrichia	o__Erysipelotrichales	f__Erysipelotrichaceae	Ileibacterium	s__uncultured_bacterium_g_Ileibacterium
IMCC26134	4.68239	2.25929	0.223638	7	42.3333	nosig	k__Bacteria	Verrucomicrobia	Verrucomicrobiae	o__Opitutales	f__Opitutaceae	IMCC26134	s__uncultured_bacterium_g_IMCC26134
Inquilinus	7.73139	0.374424	0.693577	168.333	254.667	nosig	k__Bacteria	Proteobacteria	Alphaproteobacteria	o__Azospirillales	f__Inquilinaceae	Inquilinus	s__uncultured_bacterium_g_Inquilinus
Jatrophihabitans	8.31066	-0.324592	0.734918	317.667	315.333	nosig	k__Bacteria	Actinobacteria	Actinobacteria	o__Frankiales	f__Frankiaceae	Jatrophihabitans	s__Frankia_sp._Iso899
JG30a_KF_32	8.43745	-1.39421	0.163615	454	237.333	nosig	k__Bacteria	Chloroflexi	Ktedonobacteria	o__Ktedonobacterales	f__Ktedonobacteraceae	JG30a_KF_32	s__uncultured_bacterium_g_JG30a-KF-32
Kineococcus	1.50758	2.90406	0.201683	0.333333	3.33333	nosig	k__Bacteria	Actinobacteria	Actinobacteria	o__Kineosporiales	f__Kineosporiaceae	Kineococcus	s__uncultured_bacterium_g_Kineococcus
Kineosporia	1.81147	-0.847945	0.746526	3	2	nosig	k__Bacteria	Actinobacteria	Actinobacteria	o__Kineosporiales	f__Kineosporiaceae	Kineosporia	s__uncultured_bacterium_g_Kineosporia
Klebsiella	2.54679	0.848032	0.705603	3.33333	6.33333	nosig	k__Bacteria	Proteobacteria	Gammaproteobacteria	o__Enterobacteriales	f__Enterobacteriaceae	Klebsiella	s__uncultured_bacterium_g_Klebsiella
Kluyvera	4.95466	-0.419339	0.752618	31.6667	28.3333	nosig	k__Bacteria	Proteobacteria	Gammaproteobacteria	o__Enterobacteriales	f__Enterobacteriaceae	Kluyvera	s__Enterobacter_asburiae
Koliella_longiseta	3.62566	-0.976137	0.565363	13.3333	9.33333	nosig	k__Bacteria	Cyanobacteria	Oxyphotobacteria	o__Chloroplast	f__Koliella_longiseta	Koliella_longiseta	s__Koliella_longiseta
Kosakonia	1.94236	-0.04892	0.984526	3	2.66667	nosig	k__Bacteria	Proteobacteria	Gammaproteobacteria	o__Enterobacteriales	f__Enterobacteriaceae	Kosakonia	s__uncultured_bacterium_g_Kosakonia
Kribbella	4.50314	-0.379724	0.792582	22.6667	20.6667	nosig	k__Bacteria	Actinobacteria	Actinobacteria	o__Propionibacteriales	f__Nocardioidaceae	Kribbella	s__Kribbella_jejuensis
Ktedonobacter	6.54448	-0.255021	0.818861	83.6667	101	nosig	k__Bacteria	Chloroflexi	Ktedonobacteria	o__Ktedonobacterales	f__Ktedonobacteraceae	Ktedonobacter	s__Ktedonobacterales_bacterium_S-27
Kutzneria	6.02997	-0.875549	0.482576	80	48.6667	nosig	k__Bacteria	Actinobacteria	Actinobacteria	o__Pseudonocardiales	f__Pseudonocardiaceae	Kutzneria	s__Kutzneria_kofuensis
Labedaea	2.41774	2.43279	0.278549	1	7.66667	nosig	k__Bacteria	Actinobacteria	Actinobacteria	o__Pseudonocardiales	f__Pseudonocardiaceae	Labedaea	s__Labedaea_rhizosphaerae
Labrys	6.31004	-0.523499	0.63036	90.6667	66	nosig	k__Bacteria	Proteobacteria	Alphaproteobacteria	o__Rhizobiales	f__Labraceae	Labrys	s__Labrys_okinawensis
Lachnoclostridium	2.54679	-0.816626	0.60959	5.66667	4	nosig	k__Bacteria	Firmicutes	Clostridia	o__Clostridiales	f__Lachnospiraceae	Lachnoclostridium	s__uncultured_bacterium_g_Lachnoclostridium
Lachnospiraceae_NK4A136_group	3.48242	0.434335	0.730034	7.66667	12.6667	nosig	k__Bacteria	Firmicutes	Clostridia	o__Clostridiales	f__Lachnospiraceae	Lachnospiraceae_NK4A136_group	s__uncultured_bacterium_g_Lachnospiraceae_NK4A136_group
Lachnospiraceae_UCG_006	1.50758	3.8875	0.187398	0	3.66667	nosig	k__Bacteria	Firmicutes	Clostridia	o__Clostridiales	f__Lachnospiraceae	Lachnospiraceae_UCG_006	s__uncultured_bacterium_g_Lachnospiraceae_UCG-006
Lachnospiraceae_UCG_009	2.37202	1.06818	0.722592	2.66667	5.66667	nosig	k__Bacteria	Firmicutes	Clostridia	o__Clostridiales	f__Lachnospiraceae	Lachnospiraceae_UCG_009	s__uncultured_bacterium_g_Lachnospiraceae_UCG-009
Lachnospiraceae_XPB1014_group	0.234706	-1.25396	0.652627	0.333333	0	nosig	k__Bacteria	Firmicutes	Clostridia	o__Clostridiales	f__Lachnospiraceae	Lachnospiraceae_XPB1014_group	s__uncultured_bacterium_g_Lachnospiraceae_XPB1014_group
Lactobacillus	5.96602	0.858258	0.370977	36	87	nosig	k__Bacteria	Firmicutes	Bacilli	o__Lactobacillales	f__Lactobacillaceae	Lactobacillus	s__uncultured_bacterium_g_Lactobacillus
Lactococcus	6.91101	-0.214117	0.846129	116	122.667	nosig	k__Bacteria	Firmicutes	Bacilli	o__Lactobacillales	f__Streptococcaceae	Lactococcus	s__uncultured_bacterium_g_Lactococcus
Lacunisphaera	6.25758	0.327215	0.829429	59	92	nosig	k__Bacteria	Verrucomicrobia	Verrucomicrobiae	o__Opitutales	f__Opitutaceae	Lacunisphaera	s__bacterium_enrichment_culture_clone_auto123_4W
Lapillicoccus	4.79926	-0.196974	0.856612	26.3333	27.3333	nosig	k__Bacteria	Actinobacteria	Actinobacteria	o__Micrococcales	f__Intrasporangiaceae	Lapillicoccus	s__uncultured_bacterium_g_Lapillicoccus
Lechevalieria	7.27311	-0.374152	0.727825	153	154.333	nosig	k__Bacteria	Actinobacteria	Actinobacteria	o__Pseudonocardiales	f__Pseudonocardiaceae	Lechevalieria	s__uncultured_bacterium_g_Lechevalieria
Leifsonia	6.68196	-0.470764	0.621352	108	95.3333	nosig	k__Bacteria	Actinobacteria	Actinobacteria	o__Micrococcales	f__Microbacteriaceae	Leifsonia	s__Leifsonia_sp._SAP711.6
Leucobacter	5.1297	-0.11755	0.908362	32	36	nosig	k__Bacteria	Actinobacteria	Actinobacteria	o__Micrococcales	f__Microbacteriaceae	Leucobacter	s__uncultured_bacterium_g_Leucobacter
Leuconostoc	3.84231	0.0495397	0.990185	11.3333	15.3333	nosig	k__Bacteria	Firmicutes	Bacilli	o__Lactobacillales	f__Leuconostocaceae	Leuconostoc	s__Leuconostoc_pseudomesenteroides
Longimycelium	9.75156	-1.78109	0.0696384	1227	495	nosig	k__Bacteria	Actinobacteria	Actinobacteria	o__Pseudonocardiales	f__Pseudonocardiaceae	Longimycelium	s__uncultured_bacterium_g_Longimycelium
Luteibacter	3.19797	-2.81556	0.208211	14.3333	2	nosig	k__Bacteria	Proteobacteria	Gammaproteobacteria	o__Xanthomonadales	f__Rhodanobacteraceae	Luteibacter	s__uncultured_bacterium_g_Luteibacter
Luteolibacter	3.64501	1.61264	0.390782	4.33333	18.6667	nosig	k__Bacteria	Verrucomicrobia	Verrucomicrobiae	o__Verrucomicrobiales	f__Rubritaleaceae	Luteolibacter	s__uncultured_bacterium_g_Luteolibacter
Lysobacter	1.50758	-1.62341	0.508332	2.66667	1	nosig	k__Bacteria	Proteobacteria	Gammaproteobacteria	o__Xanthomonadales	f__Xanthomonadaceae	Lysobacter	s__uncultured_bacterium_g_Lysobacter
Massilia	5.02281	-1.77079	0.242935	45.6667	17.3333	nosig	k__Bacteria	Proteobacteria	Gammaproteobacteria	o__Betaproteobacteriales	f__Burkholderiaceae	Massilia	s__Massilia_sp._9096
Megamonas	4.7906	0.673893	0.341212	17.3333	36	nosig	k__Bacteria	Firmicutes	Negativicutes	o__Selenomonadales	f__Veillonellaceae	Megamonas	s__uncultured_bacterium_g_Megamonas
Megasphaera	2.37202	-0.163958	0.924529	4.33333	4	nosig	k__Bacteria	Firmicutes	Negativicutes	o__Selenomonadales	f__Veillonellaceae	Megasphaera	s__Megasphaera_elsdenii
Mesorhizobium	6.73485	-0.797432	0.287545	125	86	nosig	k__Bacteria	Proteobacteria	Alphaproteobacteria	o__Rhizobiales	f__Rhizobiaceae	Mesorhizobium	s__uncultured_bacterium_g_Mesorhizobium
Methylobacterium	7.12077	0.409548	0.628959	104.333	172	nosig	k__Bacteria	Proteobacteria	Alphaproteobacteria	o__Rhizobiales	f__Beijerinckiaceae	Methylobacterium	s__Methylobacterium_oryzae
Methylocella	5.79468	-0.0816591	0.956987	47.6667	61.3333	nosig	k__Bacteria	Proteobacteria	Alphaproteobacteria	o__Rhizobiales	f__Beijerinckiaceae	Methylocella	s__uncultured_bacterium_g_Methylocella
Methylophilus	2.1188	-0.49012	0.870048	4	2.66667	nosig	k__Bacteria	Proteobacteria	Gammaproteobacteria	o__Betaproteobacteriales	f__Methylophilaceae	Methylophilus	s__uncultured_bacterium_g_Methylophilus
Methylopila	2.62683	-1.70591	0.397119	7.66667	2.66667	nosig	k__Bacteria	Proteobacteria	Alphaproteobacteria	o__Rhizobiales	f__Methylopilaceae	Methylopila	s__uncultured_bacterium_g_Methylopila
Methylovirgula	5.89506	1.84275	0.187955	25	92	nosig	k__Bacteria	Proteobacteria	Alphaproteobacteria	o__Rhizobiales	f__Beijerinckiaceae	Methylovirgula	s__uncultured_bacterium_g_Methylovirgula
Microbacterium	4.46009	1.08223	0.19107	12.3333	29.6667	nosig	k__Bacteria	Actinobacteria	Actinobacteria	o__Micrococcales	f__Microbacteriaceae	Microbacterium	s__uncultured_bacterium_g_Microbacterium
Minicystis	3.68295	-0.522191	0.883321	14.3333	9.33333	nosig	k__Bacteria	Proteobacteria	Deltaproteobacteria	o__Myxococcales	f__Polyangiaceae	Minicystis	s__uncultured_bacterium_g_Minicystis
Mitsuaria	2.94048	0.537524	0.740551	5	8.33333	nosig	k__Bacteria	Proteobacteria	Gammaproteobacteria	o__Betaproteobacteriales	f__Burkholderiaceae	Mitsuaria	s__Mitsuaria_chitosanitabida
MM1	2.32481	-1.4445	0.616774	5.66667	2.33333	nosig	k__Bacteria	Proteobacteria	Gammaproteobacteria	o__Betaproteobacteriales	f__Methylophilaceae	MM1	s__uncultured_bacterium_g_MM1
Mucilaginibacter	8.66063	-0.917668	0.271057	486.333	321	nosig	k__Bacteria	Bacteroidetes	Bacteroidia	o__Sphingobacteriales	f__Sphingobacteriaceae	Mucilaginibacter	s__uncultured_bacterium_g_Mucilaginibacter
Mucispirillum	0.745596	1.17129	0.635511	0.333333	1	nosig	k__Bacteria	Deferribacteres	Deferribacteres	o__Deferribacterales	f__Deferribacteraceae	Mucispirillum	s__Mucispirillum_schaedleri_ASF457
Mycobacterium	9.41717	-1.20861	0.225845	901	464.333	nosig	k__Bacteria	Actinobacteria	Actinobacteria	o__Corynebacteriales	f__Mycobacteriaceae	Mycobacterium	s__uncultured_bacterium_g_Mycobacterium
Mycoplasma	0.425817	-2.40882	0.377851	0.666667	0	nosig	k__Bacteria	Tenericutes	Mollicutes	o__Mycoplasmatales	f__Mycoplasmataceae	Mycoplasma	s__uncultured_bacterium_g_Mycoplasma
Negativibacillus	3.11714	1.04218	0.411161	4	11.3333	nosig	k__Bacteria	Firmicutes	Clostridia	o__Clostridiales	f__Ruminococcaceae	Negativibacillus	s__uncultured_bacterium_g_Negativibacillus
Nevskia	5.9583	1.45685	0.226697	32	90.3333	nosig	k__Bacteria	Proteobacteria	Gammaproteobacteria	o__Salinisphaerales	f__Solimonadaceae	Nevskia	s__uncultured_bacterium_g_Nevskia
Niabella	3.87545	-1.1696	0.360857	17.6667	9.66667	nosig	k__Bacteria	Bacteroidetes	Bacteroidia	o__Chitinophagales	f__Chitinophagaceae	Niabella	s__uncultured_bacterium_g_Niabella
Nitrospira	1.0072	-3.63164	0.228385	2	0	nosig	k__Bacteria	Nitrospirae	Nitrospira	o__Nitrospirales	f__Nitrospiraceae	Nitrospira	s__uncultured_bacterium_g_Nitrospira
Nocardia	5.59026	-1.68285	0.214529	67.6667	26.6667	nosig	k__Bacteria	Actinobacteria	Actinobacteria	o__Corynebacteriales	f__Nocardiaceae	Nocardia	s__uncultured_bacterium_g_Nocardia
Nocardioides	4.89934	-0.888394	0.363925	35.6667	22	nosig	k__Bacteria	Actinobacteria	Actinobacteria	o__Propionibacteriales	f__Nocardioidaceae	Nocardioides	s__uncultured_bacterium_g_Nocardioides
Novosphingobium	5.421	0.473581	0.617595	31.6667	52	nosig	k__Bacteria	Proteobacteria	Alphaproteobacteria	o__Sphingomonadales	f__Sphingomonadaceae	Novosphingobium	s__Sphingomonas_sp._HL7
Occallatibacter	6.41239	-0.456386	0.682953	82	86.3333	nosig	k__Bacteria	Acidobacteria	Acidobacteriia	o__Acidobacteriales	f__Acidobacteriaceae_Subgroup_1	Occallatibacter	s__uncultured_bacterium_g_Occallatibacter
Ochrobactrum	9.23564	0.0113247	0.992011	531.333	672.333	nosig	k__Bacteria	Proteobacteria	Alphaproteobacteria	o__Rhizobiales	f__Rhizobiaceae	Ochrobactrum	s__uncultured_bacterium_g_Ochrobactrum
Odoribacter	1.0072	2.97667	0.404521	0	2	nosig	k__Bacteria	Bacteroidetes	Bacteroidia	o__Bacteroidales	f__Marinifilaceae	Odoribacter	s__uncultured_bacterium_g_Odoribacter
Olivibacter	4.04527	-0.134492	0.927343	15.6667	15.3333	nosig	k__Bacteria	Bacteroidetes	Bacteroidia	o__Sphingobacteriales	f__Sphingobacteriaceae	Olivibacter	s__uncultured_bacterium_g_Olivibacter
Olsenella	4.11631	0.0906155	0.922143	15	17.6667	nosig	k__Bacteria	Actinobacteria	Coriobacteriia	o__Coriobacteriales	f__Atopobiaceae	Olsenella	s__Olsenella_sp._Marseille-P3256
Oribacterium	0.0143553	0	1	0	0	nosig	k__Bacteria	Firmicutes	Clostridia	o__Clostridiales	f__Lachnospiraceae	Oribacterium	s__uncultured_bacterium_g_Oribacterium
Oscillibacter	2.1188	0.644641	0.710635	2.33333	4.33333	nosig	k__Bacteria	Firmicutes	Clostridia	o__Clostridiales	f__Ruminococcaceae	Oscillibacter	s__uncultured_bacterium_g_Oscillibacter
Pajaroellobacter	10.5998	-0.494522	0.609077	1631.33	1470.33	nosig	k__Bacteria	Proteobacteria	Deltaproteobacteria	o__Myxococcales	f__Polyangiaceae	Pajaroellobacter	s__uncultured_bacterium_g_Pajaroellobacter
Pantoea	2.7747	-0.0109504	0.994087	5.33333	6.33333	nosig	k__Bacteria	Proteobacteria	Gammaproteobacteria	o__Enterobacteriales	f__Enterobacteriaceae	Pantoea	s__Pantoea_sp.
Parafrigoribacterium	5.10196	-0.322365	0.803921	35	31.6667	nosig	k__Bacteria	Actinobacteria	Actinobacteria	o__Micrococcales	f__Microbacteriaceae	Parafrigoribacterium	s__Microbacteriaceae_bacterium_WF57
Pedobacter	4.52419	0.49301	0.728081	15	29	nosig	k__Bacteria	Bacteroidetes	Bacteroidia	o__Sphingobacteriales	f__Sphingobacteriaceae	Pedobacter	s__Pedobacter_sp._XNV015
Peptococcus	2.70266	-0.251024	0.8407	5.66667	5.33333	nosig	k__Bacteria	Firmicutes	Clostridia	o__Clostridiales	f__Peptococcaceae	Peptococcus	s__uncultured_bacterium_g_Peptococcus
Phascolarctobacterium	3.43874	1.73664	0.150101	3.66667	16	nosig	k__Bacteria	Firmicutes	Negativicutes	o__Selenomonadales	f__Acidaminococcaceae	Phascolarctobacterium	s__uncultured_bacterium_g_Phascolarctobacterium
Phaselicystis	3.62566	-0.592915	0.66584	11.6667	11	nosig	k__Bacteria	Proteobacteria	Deltaproteobacteria	o__Myxococcales	f__Phaselicystidaceae	Phaselicystis	s__uncultured_bacterium_g_Phaselicystis
Phenylobacterium	7.38667	0.471283	0.616755	130.333	202.333	nosig	k__Bacteria	Proteobacteria	Alphaproteobacteria	o__Caulobacterales	f__Caulobacteraceae	Phenylobacterium	s__uncultured_bacterium_g_Phenylobacterium
Photobacterium_sp__JCM_19050	3.24945	-0.645815	0.728008	9.66667	7.33333	nosig	k__Bacteria	Proteobacteria	Gammaproteobacteria	o__Vibrionales	f__Vibrionaceae	Photobacterium_sp__JCM_19050	s__uncultured_bacterium_g_Photobacterium_sp._JCM_19050
Plesiomonas	2.73913	0.37604	0.82396	4.66667	6.66667	nosig	k__Bacteria	Proteobacteria	Gammaproteobacteria	o__Enterobacteriales	f__Enterobacteriaceae	Plesiomonas	s__uncultured_bacterium_g_Plesiomonas
PMMR1	6.78586	1.4184	0.331633	49.6667	169	nosig	k__Bacteria	Proteobacteria	Alphaproteobacteria	o__Caulobacterales	f__Caulobacteraceae	PMMR1	s__uncultured_bacterium_g_PMMR1
Prevotella_1	1.42044	-0.16194	0.944679	1.33333	2	nosig	k__Bacteria	Bacteroidetes	Bacteroidia	o__Bacteroidales	f__Prevotellaceae	Prevotella_1	s__uncultured_bacterium_g_Prevotella_1
Prevotella_7	1.32769	-1.76206	0.429149	2.33333	0.666667	nosig	k__Bacteria	Bacteroidetes	Bacteroidia	o__Bacteroidales	f__Prevotellaceae	Prevotella_7	s__uncultured_bacterium_g_Prevotella_7
Prevotella_9	3.39369	0.469769	0.651224	6.33333	12.6667	nosig	k__Bacteria	Bacteroidetes	Bacteroidia	o__Bacteroidales	f__Prevotellaceae	Prevotella_9	s__uncultured_bacterium_g_Prevotella_9
Prevotellaceae_Ga6A1_group	3.29915	1.6684	0.238457	3.66667	14	nosig	k__Bacteria	Bacteroidetes	Bacteroidia	o__Bacteroidales	f__Prevotellaceae	Prevotellaceae_Ga6A1_group	s__uncultured_bacterium_g_Prevotellaceae_Ga6A1_group
Prevotellaceae_NK3B31_group	2.70266	-1.07612	0.559515	6.33333	4.66667	nosig	k__Bacteria	Bacteroidetes	Bacteroidia	o__Bacteroidales	f__Prevotellaceae	Prevotellaceae_NK3B31_group	s__uncultured_bacterium_g_Prevotellaceae_NK3B31_group
Prevotellaceae_UCG_003	2.37202	0.056438	0.979541	3.33333	5	nosig	k__Bacteria	Bacteroidetes	Bacteroidia	o__Bacteroidales	f__Prevotellaceae	Prevotellaceae_UCG_003	s__uncultured_bacterium_g_Prevotellaceae_UCG-003
Pseudolabrys	4.77312	-1.32114	0.144509	35	17.6667	nosig	k__Bacteria	Proteobacteria	Alphaproteobacteria	o__Rhizobiales	f__Xanthobacteraceae	Pseudolabrys	s__uncultured_bacterium_g_Pseudolabrys
Pseudomonas	7.95134	-0.0275317	0.98031	226	267	nosig	k__Bacteria	Proteobacteria	Gammaproteobacteria	o__Pseudomonadales	f__Pseudomonadaceae	Pseudomonas	s__Pseudomonas_sp._J1-5-3
Pseudonocardia	5.60021	-0.85217	0.362907	58	37	nosig	k__Bacteria	Actinobacteria	Actinobacteria	o__Pseudonocardiales	f__Pseudonocardiaceae	Pseudonocardia	s__uncultured_bacterium_g_Pseudonocardia
Pseudorhodoferax	3.93954	-0.536616	0.698538	16.3333	12.3333	nosig	k__Bacteria	Proteobacteria	Gammaproteobacteria	o__Betaproteobacteriales	f__Burkholderiaceae	Pseudorhodoferax	s__uncultured_bacterium_g_Pseudorhodoferax
Pseudoxanthomonas	4.03063	0.0418824	0.976892	13.3333	17.3333	nosig	k__Bacteria	Proteobacteria	Gammaproteobacteria	o__Xanthomonadales	f__Xanthomonadaceae	Pseudoxanthomonas	s__uncultured_bacterium_g_Pseudoxanthomonas
Psychrobacter	1.22856	0.139203	NA	1	1.66667	nosig	k__Bacteria	Proteobacteria	Gammaproteobacteria	o__Pseudomonadales	f__Moraxellaceae	Psychrobacter	s__uncultured_bacterium_g_Psychrobacter
Ralstonia	5.87881	-1.01012	0.318515	72	43.6667	nosig	k__Bacteria	Proteobacteria	Gammaproteobacteria	o__Betaproteobacteriales	f__Burkholderiaceae	Ralstonia	s__uncultured_bacterium_g_Ralstonia
Reyranella	5.9191	0.641973	0.527213	45.3333	73.6667	nosig	k__Bacteria	Proteobacteria	Alphaproteobacteria	o__Reyranellales	f__Reyranellaceae	Reyranella	s__uncultured_bacterium_g_Reyranella
Rhizomicrobium	0.0143553	0	1	0	0	nosig	k__Bacteria	Proteobacteria	Alphaproteobacteria	o__Micropepsales	f__Micropepsaceae	Rhizomicrobium	s__uncultured_bacterium_g_Rhizomicrobium
Rhodanobacter	7.9802	-0.771939	0.493819	299.667	203.333	nosig	k__Bacteria	Proteobacteria	Gammaproteobacteria	o__Xanthomonadales	f__Rhodanobacteraceae	Rhodanobacter	s__uncultured_bacterium_g_Rhodanobacter
Rhodococcus	3.06062	-0.856931	0.518255	8.66667	6	nosig	k__Bacteria	Actinobacteria	Actinobacteria	o__Corynebacteriales	f__Nocardiaceae	Rhodococcus	s__bacterium_GC452011
Rhodopila	4.69172	-0.5142	0.767609	25.6667	24	nosig	k__Bacteria	Proteobacteria	Alphaproteobacteria	o__Acetobacterales	f__Acetobacteraceae	Rhodopila	s__uncultured_bacterium_g_Rhodopila
Rhodoplanes	3.11714	-2.6502	0.0795056	12.6667	2.66667	nosig	k__Bacteria	Proteobacteria	Alphaproteobacteria	o__Rhizobiales	f__Xanthobacteraceae	Rhodoplanes	s__uncultured_bacterium_g_Rhodoplanes
Rhodovastum	5.56509	2.22992	0.0893723	14.3333	78.3333	nosig	k__Bacteria	Proteobacteria	Alphaproteobacteria	o__Acetobacterales	f__Acetobacteraceae	Rhodovastum	s__Rhodovastum_atsumiense
Rikenellaceae_RC9_gut_group	3.17153	1.483	0.233203	3.66667	12.3333	nosig	k__Bacteria	Bacteroidetes	Bacteroidia	o__Bacteroidales	f__Rikenellaceae	Rikenellaceae_RC9_gut_group	s__uncultured_bacterium_g_Rikenellaceae_RC9_gut_group
Romboutsia	6.2064	-0.386634	0.526751	75.3333	70.3333	nosig	k__Bacteria	Firmicutes	Clostridia	o__Clostridiales	f__Peptostreptococcaceae	Romboutsia	s__uncultured_bacterium_g_Romboutsia
Roseburia	0.425817	1.39301	0.805633	0	0.666667	nosig	k__Bacteria	Firmicutes	Clostridia	o__Clostridiales	f__Lachnospiraceae	Roseburia	s__uncultured_bacterium_g_Roseburia
Roseiarcus	9.44469	0.623163	0.530333	491.333	900.333	nosig	k__Bacteria	Proteobacteria	Alphaproteobacteria	o__Rhizobiales	f__Beijerinckiaceae	Roseiarcus	s__uncultured_bacterium_g_Roseiarcus
Roseomonas	2.80941	0.251975	0.867756	5	7	nosig	k__Bacteria	Proteobacteria	Alphaproteobacteria	o__Acetobacterales	f__Acetobacteraceae	Roseomonas	s__Roseomonas_sp._L2D36B
Rothia	1.0072	43.1863	NA	0	2	nosig	k__Bacteria	Actinobacteria	Actinobacteria	o__Micrococcales	f__Micrococcaceae	Rothia	s__Rothia_sp._EGY-WPhB4
Rudaea	4.90737	-1.93366	0.20699	45.3333	12.6667	nosig	k__Bacteria	Proteobacteria	Gammaproteobacteria	o__Xanthomonadales	f__Rhodanobacteraceae	Rudaea	s__uncultured_bacterium_g_Rudaea
Ruminiclostridium	1.8784	0.220769	0.919542	2.33333	3	nosig	k__Bacteria	Firmicutes	Clostridia	o__Clostridiales	f__Ruminococcaceae	Ruminiclostridium	s__uncultured_bacterium_g_Ruminiclostridium
Ruminiclostridium_9	4.08831	0.133925	0.874807	13.6667	18.3333	nosig	k__Bacteria	Firmicutes	Clostridia	o__Clostridiales	f__Ruminococcaceae	Ruminiclostridium_9	s__uncultured_bacterium_g_Ruminiclostridium_9
Ruminococcaceae_NK4A214_group	2.73913	1.68788	0.260369	2.33333	9	nosig	k__Bacteria	Firmicutes	Clostridia	o__Clostridiales	f__Ruminococcaceae	Ruminococcaceae_NK4A214_group	s__uncultured_bacterium_g_Ruminococcaceae_NK4A214_group
Ruminococcaceae_UCG_002	0.594549	-2.66037	0.230898	1	0	nosig	k__Bacteria	Firmicutes	Clostridia	o__Clostridiales	f__Ruminococcaceae	Ruminococcaceae_UCG_002	s__uncultured_bacterium_g_Ruminococcaceae_UCG-002
Ruminococcaceae_UCG_005	3.43874	-0.0324919	0.979413	8.33333	11.3333	nosig	k__Bacteria	Firmicutes	Clostridia	o__Clostridiales	f__Ruminococcaceae	Ruminococcaceae_UCG_005	s__uncultured_bacterium_g_Ruminococcaceae_UCG-005
Ruminococcaceae_UCG_014	3.22394	0.600694	0.60484	5.66667	11	nosig	k__Bacteria	Firmicutes	Clostridia	o__Clostridiales	f__Ruminococcaceae	Ruminococcaceae_UCG_014	s__uncultured_bacterium_g_Ruminococcaceae_UCG-014
Ruminococcus_1	3.97055	0.702381	0.472527	9.66667	19.6667	nosig	k__Bacteria	Firmicutes	Clostridia	o__Clostridiales	f__Ruminococcaceae	Ruminococcus_1	s__uncultured_bacterium_g_Ruminococcus_1
Ruminococcus_2	1.42044	0.784239	0.744195	1	2.33333	nosig	k__Bacteria	Firmicutes	Clostridia	o__Clostridiales	f__Ruminococcaceae	Ruminococcus_2	s__uncultured_bacterium_g_Ruminococcus_2
Salix_integra	9.71312	0.363483	0.679611	640.333	1036.33	nosig	k__Bacteria	Cyanobacteria	Oxyphotobacteria	o__Chloroplast	f__Salix_integra	Salix_integra	s__Salix_integra
Sellimonas	2.37202	-0.836008	0.555223	4.66667	3.66667	nosig	k__Bacteria	Firmicutes	Clostridia	o__Clostridiales	f__Lachnospiraceae	Sellimonas	s__uncultured_bacterium_g_Sellimonas
Singulisphaera	8.10334	-0.624798	0.476138	307.333	240.667	nosig	k__Bacteria	Planctomycetes	Planctomycetacia	o__Isosphaerales	f__Isosphaeraceae	Singulisphaera	s__uncultured_bacterium_g_Singulisphaera
Sinomonas	3.41639	0.254549	0.832036	8	11.3333	nosig	k__Bacteria	Actinobacteria	Actinobacteria	o__Micrococcales	f__Micrococcaceae	Sinomonas	s__Micrococcaceae_bacterium_JCM_28296
Siphonobacter	2.32481	-0.388483	0.858458	3.66667	4.33333	nosig	k__Bacteria	Bacteroidetes	Bacteroidia	o__Cytophagales	f__Microscillaceae	Siphonobacter	s__uncultured_bacterium_g_Siphonobacter
Solimonas	5.04483	0.182291	0.891938	27.6667	36.3333	nosig	k__Bacteria	Proteobacteria	Gammaproteobacteria	o__Salinisphaerales	f__Solimonadaceae	Solimonas	s__uncultured_bacterium_g_Solimonas
Sphingobacterium	8.56419	-0.181864	0.888663	376.333	378.667	nosig	k__Bacteria	Bacteroidetes	Bacteroidia	o__Sphingobacteriales	f__Sphingobacteriaceae	Sphingobacterium	s__uncultured_bacterium_g_Sphingobacterium
Sphingobium	7.47851	-0.213582	0.889425	178.667	176	nosig	k__Bacteria	Proteobacteria	Alphaproteobacteria	o__Sphingomonadales	f__Sphingomonadaceae	Sphingobium	s__Sphingomonas_sp._CBC-2012-D4
Sphingomonas	8.9019	-1.08618	0.110374	599	355.667	nosig	k__Bacteria	Proteobacteria	Alphaproteobacteria	o__Sphingomonadales	f__Sphingomonadaceae	Sphingomonas	s__Sphingomonas_sp._L7-514
Sporichthya	3.29915	-0.948627	0.463661	10.6667	7	nosig	k__Bacteria	Actinobacteria	Actinobacteria	o__Frankiales	f__Sporichthyaceae	Sporichthya	s__uncultured_bacterium_g_Sporichthya
Staphylococcus	6.80534	1.92433	0.156728	35.3333	186.333	nosig	k__Bacteria	Firmicutes	Bacilli	o__Bacillales	f__Staphylococcaceae	Staphylococcus	s__uncultured_bacterium_g_Staphylococcus
Stenotrophomonas	7.07157	-0.189518	0.867817	132	135	nosig	k__Bacteria	Proteobacteria	Gammaproteobacteria	o__Xanthomonadales	f__Xanthomonadaceae	Stenotrophomonas	s__uncultured_bacterium_g_Stenotrophomonas
Streptococcus	5.00794	-0.85312	0.331605	38	24.3333	nosig	k__Bacteria	Firmicutes	Bacilli	o__Lactobacillales	f__Streptococcaceae	Streptococcus	s__uncultured_bacterium_g_Streptococcus
Streptomyces	7.87862	-0.139245	0.87788	224.667	244	nosig	k__Bacteria	Actinobacteria	Actinobacteria	o__Streptomycetales	f__Streptomycetaceae	Streptomyces	s__Streptomyces_sp._FXJ1.300
Subdoligranulum	4.54494	-1.52427	0.0706755	31.3333	13.3333	nosig	k__Bacteria	Firmicutes	Clostridia	o__Clostridiales	f__Ruminococcaceae	Subdoligranulum	s__uncultured_bacterium_g_Subdoligranulum
Succinivibrio	0.0143553	0	1	0	0	nosig	k__Bacteria	Proteobacteria	Gammaproteobacteria	o__Aeromonadales	f__Succinivibrionaceae	Succinivibrio	s__uncultured_bacterium_g_Succinivibrio
Syntrophaceticus	0.745596	-3.33498	0.129884	1.33333	0	nosig	k__Bacteria	Firmicutes	Clostridia	o__Thermoanaerobacterales	f__Thermoanaerobacteraceae	Syntrophaceticus	s__uncultured_bacterium_g_Syntrophaceticus
Taibaiella	3.03151	-0.69609	0.653181	8.33333	6	nosig	k__Bacteria	Bacteroidetes	Bacteroidia	o__Chitinophagales	f__Chitinophagaceae	Taibaiella	s__uncultured_bacterium_g_Taibaiella
Terriglobus	6.47319	-1.7448	0.131849	131	44.6667	nosig	k__Bacteria	Acidobacteria	Acidobacteriia	o__Acidobacteriales	f__Acidobacteriaceae_Subgroup_1	Terriglobus	s__uncultured_bacterium_g_Terriglobus
Terrimicrobium	4.17073	0.832956	0.714446	12.6667	21.3333	nosig	k__Bacteria	Verrucomicrobia	Verrucomicrobiae	o__Chthoniobacterales	f__Terrimicrobiaceae	Terrimicrobium	s__uncultured_bacterium_g_Terrimicrobium
Thermosporothrix	9.57019	-1.08593	0.196749	906.667	611.667	nosig	k__Bacteria	Chloroflexi	Ktedonobacteria	o__Ktedonobacterales	f__Ktedonobacteraceae	Thermosporothrix	s__uncultured_bacterium_g_Thermosporothrix
Triticum_aestivum_bread_wheat	2.22548	-0.880848	0.497372	4.33333	3	nosig	k__Bacteria	Proteobacteria	Alphaproteobacteria	o__Rickettsiales	f__Mitochondria	Triticum_aestivum_bread_wheat	s__Triticum_aestivum_bread_wheat
Turicibacter	2.66524	-0.610762	0.658741	6	4.66667	nosig	k__Bacteria	Firmicutes	Erysipelotrichia	o__Erysipelotrichales	f__Erysipelotrichaceae	Turicibacter	s__uncultured_bacterium_g_Turicibacter
Unassigned	1.94236	-1.42778	0.458244	4	1.66667	nosig	Unassigned	Unassigned	Unassigned	Unassigned	Unassigned	Unassigned	Unassigned
Unclassified	0.0143553	0	1	0	0	nosig	k__Bacteria	Acidobacteria	Subgroup_6	Unclassified	Unclassified	Unclassified	Unclassified
uncultured_bacterium	12.3416	0.161634	0.845672	4235.33	6143	nosig	k__Bacteria	Cyanobacteria	Oxyphotobacteria	o__Chloroplast	f__uncultured_bacterium	uncultured_bacterium	s__uncultured_bacterium
uncultured_bacterium_c_0319_7L14	1.74129	2.14007	0.29012	0.666667	4	nosig	k__Bacteria	Actinobacteria	0319-7L14	o__uncultured_bacterium_c_0319-7L14	f__uncultured_bacterium_c_0319-7L14	uncultured_bacterium_c_0319_7L14	s__uncultured_bacterium_c_0319-7L14
uncultured_bacterium_c_Acidimicrobiia	6.30396	1.37422	0.150052	40.3333	115.667	nosig	k__Bacteria	Actinobacteria	Acidimicrobiia	o__uncultured_bacterium_c_Acidimicrobiia	f__uncultured_bacterium_c_Acidimicrobiia	uncultured_bacterium_c_Acidimicrobiia	s__uncultured_bacterium_c_Acidimicrobiia
uncultured_bacterium_c_AD3	5.2292	-1.19712	0.228252	46	27	nosig	k__Bacteria	Chloroflexi	AD3	o__uncultured_bacterium_c_AD3	f__uncultured_bacterium_c_AD3	uncultured_bacterium_c_AD3	s__uncultured_bacterium_c_AD3
uncultured_bacterium_c_Alphaproteobacteria	3.37063	1.58512	0.355748	4.66667	14	nosig	k__Bacteria	Proteobacteria	Alphaproteobacteria	o__uncultured_bacterium_c_Alphaproteobacteria	f__uncultured_bacterium_c_Alphaproteobacteria	uncultured_bacterium_c_Alphaproteobacteria	s__uncultured_bacterium_c_Alphaproteobacteria
uncultured_bacterium_c_BD7_11	2.37202	-3.92492	0.109384	7.66667	0.666667	nosig	k__Bacteria	Planctomycetes	BD7-11	o__uncultured_bacterium_c_BD7-11	f__uncultured_bacterium_c_BD7-11	uncultured_bacterium_c_BD7_11	s__uncultured_bacterium_c_BD7-11
uncultured_bacterium_c_JG30_KF_CM66	3.32337	0.971609	0.473775	5	13	nosig	k__Bacteria	Chloroflexi	JG30-KF-CM66	o__uncultured_bacterium_c_JG30-KF-CM66	f__uncultured_bacterium_c_JG30-KF-CM66	uncultured_bacterium_c_JG30_KF_CM66	s__uncultured_bacterium_c_JG30-KF-CM66
uncultured_bacterium_c_KD4_96	1.0072	-1.20788	0.542604	1.33333	0.666667	nosig	k__Bacteria	Chloroflexi	KD4-96	o__uncultured_bacterium_c_KD4-96	f__uncultured_bacterium_c_KD4-96	uncultured_bacterium_c_KD4_96	s__uncultured_bacterium_c_KD4-96
uncultured_bacterium_c_Lineage_IIa	3.0018	0.543772	0.82608	5.33333	8.66667	nosig	k__Bacteria	Elusimicrobia	Lineage_IIa	o__uncultured_bacterium_c_Lineage_IIa	f__uncultured_bacterium_c_Lineage_IIa	uncultured_bacterium_c_Lineage_IIa	s__uncultured_bacterium_c_Lineage_IIa
uncultured_bacterium_c_Subgroup_6	2.54679	-0.391261	0.790712	5	4.66667	nosig	k__Bacteria	Acidobacteria	Subgroup_6	o__uncultured_bacterium_c_Subgroup_6	f__uncultured_bacterium_c_Subgroup_6	uncultured_bacterium_c_Subgroup_6	s__uncultured_bacterium_c_Subgroup_6
uncultured_bacterium_c_TK10	6.47319	-0.800191	0.349651	101.333	74.3333	nosig	k__Bacteria	Chloroflexi	TK10	o__uncultured_bacterium_c_TK10	f__uncultured_bacterium_c_TK10	uncultured_bacterium_c_TK10	s__uncultured_bacterium_c_TK10
uncultured_bacterium_f_67_14	5.73272	-0.388276	0.805144	56.6667	47.6667	nosig	k__Bacteria	Actinobacteria	Thermoleophilia	o__Solirubrobacterales	f__67-14	uncultured_bacterium_f_67_14	s__uncultured_bacterium_f_67-14
uncultured_bacterium_f_Acetobacteraceae	8.89788	0.327805	0.726568	394	558	nosig	k__Bacteria	Proteobacteria	Alphaproteobacteria	o__Acetobacterales	f__Acetobacteraceae	uncultured_bacterium_f_Acetobacteraceae	s__uncultured_bacterium_f_Acetobacteraceae
uncultured_bacterium_f_Acidimicrobiaceae	0.594549	0.748053	0.771058	0.333333	0.666667	nosig	k__Bacteria	Actinobacteria	Acidimicrobiia	o__Acidimicrobiales	f__Acidimicrobiaceae	uncultured_bacterium_f_Acidimicrobiaceae	s__uncultured_bacterium_f_Acidimicrobiaceae
uncultured_bacterium_f_Acidobacteriaceae_Subgroup_1	10.9707	-0.69384	0.401712	2306.67	1705	nosig	k__Bacteria	Acidobacteria	Acidobacteriia	o__Acidobacteriales	f__Acidobacteriaceae_Subgroup_1	uncultured_bacterium_f_Acidobacteriaceae_Subgroup_1	s__uncultured_bacterium_f_Acidobacteriaceae_Subgroup_1
uncultured_bacterium_f_Barnesiellaceae	2.0036	1.96971	NA	1	5	nosig	k__Bacteria	Bacteroidetes	Bacteroidia	o__Bacteroidales	f__Barnesiellaceae	uncultured_bacterium_f_Barnesiellaceae	s__uncultured_bacterium_f_Barnesiellaceae
uncultured_bacterium_f_Beggiatoaceae	0.594549	0.677018	0.818492	0.333333	0.666667	nosig	k__Bacteria	Proteobacteria	Gammaproteobacteria	o__Beggiatoales	f__Beggiatoaceae	uncultured_bacterium_f_Beggiatoaceae	s__uncultured_bacterium_f_Beggiatoaceae
uncultured_bacterium_f_Beijerinckiaceae	5.6585	-0.572567	0.642447	53.6667	45.3333	nosig	k__Bacteria	Proteobacteria	Alphaproteobacteria	o__Rhizobiales	f__Beijerinckiaceae	uncultured_bacterium_f_Beijerinckiaceae	s__uncultured_bacterium_f_Beijerinckiaceae
uncultured_bacterium_f_BIrii41	7.56486	-2.392	0.115002	300.667	76	nosig	k__Bacteria	Proteobacteria	Deltaproteobacteria	o__Myxococcales	f__BIrii41	uncultured_bacterium_f_BIrii41	s__uncultured_bacterium_f_BIrii41
uncultured_bacterium_f_Burkholderiaceae	5.90312	-1.37098	0.188802	78	39.6667	nosig	k__Bacteria	Proteobacteria	Gammaproteobacteria	o__Betaproteobacteriales	f__Burkholderiaceae	uncultured_bacterium_f_Burkholderiaceae	s__uncultured_bacterium_f_Burkholderiaceae
uncultured_bacterium_f_Caulobacteraceae	7.81918	0.19326	0.834455	191.667	258	nosig	k__Bacteria	Proteobacteria	Alphaproteobacteria	o__Caulobacterales	f__Caulobacteraceae	uncultured_bacterium_f_Caulobacteraceae	s__uncultured_bacterium_f_Caulobacteraceae
uncultured_bacterium_f_Chitinophagaceae	9.15527	-0.67984	0.475734	638.333	500	nosig	k__Bacteria	Bacteroidetes	Bacteroidia	o__Chitinophagales	f__Chitinophagaceae	uncultured_bacterium_f_Chitinophagaceae	s__uncultured_bacterium_f_Chitinophagaceae
uncultured_bacterium_f_Desulfovibrionaceae	3.14459	1.22473	0.50463	3.66667	12	nosig	k__Bacteria	Proteobacteria	Deltaproteobacteria	o__Desulfovibrionales	f__Desulfovibrionaceae	uncultured_bacterium_f_Desulfovibrionaceae	s__uncultured_bacterium_f_Desulfovibrionaceae
uncultured_bacterium_f_Diplorickettsiaceae	2.17313	-3.33193	0.098674	6.33333	0.666667	nosig	k__Bacteria	Proteobacteria	Gammaproteobacteria	o__Diplorickettsiales	f__Diplorickettsiaceae	uncultured_bacterium_f_Diplorickettsiaceae	s__uncultured_bacterium_f_Diplorickettsiaceae
uncultured_bacterium_f_Elsteraceae	6.52372	0.13072	0.931068	85.6667	96.3333	nosig	k__Bacteria	Proteobacteria	Alphaproteobacteria	o__Elsterales	f__Elsteraceae	uncultured_bacterium_f_Elsteraceae	s__uncultured_bacterium_f_Elsteraceae
uncultured_bacterium_f_Enterobacteriaceae	4.73751	-0.532851	0.661389	28.3333	23	nosig	k__Bacteria	Proteobacteria	Gammaproteobacteria	o__Enterobacteriales	f__Enterobacteriaceae	uncultured_bacterium_f_Enterobacteriaceae	s__uncultured_bacterium_f_Enterobacteriaceae
uncultured_bacterium_f_Erysipelotrichaceae	0.0143553	0	1	0	0	nosig	k__Bacteria	Firmicutes	Erysipelotrichia	o__Erysipelotrichales	f__Erysipelotrichaceae	uncultured_bacterium_f_Erysipelotrichaceae	s__uncultured_bacterium_f_Erysipelotrichaceae
uncultured_bacterium_f_Fibrobacteraceae	3.17153	6.36107	0.332305	0	16	nosig	k__Bacteria	Fibrobacteres	Fibrobacteria	o__Fibrobacterales	f__Fibrobacteraceae	uncultured_bacterium_f_Fibrobacteraceae	s__uncultured_bacterium_f_Fibrobacteraceae
uncultured_bacterium_f_Fimbriimonadaceae	4.49249	2.098	0.25252	7.33333	35.6667	nosig	k__Bacteria	Armatimonadetes	Fimbriimonadia	o__Fimbriimonadales	f__Fimbriimonadaceae	uncultured_bacterium_f_Fimbriimonadaceae	s__uncultured_bacterium_f_Fimbriimonadaceae
uncultured_bacterium_f_Frankiaceae	4.7906	0.17539	0.900246	20.6667	32.6667	nosig	k__Bacteria	Actinobacteria	Actinobacteria	o__Frankiales	f__Frankiaceae	uncultured_bacterium_f_Frankiaceae	s__uncultured_bacterium_f_Frankiaceae
uncultured_bacterium_f_Gemmataceae	4.64443	-0.888398	0.467691	27	21	nosig	k__Bacteria	Planctomycetes	Planctomycetacia	o__Gemmatales	f__Gemmataceae	uncultured_bacterium_f_Gemmataceae	s__uncultured_bacterium_f_Gemmataceae
uncultured_bacterium_f_Gemmatimonadaceae	0.0143553	0	NA	0	0	nosig	k__Bacteria	Gemmatimonadetes	Gemmatimonadetes	o__Gemmatimonadales	f__Gemmatimonadaceae	uncultured_bacterium_f_Gemmatimonadaceae	s__uncultured_bacterium_f_Gemmatimonadaceae
uncultured_bacterium_f_Holosporaceae	3.22394	2.62929	0.293852	2.33333	14.3333	nosig	k__Bacteria	Proteobacteria	Alphaproteobacteria	o__Holosporales	f__Holosporaceae	uncultured_bacterium_f_Holosporaceae	s__uncultured_bacterium_f_Holosporaceae
uncultured_bacterium_f_Ilumatobacteraceae	4.03063	1.18386	0.606277	8.33333	22.3333	nosig	k__Bacteria	Actinobacteria	Acidimicrobiia	o__Microtrichales	f__Ilumatobacteraceae	uncultured_bacterium_f_Ilumatobacteraceae	s__uncultured_bacterium_f_Ilumatobacteraceae
uncultured_bacterium_f_Isosphaeraceae	5.59026	-0.636897	0.582252	55.6667	38.6667	nosig	k__Bacteria	Planctomycetes	Planctomycetacia	o__Isosphaerales	f__Isosphaeraceae	uncultured_bacterium_f_Isosphaeraceae	s__uncultured_bacterium_f_Isosphaeraceae
uncultured_bacterium_f_JG30_KF_AS9	5.31022	-1.01102	0.305694	47	30.3333	nosig	k__Bacteria	Chloroflexi	Ktedonobacteria	o__Ktedonobacterales	f__JG30-KF-AS9	uncultured_bacterium_f_JG30_KF_AS9	s__uncultured_bacterium_f_JG30-KF-AS9
uncultured_bacterium_f_JG30_KF_CM45	4.92331	-0.453025	0.696714	30.6667	28	nosig	k__Bacteria	Chloroflexi	Chloroflexia	o__Thermomicrobiales	f__JG30-KF-CM45	uncultured_bacterium_f_JG30_KF_CM45	s__uncultured_bacterium_f_JG30-KF-CM45
uncultured_bacterium_f_KF_JG30_B3	0.0143553	0	1	0	0	nosig	k__Bacteria	Proteobacteria	Alphaproteobacteria	o__Rhizobiales	f__KF-JG30-B3	uncultured_bacterium_f_KF_JG30_B3	s__uncultured_bacterium_f_KF-JG30-B3
uncultured_bacterium_f_Ktedonobacteraceae	9.42978	-0.404447	0.66441	676	701.333	nosig	k__Bacteria	Chloroflexi	Ktedonobacteria	o__Ktedonobacterales	f__Ktedonobacteraceae	uncultured_bacterium_f_Ktedonobacteraceae	s__uncultured_bacterium_f_Ktedonobacteraceae
uncultured_bacterium_f_Lachnospiraceae	4.44912	-0.264797	0.76269	21	20.6667	nosig	k__Bacteria	Firmicutes	Clostridia	o__Clostridiales	f__Lachnospiraceae	uncultured_bacterium_f_Lachnospiraceae	s__uncultured_bacterium_f_Lachnospiraceae
uncultured_bacterium_f_Magnetospirillaceae	6.88683	0.0972464	0.932502	103.333	131.333	nosig	k__Bacteria	Proteobacteria	Alphaproteobacteria	o__Rhodospirillales	f__Magnetospirillaceae	uncultured_bacterium_f_Magnetospirillaceae	s__uncultured_bacterium_f_Magnetospirillaceae
uncultured_bacterium_f_Methylacidiphilaceae	7.31901	2.25376	0.104747	54	263.333	nosig	k__Bacteria	Verrucomicrobia	Verrucomicrobiae	o__Methylacidiphilales	f__Methylacidiphilaceae	uncultured_bacterium_f_Methylacidiphilaceae	s__uncultured_bacterium_f_Methylacidiphilaceae
uncultured_bacterium_f_Micromonosporaceae	3.77364	-6.71984	0.0533496	25	0.333333	nosig	k__Bacteria	Actinobacteria	Actinobacteria	o__Micromonosporales	f__Micromonosporaceae	uncultured_bacterium_f_Micromonosporaceae	s__uncultured_bacterium_f_Micromonosporaceae
uncultured_bacterium_f_Micropepsaceae	9.56003	-0.500782	0.578676	842.333	665.333	nosig	k__Bacteria	Proteobacteria	Alphaproteobacteria	o__Micropepsales	f__Micropepsaceae	uncultured_bacterium_f_Micropepsaceae	s__uncultured_bacterium_f_Micropepsaceae
uncultured_bacterium_f_Microscillaceae	3.17153	0.261843	0.88559	6.66667	9.33333	nosig	k__Bacteria	Bacteroidetes	Bacteroidia	o__Cytophagales	f__Microscillaceae	uncultured_bacterium_f_Microscillaceae	s__uncultured_bacterium_f_Microscillaceae
uncultured_bacterium_f_mle1_27	4.47097	-1.56958	0.499698	30.3333	12	nosig	k__Bacteria	Proteobacteria	Deltaproteobacteria	o__Myxococcales	f__mle1-27	uncultured_bacterium_f_mle1_27	s__uncultured_bacterium_f_mle1-27
uncultured_bacterium_f_Muribaculaceae	6.19331	-0.135045	0.875608	67	77.3333	nosig	k__Bacteria	Bacteroidetes	Bacteroidia	o__Bacteroidales	f__Muribaculaceae	uncultured_bacterium_f_Muribaculaceae	s__uncultured_bacterium_f_Muribaculaceae
uncultured_bacterium_f_Mycoplasmataceae	2.46205	-2.1267	0.384073	7	2	nosig	k__Bacteria	Tenericutes	Mollicutes	o__Mycoplasmatales	f__Mycoplasmataceae	uncultured_bacterium_f_Mycoplasmataceae	s__uncultured_bacterium_f_Mycoplasmataceae
uncultured_bacterium_f_Opitutaceae	7.80204	-1.62387	0.159572	309.667	134.667	nosig	k__Bacteria	Verrucomicrobia	Verrucomicrobiae	o__Opitutales	f__Opitutaceae	uncultured_bacterium_f_Opitutaceae	s__uncultured_bacterium_f_Opitutaceae
uncultured_bacterium_f_P3OB_42	2.276	-2.63133	0.403155	6.33333	1.33333	nosig	k__Bacteria	Proteobacteria	Deltaproteobacteria	o__Myxococcales	f__P3OB-42	uncultured_bacterium_f_P3OB_42	s__uncultured_bacterium_f_P3OB-42
uncultured_bacterium_f_Pedosphaeraceae	8.72512	1.70066	0.187818	185.333	659	nosig	k__Bacteria	Verrucomicrobia	Verrucomicrobiae	o__Pedosphaerales	f__Pedosphaeraceae	uncultured_bacterium_f_Pedosphaeraceae	s__uncultured_bacterium_f_Pedosphaeraceae
uncultured_bacterium_f_Peptostreptococcaceae	1.66751	3.02695	0.135754	0.333333	4	nosig	k__Bacteria	Firmicutes	Clostridia	o__Clostridiales	f__Peptostreptococcaceae	uncultured_bacterium_f_Peptostreptococcaceae	s__uncultured_bacterium_f_Peptostreptococcaceae
uncultured_bacterium_f_Pleomorphomonadaceae	3.75596	5.77869	0.198251	0.333333	24.6667	nosig	k__Bacteria	Proteobacteria	Alphaproteobacteria	o__Rhizobiales	f__Pleomorphomonadaceae	uncultured_bacterium_f_Pleomorphomonadaceae	s__uncultured_bacterium_f_Pleomorphomonadaceae
uncultured_bacterium_f_Rhizobiales_Incertae_Sedis	1.50758	-1.64398	0.611259	2.66667	1	nosig	k__Bacteria	Proteobacteria	Alphaproteobacteria	o__Rhizobiales	f__Rhizobiales_Incertae_Sedis	uncultured_bacterium_f_Rhizobiales_Incertae_Sedis	s__uncultured_bacterium_f_Rhizobiales_Incertae_Sedis
uncultured_bacterium_f_Rhodospirillaceae	1.8784	4.75495	0.0746952	0	5.33333	nosig	k__Bacteria	Proteobacteria	Alphaproteobacteria	o__Rhodospirillales	f__Rhodospirillaceae	uncultured_bacterium_f_Rhodospirillaceae	s__uncultured_bacterium_f_Rhodospirillaceae
uncultured_bacterium_f_Ruminococcaceae	3.9858	-0.332316	0.702072	14.6667	15	nosig	k__Bacteria	Firmicutes	Clostridia	o__Clostridiales	f__Ruminococcaceae	uncultured_bacterium_f_Ruminococcaceae	s__uncultured_bacterium_f_Ruminococcaceae
uncultured_bacterium_f_Saccharimonadaceae	2.32481	-0.0132565	0.993598	3.66667	4.33333	nosig	k__Bacteria	Patescibacteria	Saccharimonadia	o__Saccharimonadales	f__Saccharimonadaceae	uncultured_bacterium_f_Saccharimonadaceae	s__uncultured_bacterium_f_Saccharimonadaceae
uncultured_bacterium_f_Saccharum_hybrid_cultivar	4.29841	-0.760455	0.507764	21.3333	16	nosig	k__Bacteria	Patescibacteria	Saccharimonadia	o__Saccharimonadales	f__Saccharum_hybrid_cultivar	uncultured_bacterium_f_Saccharum_hybrid_cultivar	s__uncultured_bacterium_f_Saccharum_hybrid_cultivar
uncultured_bacterium_f_Sandaracinaceae	4.01584	-1.30046	0.528629	21.3333	9	nosig	k__Bacteria	Proteobacteria	Deltaproteobacteria	o__Myxococcales	f__Sandaracinaceae	uncultured_bacterium_f_Sandaracinaceae	s__uncultured_bacterium_f_Sandaracinaceae
uncultured_bacterium_f_SM2D12	6.37521	2.66704	0.0742574	22.6667	141.333	nosig	k__Bacteria	Proteobacteria	Alphaproteobacteria	o__Rickettsiales	f__SM2D12	uncultured_bacterium_f_SM2D12	s__uncultured_bacterium_f_SM2D12
uncultured_bacterium_f_Solirubrobacteraceae	5.53947	0.426949	0.738332	39	52	nosig	k__Bacteria	Actinobacteria	Thermoleophilia	o__Solirubrobacterales	f__Solirubrobacteraceae	uncultured_bacterium_f_Solirubrobacteraceae	s__uncultured_bacterium_f_Solirubrobacteraceae
uncultured_bacterium_f_Sphingobacteriaceae	4.42694	4.27367	NA	1.66667	39.3333	nosig	k__Bacteria	Bacteroidetes	Bacteroidia	o__Sphingobacteriales	f__Sphingobacteriaceae	uncultured_bacterium_f_Sphingobacteriaceae	s__uncultured_bacterium_f_Sphingobacteriaceae
uncultured_bacterium_f_Thermoanaerobacteraceae	0.594549	0.480815	0.85331	0.333333	0.666667	nosig	k__Bacteria	Firmicutes	Clostridia	o__Thermoanaerobacterales	f__Thermoanaerobacteraceae	uncultured_bacterium_f_Thermoanaerobacteraceae	s__uncultured_bacterium_f_Thermoanaerobacteraceae
uncultured_bacterium_f_Verrucomicrobiaceae	3.34719	-0.103394	0.953493	8.33333	10	nosig	k__Bacteria	Verrucomicrobia	Verrucomicrobiae	o__Verrucomicrobiales	f__Verrucomicrobiaceae	uncultured_bacterium_f_Verrucomicrobiaceae	s__uncultured_bacterium_f_Verrucomicrobiaceae
uncultured_bacterium_f_Xanthobacteraceae	7.84973	-0.020986	0.981042	213.667	245.667	nosig	k__Bacteria	Proteobacteria	Alphaproteobacteria	o__Rhizobiales	f__Xanthobacteraceae	uncultured_bacterium_f_Xanthobacteraceae	s__uncultured_bacterium_f_Xanthobacteraceae
uncultured_bacterium_o_Acidobacteriales	8.8549	-0.794501	0.375368	537	387	nosig	k__Bacteria	Acidobacteria	Acidobacteriia	o__Acidobacteriales	f__uncultured_bacterium_o_Acidobacteriales	uncultured_bacterium_o_Acidobacteriales	s__uncultured_bacterium_o_Acidobacteriales
uncultured_bacterium_o_Armatimonadales	5.30415	-0.909661	0.492413	45.3333	31.6667	nosig	k__Bacteria	Armatimonadetes	Armatimonadia	o__Armatimonadales	f__uncultured_bacterium_o_Armatimonadales	uncultured_bacterium_o_Armatimonadales	s__uncultured_bacterium_o_Armatimonadales
uncultured_bacterium_o_B10_SB3A	1.94236	-0.736165	0.679527	3	2.66667	nosig	k__Bacteria	Chloroflexi	Ktedonobacteria	o__B10-SB3A	f__uncultured_bacterium_o_B10-SB3A	uncultured_bacterium_o_B10_SB3A	s__uncultured_bacterium_o_B10-SB3A
uncultured_bacterium_o_B12_WMSP1	3.97055	-0.0566778	0.965046	13	16.3333	nosig	k__Bacteria	Chloroflexi	Ktedonobacteria	o__B12-WMSP1	f__uncultured_bacterium_o_B12-WMSP1	uncultured_bacterium_o_B12_WMSP1	s__uncultured_bacterium_o_B12-WMSP1
uncultured_bacterium_o_C0119	5.64414	-0.716289	0.510554	55.6667	42.3333	nosig	k__Bacteria	Chloroflexi	Ktedonobacteria	o__C0119	f__uncultured_bacterium_o_C0119	uncultured_bacterium_o_C0119	s__uncultured_bacterium_o_C0119
uncultured_bacterium_o_Candidatus_Levybacteria	4.33462	-1.8499	0.252129	28.3333	10	nosig	k__Bacteria	Patescibacteria	Microgenomatia	o__Candidatus_Levybacteria	f__uncultured_bacterium_o_Candidatus_Levybacteria	uncultured_bacterium_o_Candidatus_Levybacteria	s__uncultured_bacterium_o_Candidatus_Levybacteria
uncultured_bacterium_o_Elev_1554	4.63479	-0.697562	0.594149	26.3333	21.3333	nosig	k__Bacteria	Chloroflexi	Chloroflexia	o__Elev-1554	f__uncultured_bacterium_o_Elev-1554	uncultured_bacterium_o_Elev_1554	s__uncultured_bacterium_o_Elev-1554
uncultured_bacterium_o_Elsterales	8.26527	1.0359	0.334215	176.667	436.667	nosig	k__Bacteria	Proteobacteria	Alphaproteobacteria	o__Elsterales	f__uncultured_bacterium_o_Elsterales	uncultured_bacterium_o_Elsterales	s__uncultured_bacterium_o_Elsterales
uncultured_bacterium_o_Frankiales	3.75596	-1.32027	0.198624	16.6667	8.33333	nosig	k__Bacteria	Actinobacteria	Actinobacteria	o__Frankiales	f__uncultured_bacterium_o_Frankiales	uncultured_bacterium_o_Frankiales	s__uncultured_bacterium_o_Frankiales
uncultured_bacterium_o_Gaiellales	4.46009	-0.719098	0.417438	24.3333	17.6667	nosig	k__Bacteria	Actinobacteria	Thermoleophilia	o__Gaiellales	f__uncultured_bacterium_o_Gaiellales	uncultured_bacterium_o_Gaiellales	s__uncultured_bacterium_o_Gaiellales
uncultured_bacterium_o_IMCC26256	7.83717	-0.276773	0.756698	219.333	236	nosig	k__Bacteria	Actinobacteria	Acidimicrobiia	o__IMCC26256	f__uncultured_bacterium_o_IMCC26256	uncultured_bacterium_o_IMCC26256	s__uncultured_bacterium_o_IMCC26256
uncultured_bacterium_o_JG36_TzT_191	3.19797	1.11114	0.525183	4	12.3333	nosig	k__Bacteria	Proteobacteria	Gammaproteobacteria	o__JG36-TzT-191	f__uncultured_bacterium_o_JG36-TzT-191	uncultured_bacterium_o_JG36_TzT_191	s__uncultured_bacterium_o_JG36-TzT-191
uncultured_bacterium_o_Microtrichales	4.11631	-3.10809	0.0696098	28.6667	4	nosig	k__Bacteria	Actinobacteria	Acidimicrobiia	o__Microtrichales	f__uncultured_bacterium_o_Microtrichales	uncultured_bacterium_o_Microtrichales	s__uncultured_bacterium_o_Microtrichales
uncultured_bacterium_o_Myxococcales	0.425817	-2.0182	0.400959	0.666667	0	nosig	k__Bacteria	Proteobacteria	Deltaproteobacteria	o__Myxococcales	f__uncultured_bacterium_o_Myxococcales	uncultured_bacterium_o_Myxococcales	s__uncultured_bacterium_o_Myxococcales
uncultured_bacterium_o_Obscuribacterales	6.39249	0.712921	0.57446	61	105	nosig	k__Bacteria	Cyanobacteria	Melainabacteria	o__Obscuribacterales	f__uncultured_bacterium_o_Obscuribacterales	uncultured_bacterium_o_Obscuribacterales	s__uncultured_bacterium_o_Obscuribacterales
uncultured_bacterium_o_RCP2_54	1.22856	1.40717	0.519479	0.666667	2	nosig	k__Bacteria	Proteobacteria	Deltaproteobacteria	o__RCP2-54	f__uncultured_bacterium_o_RCP2-54	uncultured_bacterium_o_RCP2_54	s__uncultured_bacterium_o_RCP2-54
uncultured_bacterium_o_Rhodospirillales	6.32811	0.91635	0.550239	57.3333	101.333	nosig	k__Bacteria	Proteobacteria	Alphaproteobacteria	o__Rhodospirillales	f__uncultured_bacterium_o_Rhodospirillales	uncultured_bacterium_o_Rhodospirillales	s__uncultured_bacterium_o_Rhodospirillales
uncultured_bacterium_o_Saccharimonadales	8.05353	-0.182993	0.874084	256	273.333	nosig	k__Bacteria	Patescibacteria	Saccharimonadia	o__Saccharimonadales	f__uncultured_bacterium_o_Saccharimonadales	uncultured_bacterium_o_Saccharimonadales	s__uncultured_bacterium_o_Saccharimonadales
uncultured_bacterium_o_SBR1031	4.29841	-0.56557	0.729458	19.3333	18	nosig	k__Bacteria	Chloroflexi	Anaerolineae	o__SBR1031	f__uncultured_bacterium_o_SBR1031	uncultured_bacterium_o_SBR1031	s__uncultured_bacterium_o_SBR1031
uncultured_bacterium_o_Subgroup_13	1.66751	-0.951739	0.579795	2.66667	1.66667	nosig	k__Bacteria	Acidobacteria	Acidobacteriia	o__Subgroup_13	f__uncultured_bacterium_o_Subgroup_13	uncultured_bacterium_o_Subgroup_13	s__uncultured_bacterium_o_Subgroup_13
uncultured_bacterium_o_Subgroup_2	6.77052	0.281713	0.794582	96.6667	119.667	nosig	k__Bacteria	Acidobacteria	Acidobacteriia	o__Subgroup_2	f__uncultured_bacterium_o_Subgroup_2	uncultured_bacterium_o_Subgroup_2	s__uncultured_bacterium_o_Subgroup_2
uncultured_bacterium_o_WD260	8.42211	0.197924	0.83605	281.667	402.333	nosig	k__Bacteria	Proteobacteria	Gammaproteobacteria	o__WD260	f__uncultured_bacterium_o_WD260	uncultured_bacterium_o_WD260	s__uncultured_bacterium_o_WD260
uncultured_bacterium_p_Armatimonadetes	4.21023	-0.00978117	0.994872	16	19	nosig	k__Bacteria	Armatimonadetes	uncultured_bacterium_p_Armatimonadetes	o__uncultured_bacterium_p_Armatimonadetes	f__uncultured_bacterium_p_Armatimonadetes	uncultured_bacterium_p_Armatimonadetes	s__uncultured_bacterium_p_Armatimonadetes
uncultured_bacterium_p_FCPU426	1.12212	-2.64403	0.331465	2	0.333333	nosig	k__Bacteria	FCPU426	uncultured_bacterium_p_FCPU426	o__uncultured_bacterium_p_FCPU426	f__uncultured_bacterium_p_FCPU426	uncultured_bacterium_p_FCPU426	s__uncultured_bacterium_p_FCPU426
uncultured_bacterium_p_GAL15	0.234706	-1.25396	0.570109	0.333333	0	nosig	k__Bacteria	GAL15	uncultured_bacterium_p_GAL15	o__uncultured_bacterium_p_GAL15	f__uncultured_bacterium_p_GAL15	uncultured_bacterium_p_GAL15	s__uncultured_bacterium_p_GAL15
uncultured_bacterium_p_WPS_2	7.60617	-0.305255	0.719335	192	195.667	nosig	k__Bacteria	WPS_2	uncultured_bacterium_p_WPS-2	o__uncultured_bacterium_p_WPS-2	f__uncultured_bacterium_p_WPS-2	uncultured_bacterium_p_WPS_2	s__uncultured_bacterium_p_WPS-2
uncultured_microorganism	2.66524	-1.11681	0.583457	6.66667	4	nosig	k__Bacteria	Cyanobacteria	Oxyphotobacteria	o__Chloroplast	f__uncultured_microorganism	uncultured_microorganism	s__uncultured_microorganism
Variovorax	4.22317	0.0629868	0.958936	15.6667	19.6667	nosig	k__Bacteria	Proteobacteria	Gammaproteobacteria	o__Betaproteobacteriales	f__Burkholderiaceae	Variovorax	s__Variovorax_sp._MA3
Verticia	4.03063	-0.290601	0.845175	15.6667	15	nosig	k__Bacteria	Proteobacteria	Gammaproteobacteria	o__Betaproteobacteriales	f__Burkholderiaceae	Verticia	s__uncultured_bacterium_g_Verticia
Yonghaparkia	5.17033	1.01233	0.440969	20.3333	49.6667	nosig	k__Bacteria	Actinobacteria	Actinobacteria	o__Micrococcales	f__Microbacteriaceae	Yonghaparkia	s__uncultured_bacterium_g_Yonghaparkia

## Sheet: Sheet4
genus_id	logCPM	logFC	PValue	MeanA	MeanB	level	Kingdom	Phylum	Class	Order	Family	Genus	Species
uncultured_bacterium_f_soil_bacterium_WF55	0.234706	-17.2074	2.43e-08	0.333333	0	Depleted	k__Bacteria	Patescibacteria	Saccharimonadia	o__Saccharimonadales	f__soil_bacterium_WF55	uncultured_bacterium_f_soil_bacterium_WF55	s__uncultured_bacterium_f_soil_bacterium_WF55
Gordonia	4.21023	-7.0747	0.00922972	34.6667	0.333333	Depleted	k__Bacteria	Actinobacteria	Actinobacteria	o__Corynebacteriales	f__Nocardiaceae	Gordonia	s__uncultured_bacterium_g_Gordonia
uncultured_bacterium_f_Methylacidiphilaceae	1.81147	-4.04083	0.0270682	4.66667	0.333333	Depleted	k__Bacteria	Verrucomicrobia	Verrucomicrobiae	o__Methylacidiphilales	f__Methylacidiphilaceae	uncultured_bacterium_f_Methylacidiphilaceae	s__uncultured_bacterium_f_Methylacidiphilaceae
uncultured_bacterium_o_WD260	1.94236	-2.871	0.0315664	4.66667	1	Depleted	k__Bacteria	Proteobacteria	Gammaproteobacteria	o__WD260	f__uncultured_bacterium_o_WD260	uncultured_bacterium_o_WD260	s__uncultured_bacterium_o_WD260
Yonghaparkia	5.17033	-2.84355	0.0323873	54.3333	15.6667	Depleted	k__Bacteria	Actinobacteria	Actinobacteria	o__Micrococcales	f__Microbacteriaceae	Yonghaparkia	s__uncultured_bacterium_g_Yonghaparkia
Aquisphaera	1.42044	-3.88451	0.0347341	3	0.333333	Depleted	k__Bacteria	Planctomycetes	Planctomycetacia	o__Isosphaerales	f__Isosphaeraceae	Aquisphaera	s__uncultured_bacterium_g_Aquisphaera
Methylovirgula	1.50758	-3.78184	0.0410042	3.33333	0.333333	Depleted	k__Bacteria	Proteobacteria	Alphaproteobacteria	o__Rhizobiales	f__Beijerinckiaceae	Methylovirgula	s__uncultured_bacterium_g_Methylovirgula
Lachnospiraceae_UCG_009	2.41774	19.6342	7.52e-10	0	8.66667	Enriched	k__Bacteria	Firmicutes	Clostridia	o__Clostridiales	f__Lachnospiraceae	Lachnospiraceae_UCG_009	s__uncultured_bacterium_g_Lachnospiraceae_UCG-009
Blastococcus	2.94048	5.74826	0.00115627	0	13.3333	Enriched	k__Bacteria	Actinobacteria	Actinobacteria	o__Frankiales	f__Geodermatophilaceae	Blastococcus	s__uncultured_bacterium_g_Blastococcus
uncultured_bacterium_o_Elev_1554	1.58976	5.0987	0.00402617	0	4	Enriched	k__Bacteria	Chloroflexi	Chloroflexia	o__Elev-1554	f__uncultured_bacterium_o_Elev-1554	uncultured_bacterium_o_Elev_1554	s__uncultured_bacterium_o_Elev-1554
uncultured_bacterium_c_AD3	4.99292	2.89926	0.00496294	7	54.6667	Enriched	k__Bacteria	Chloroflexi	AD3	o__uncultured_bacterium_c_AD3	f__uncultured_bacterium_c_AD3	uncultured_bacterium_c_AD3	s__uncultured_bacterium_c_AD3
Erysipelatoclostridium	3.82545	5.34305	0.00560747	0.333333	26	Enriched	k__Bacteria	Firmicutes	Erysipelotrichia	o__Erysipelotrichales	f__Erysipelotrichaceae	Erysipelatoclostridium	s__uncultured_bacterium_g_Erysipelatoclostridium
Microbacterium	4.74649	2.21565	0.00910984	8.33333	43.3333	Enriched	k__Bacteria	Actinobacteria	Actinobacteria	o__Micrococcales	f__Microbacteriaceae	Microbacterium	s__uncultured_bacterium_g_Microbacterium
Allobaculum	8.70047	3.19265	0.0167292	41.3333	788.667	Enriched	k__Bacteria	Firmicutes	Erysipelotrichia	o__Erysipelotrichales	f__Erysipelotrichaceae	Allobaculum	s__uncultured_bacterium_g_Allobaculum
Frondihabitans	3.73805	6.14064	0.0222433	0	24.6667	Enriched	k__Bacteria	Actinobacteria	Actinobacteria	o__Micrococcales	f__Microbacteriaceae	Frondihabitans	s__uncultured_bacterium_g_Frondihabitans
Kineococcus	3.52482	4.98481	0.0223435	0.666667	20.3333	Enriched	k__Bacteria	Actinobacteria	Actinobacteria	o__Kineosporiales	f__Kineosporiaceae	Kineococcus	s__uncultured_bacterium_g_Kineococcus
Ellin6067	2.1188	3.73604	0.0305535	0.333333	6.33333	Enriched	k__Bacteria	Proteobacteria	Gammaproteobacteria	o__Betaproteobacteriales	f__Nitrosomonadaceae	Ellin6067	s__uncultured_bacterium_g_Ellin6067
uncultured_bacterium_o_Gaiellales	3.37063	2.15621	0.0343313	2.33333	16.3333	Enriched	k__Bacteria	Actinobacteria	Thermoleophilia	o__Gaiellales	f__uncultured_bacterium_o_Gaiellales	uncultured_bacterium_o_Gaiellales	s__uncultured_bacterium_o_Gaiellales
Akkermansia	8.30154	2.14547	0.0360444	70.6667	558.333	Enriched	k__Bacteria	Verrucomicrobia	Verrucomicrobiae	o__Verrucomicrobiales	f__Akkermansiaceae	Akkermansia	s__uncultured_bacterium_g_Akkermansia
uncultured_bacterium_o_B12_WMSP1	2.46205	2.88522	0.0464286	1.33333	7.66667	Enriched	k__Bacteria	Chloroflexi	Ktedonobacteria	o__B12-WMSP1	f__uncultured_bacterium_o_B12-WMSP1	uncultured_bacterium_o_B12_WMSP1	s__uncultured_bacterium_o_B12-WMSP1
uncultured_bacterium_f_Gemmataceae	2.84331	2.75566	0.04955	1.33333	11	Enriched	k__Bacteria	Planctomycetes	Planctomycetacia	o__Gemmatales	f__Gemmataceae	uncultured_bacterium_f_Gemmataceae	s__uncultured_bacterium_f_Gemmataceae
7703	3.06062	-1.23044	0.283146	10.3333	4.33333	nosig	k__Bacteria	Chloroflexi	Ktedonobacteria	o__Ktedonobacterales	f__Ktedonobacteraceae	7703	s__uncultured_bacterium_g_1921-2
7731	0.882317	1.83332	0.372415	0.333333	1.33333	nosig	k__Bacteria	Chloroflexi	Ktedonobacteria	o__Ktedonobacterales	f__Ktedonobacteraceae	7731	s__uncultured_bacterium_g_1921-3
[Eubacterium]_coprostanoligenes_group	3.60605	-1.00285	0.40172	15	7.33333	nosig	k__Bacteria	Firmicutes	Clostridia	o__Clostridiales	f__Ruminococcaceae	[Eubacterium]_coprostanoligenes_group	s__uncultured_bacterium_g_[Eubacterium]_coprostanoligenes_group
[Ruminococcus]_torques_group	3.11714	0.133922	0.903694	6	9.33333	nosig	k__Bacteria	Firmicutes	Clostridia	o__Clostridiales	f__Lachnospiraceae	[Ruminococcus]_torques_group	s__uncultured_bacterium_g_[Ruminococcus]_torques_group
1174_901_12	7.29318	-1.51375	0.136814	239	72.6667	nosig	k__Bacteria	Proteobacteria	Alphaproteobacteria	o__Rhizobiales	f__Beijerinckiaceae	1174_901_12	s__uncultured_bacterium_g_1174-901-12
A2	5.24831	0.267638	0.872666	27	47	nosig	k__Bacteria	Firmicutes	Clostridia	o__Clostridiales	f__Lachnospiraceae	A2	s__uncultured_bacterium_g_A2
Acetobacter	4.08831	2.71145	0.227278	4.33333	27.6667	nosig	k__Bacteria	Proteobacteria	Alphaproteobacteria	o__Acetobacterales	f__Acetobacteraceae	Acetobacter	s__uncultured_bacterium_g_Acetobacter
Achromobacter	6.57001	0.134514	0.910023	70	118	nosig	k__Bacteria	Proteobacteria	Gammaproteobacteria	o__Betaproteobacteriales	f__Burkholderiaceae	Achromobacter	s__BTEX-degrading_bacterium_enrichment_culture
Acidibacter	2.87644	0.808149	0.458134	4	8.66667	nosig	k__Bacteria	Proteobacteria	Gammaproteobacteria	o__Gammaproteobacteria_Incertae_Sedis	Unclassified	Acidibacter	s__bacterium_Ellin5264
Acidicaldus	1.42044	0.891171	0.651478	1	2.33333	nosig	k__Bacteria	Proteobacteria	Alphaproteobacteria	o__Acetobacterales	f__Acetobacteraceae	Acidicaldus	s__uncultured_bacterium_g_Acidicaldus
Acidicapsa	1.58976	-0.968236	0.526687	2	2	nosig	k__Bacteria	Acidobacteria	Acidobacteriia	o__Acidobacteriales	f__Acidobacteriaceae_Subgroup_1	Acidicapsa	s__Acidicapsa_sp._CE1
Acidiphilium	3.46074	-0.718605	0.519479	13.6667	6.33333	nosig	k__Bacteria	Proteobacteria	Alphaproteobacteria	o__Acetobacterales	f__Acetobacteraceae	Acidiphilium	s__uncultured_bacterium_g_Acidiphilium
Acidipila	2.54679	0.963541	0.503293	3	6.66667	nosig	k__Bacteria	Acidobacteria	Acidobacteriia	o__Acidobacteriales	f__Acidobacteriaceae_Subgroup_1	Acidipila	s__Acidipila_dinghuensis
Acidisoma	4.67299	-0.246408	0.854188	30	19	nosig	k__Bacteria	Proteobacteria	Alphaproteobacteria	o__Acetobacterales	f__Acetobacteraceae	Acidisoma	s__Acidisoma_tundrae
Acidisphaera	0.745596	1.0966	0.600167	0.333333	1	nosig	k__Bacteria	Proteobacteria	Alphaproteobacteria	o__Acetobacterales	f__Acetobacteraceae	Acidisphaera	s__uncultured_bacterium_g_Acidisphaera
Acidothermus	5.06652	1.03154	0.285458	23.3333	41.6667	nosig	k__Bacteria	Actinobacteria	Actinobacteria	o__Frankiales	f__Acidothermaceae	Acidothermus	s__uncultured_bacterium_g_Acidothermus
Acinetobacter	5.87472	0.0607729	0.954959	62.3333	53	nosig	k__Bacteria	Proteobacteria	Gammaproteobacteria	o__Pseudomonadales	f__Moraxellaceae	Acinetobacter	s__Acinetobacter_sp._NCCP-550
Actinoallomurus	2.06235	-0.440651	0.845141	2.66667	3.66667	nosig	k__Bacteria	Actinobacteria	Actinobacteria	o__Streptosporangiales	f__Thermomonosporaceae	Actinoallomurus	s__uncultured_bacterium_g_Actinoallomurus
Actinocatenispora	0.425817	1.60326	0.444715	0	0.666667	nosig	k__Bacteria	Actinobacteria	Actinobacteria	o__Micromonosporales	f__Micromonosporaceae	Actinocatenispora	s__Actinocatenispora_rupis
Actinokineospora	0.0143553	0	1	0	0	nosig	k__Bacteria	Actinobacteria	Actinobacteria	o__Pseudonocardiales	f__Pseudonocardiaceae	Actinokineospora	s__uncultured_bacterium_g_Actinokineospora
Actinomadura	0.425817	-2.10608	0.304666	0.666667	0	nosig	k__Bacteria	Actinobacteria	Actinobacteria	o__Streptosporangiales	f__Thermomonosporaceae	Actinomadura	s__Actinomadura_sp._Shinshu-MS-03
Actinomycetospora	2.46205	-0.484203	0.756949	4	5	nosig	k__Bacteria	Actinobacteria	Actinobacteria	o__Pseudonocardiales	f__Pseudonocardiaceae	Actinomycetospora	s__uncultured_bacterium_g_Actinomycetospora
Actinoplanes	2.70266	1.42915	0.332423	4	7	nosig	k__Bacteria	Actinobacteria	Actinobacteria	o__Micromonosporales	f__Micromonosporaceae	Actinoplanes	s__uncultured_bacterium_g_Actinoplanes
Actinospica	4.13011	-0.138444	0.876294	16.6667	16.3333	nosig	k__Bacteria	Actinobacteria	Actinobacteria	o__Catenulisporales	f__Actinospicaceae	Actinospica	s__uncultured_bacterium_g_Actinospica
Adlercreutzia	4.56539	6.95891	0.0541378	0	45.3333	nosig	k__Bacteria	Actinobacteria	Coriobacteriia	o__Coriobacteriales	f__Eggerthellaceae	Adlercreutzia	s__uncultured_bacterium_g_Adlercreutzia
ADurb_Bin063_1	1.12212	1.61387	0.428288	0.333333	2	nosig	k__Bacteria	Verrucomicrobia	Verrucomicrobiae	o__Pedosphaerales	f__Pedosphaeraceae	ADurb_Bin063_1	s__uncultured_bacterium_g_ADurb.Bin063-1
Aegilops_tauschii	5.78162	-1.0296	0.358386	66	42	nosig	k__Bacteria	Proteobacteria	Alphaproteobacteria	o__Rickettsiales	f__Mitochondria	Aegilops_tauschii	s__Aegilops_tauschii
Aeromonas	3.566	0.237992	0.900254	9.66667	12	nosig	k__Bacteria	Proteobacteria	Gammaproteobacteria	o__Aeromonadales	f__Aeromonadaceae	Aeromonas	s__uncultured_bacterium_g_Aeromonas
Aetherobacter	0.234706	-1.24145	0.641472	0.333333	0	nosig	k__Bacteria	Proteobacteria	Deltaproteobacteria	o__Myxococcales	f__Polyangiaceae	Aetherobacter	s__uncultured_bacterium_g_Aetherobacter
Agathobacter	4.0009	-0.19253	0.916154	17	13	nosig	k__Bacteria	Firmicutes	Clostridia	o__Clostridiales	f__Lachnospiraceae	Agathobacter	s__uncultured_bacterium_g_Agathobacter
agricultural_soil_bacterium_SC_I_84	1.22856	1.81693	0.458011	0.333333	2.33333	nosig	k__Bacteria	Proteobacteria	Gammaproteobacteria	o__Betaproteobacteriales	f__SC-I-84	agricultural_soil_bacterium_SC_I_84	s__uncultured_bacterium_g_agricultural_soil_bacterium_SC-I-84
Alcaligenes	8.60181	-0.922903	0.4882	484.667	290.333	nosig	k__Bacteria	Proteobacteria	Gammaproteobacteria	o__Betaproteobacteriales	f__Burkholderiaceae	Alcaligenes	s__uncultured_bacterium_g_Alcaligenes
Aliidongia	1.12212	-0.901929	0.558452	1.33333	1	nosig	k__Bacteria	Proteobacteria	Alphaproteobacteria	o__Elsterales	f__Elsteraceae	Aliidongia	s__Aliidongia_dinghuensis
Alistipes	5.17033	0.7708	0.470507	20	50	nosig	k__Bacteria	Bacteroidetes	Bacteroidia	o__Bacteroidales	f__Rikenellaceae	Alistipes	s__uncultured_bacterium_g_Alistipes
Alloprevotella	4.5346	-0.326183	0.785112	18	26.3333	nosig	k__Bacteria	Bacteroidetes	Bacteroidia	o__Bacteroidales	f__Prevotellaceae	Alloprevotella	s__uncultured_bacterium_g_Alloprevotella
Allorhizobium_Neorhizobium_Pararhizobium_Rhizobium	10.0777	0.473567	0.646926	656.333	1503	nosig	k__Bacteria	Proteobacteria	Alphaproteobacteria	o__Rhizobiales	f__Rhizobiaceae	Allorhizobium_Neorhizobium_Pararhizobium_Rhizobium	s__uncultured_bacterium_g_Allorhizobium-Neorhizobium-Pararhizobium-Rhizobium
alphaI_cluster	2.0036	-0.165504	0.879387	3	3	nosig	k__Bacteria	Proteobacteria	Alphaproteobacteria	o__Rhizobiales	f__Beijerinckiaceae	alphaI_cluster	s__uncultured_bacterium_g_alphaI_cluster
Altererythrobacter	2.32481	0.266283	0.902351	3	5	nosig	k__Bacteria	Proteobacteria	Alphaproteobacteria	o__Sphingomonadales	f__Sphingomonadaceae	Altererythrobacter	s__Porphyrobacter_sp._SX2RGS8
Amnibacterium	4.85848	-2.53129	0.0805301	45	11	nosig	k__Bacteria	Actinobacteria	Actinobacteria	o__Micrococcales	f__Microbacteriaceae	Amnibacterium	s__uncultured_bacterium_g_Amnibacterium
Amycolatopsis	4.98535	1.36682	0.220526	13	48.3333	nosig	k__Bacteria	Actinobacteria	Actinobacteria	o__Pseudonocardiales	f__Pseudonocardiaceae	Amycolatopsis	s__uncultured_bacterium_g_Amycolatopsis
Anaerofilum	2.46205	-0.946185	0.54417	5.33333	3.66667	nosig	k__Bacteria	Firmicutes	Clostridia	o__Clostridiales	f__Ruminococcaceae	Anaerofilum	s__uncultured_bacterium_g_Anaerofilum
Anaerotruncus	3.0018	2.13713	0.33547	2	12	nosig	k__Bacteria	Firmicutes	Clostridia	o__Clostridiales	f__Ruminococcaceae	Anaerotruncus	s__uncultured_bacterium_g_Anaerotruncus
Ananas_comosus_pineapple	2.97147	-1.24456	0.476149	9.33333	4.33333	nosig	k__Bacteria	Proteobacteria	Alphaproteobacteria	o__Rickettsiales	f__Mitochondria	Ananas_comosus_pineapple	s__Ananas_comosus_pineapple
Aquicella	1.12212	-0.151103	0.925293	1	1.33333	nosig	k__Bacteria	Proteobacteria	Gammaproteobacteria	o__Diplorickettsiales	f__Diplorickettsiaceae	Aquicella	s__uncultured_bacterium_g_Aquicella
Arsenophonus	3.46074	5.83104	0.0870976	0	20	nosig	k__Bacteria	Proteobacteria	Gammaproteobacteria	o__Enterobacteriales	f__Enterobacteriaceae	Arsenophonus	s__uncultured_bacterium_g_Arsenophonus
Arthrobacter	6.32511	-0.0624953	0.951304	73	85.3333	nosig	k__Bacteria	Actinobacteria	Actinobacteria	o__Micrococcales	f__Micrococcaceae	Arthrobacter	s__uncultured_bacterium_g_Arthrobacter
Asticcacaulis	0.234706	0.612069	0.793017	0	0.333333	nosig	k__Bacteria	Proteobacteria	Alphaproteobacteria	o__Caulobacterales	f__Caulobacteraceae	Asticcacaulis	s__uncultured_bacterium_g_Asticcacaulis
Aureimonas	3.84231	-0.245041	0.85574	13	13.6667	nosig	k__Bacteria	Proteobacteria	Alphaproteobacteria	o__Rhizobiales	f__Rhizobiaceae	Aureimonas	s__uncultured_bacterium_g_Aureimonas
Azospirillum	3.6641	-0.13221	0.926422	11	12.3333	nosig	k__Bacteria	Proteobacteria	Alphaproteobacteria	o__Azospirillales	f__Azospirillaceae	Azospirillum	s__uncultured_bacterium_g_Azospirillum
BacC_u_018	0.425817	1.34276	0.708495	0	0.666667	nosig	k__Bacteria	Chloroflexi	Ktedonobacteria	o__Ktedonobacterales	f__Ktedonobacteraceae	BacC_u_018	s__uncultured_bacterium_g_BacC-u-018
Bacillus	8.08575	-0.278628	0.80079	290.667	250.667	nosig	k__Bacteria	Firmicutes	Bacilli	o__Bacillales	f__Bacillaceae	Bacillus	s__Bacillus_drentensis
bacterium_enrichment_culture_clone_auto10_4W	0.0143553	0	1	0	0	nosig	k__Bacteria	Verrucomicrobia	Verrucomicrobiae	o__Pedosphaerales	f__Pedosphaeraceae	bacterium_enrichment_culture_clone_auto10_4W	s__uncultured_bacterium_g_bacterium_enrichment_culture_clone_auto10_4W
Bacteroides	7.40806	0.623964	0.434014	95	242.667	nosig	k__Bacteria	Bacteroidetes	Bacteroidia	o__Bacteroidales	f__Bacteroidaceae	Bacteroides	s__uncultured_bacterium_g_Bacteroides
Bauldia	0.234706	0.644662	0.796978	0	0.333333	nosig	k__Bacteria	Proteobacteria	Alphaproteobacteria	o__Rhizobiales	f__Rhizobiales_Incertae_Sedis	Bauldia	s__uncultured_bacterium_g_Bauldia
Bdellovibrio	0.0143553	0	1	0	0	nosig	k__Bacteria	Proteobacteria	Deltaproteobacteria	o__Bdellovibrionales	f__Bdellovibrionaceae	Bdellovibrio	s__uncultured_bacterium_g_Bdellovibrio
Bifidobacterium	6.3982	0.28602	0.763836	62.3333	104.333	nosig	k__Bacteria	Actinobacteria	Actinobacteria	o__Bifidobacteriales	f__Bifidobacteriaceae	Bifidobacterium	s__uncultured_bacterium_g_Bifidobacterium
Bilophila	5.19679	1.00408	0.534512	17	54.3333	nosig	k__Bacteria	Proteobacteria	Deltaproteobacteria	o__Desulfovibrionales	f__Desulfovibrionaceae	Bilophila	s__uncultured_bacterium_g_Bilophila
Blastocatella	0.0143553	0	1	0	0	nosig	k__Bacteria	Acidobacteria	Blastocatellia_Subgroup_4	o__Blastocatellales	f__Blastocatellaceae	Blastocatella	s__uncultured_bacterium_g_Blastocatella
Blautia	6.38962	0.481349	0.60011	57.6667	108	nosig	k__Bacteria	Firmicutes	Clostridia	o__Clostridiales	f__Lachnospiraceae	Blautia	s__uncultured_bacterium_g_Blautia
Bosea	6.04825	0.14092	0.902407	40.6667	89.6667	nosig	k__Bacteria	Proteobacteria	Alphaproteobacteria	o__Rhizobiales	f__Beijerinckiaceae	Bosea	s__uncultured_bacterium_g_Bosea
Brachybacterium	6.05911	-1.16029	0.274088	79.3333	52	nosig	k__Bacteria	Actinobacteria	Actinobacteria	o__Micrococcales	f__Dermabacteraceae	Brachybacterium	s__uncultured_bacterium_g_Brachybacterium
Bradyrhizobium	5.44879	0.227192	0.748823	33	52.3333	nosig	k__Bacteria	Proteobacteria	Alphaproteobacteria	o__Rhizobiales	f__Xanthobacteraceae	Bradyrhizobium	s__uncultured_bacterium_g_Bradyrhizobium
Brevibacterium	5.10894	-0.608287	0.608223	37.3333	29.6667	nosig	k__Bacteria	Actinobacteria	Actinobacteria	o__Micrococcales	f__Brevibacteriaceae	Brevibacterium	s__uncultured_bacterium_g_Brevibacterium
Brevinema	3.92378	-0.85476	0.695275	16.3333	12	nosig	k__Bacteria	Spirochaetes	Spirochaetia	o__Brevinematales	f__Brevinemataceae	Brevinema	s__Brevinema_andersonii
Brevundimonas	4.41571	0.457452	0.654528	13.6667	27	nosig	k__Bacteria	Proteobacteria	Alphaproteobacteria	o__Caulobacterales	f__Caulobacteraceae	Brevundimonas	s__uncultured_bacterium_g_Brevundimonas
Bryobacter	4.49249	1.17861	0.181914	11.3333	31.6667	nosig	k__Bacteria	Acidobacteria	Acidobacteriia	o__Solibacterales	f__Solibacteraceae_Subgroup_3	Bryobacter	s__uncultured_bacterium_g_Bryobacter
Bryocella	1.81147	4.69211	0.0533841	0	5	nosig	k__Bacteria	Acidobacteria	Acidobacteriia	o__Acidobacteriales	f__Acidobacteriaceae_Subgroup_1	Bryocella	s__uncultured_bacterium_g_Bryocella
Burkholderia_Caballeronia_Paraburkholderia	6.80534	0.447021	0.578391	73.3333	148.333	nosig	k__Bacteria	Proteobacteria	Gammaproteobacteria	o__Betaproteobacteriales	f__Burkholderiaceae	Burkholderia_Caballeronia_Paraburkholderia	s__uncultured_bacterium_g_Burkholderia-Caballeronia-Paraburkholderia
Butyricicoccus	3.48242	0.451518	0.679094	7	13.3333	nosig	k__Bacteria	Firmicutes	Clostridia	o__Clostridiales	f__Ruminococcaceae	Butyricicoccus	s__uncultured_bacterium_g_Butyricicoccus
Caenimonas	1.12212	1.15203	0.513223	0.666667	1.66667	nosig	k__Bacteria	Proteobacteria	Gammaproteobacteria	o__Betaproteobacteriales	f__Burkholderiaceae	Caenimonas	s__uncultured_bacterium_g_Caenimonas
Candidatus_Koribacter	2.7747	1.83209	0.134655	2.66667	9	nosig	k__Bacteria	Acidobacteria	Acidobacteriia	o__Acidobacteriales	f__Koribacteraceae	Candidatus_Koribacter	s__uncultured_bacterium_g_Candidatus_Koribacter
Candidatus_Saccharimonas	4.36993	1.21609	0.498872	9.33333	30	nosig	k__Bacteria	Patescibacteria	Saccharimonadia	o__Saccharimonadales	f__Saccharimonadaceae	Candidatus_Saccharimonas	s__uncultured_bacterium_g_Candidatus_Saccharimonas
Candidatus_Solibacter	4.6153	1.49967	0.145853	10.3333	36.6667	nosig	k__Bacteria	Acidobacteria	Acidobacteriia	o__Solibacterales	f__Solibacteraceae_Subgroup_3	Candidatus_Solibacter	s__uncultured_bacterium_g_Candidatus_Solibacter
Candidatus_Udaeobacter	1.74129	3.65024	0.165423	0.666667	4	nosig	k__Bacteria	Verrucomicrobia	Verrucomicrobiae	o__Chthoniobacterales	f__Chthoniobacteraceae	Candidatus_Udaeobacter	s__uncultured_bacterium_g_Candidatus_Udaeobacter
Candidatus_Xiphinematobacter	1.22856	-3.15637	0.0938859	2.33333	0.333333	nosig	k__Bacteria	Verrucomicrobia	Verrucomicrobiae	o__Chthoniobacterales	f__Xiphinematobacteraceae	Candidatus_Xiphinematobacter	s__uncultured_bacterium_g_Candidatus_Xiphinematobacter
Catenulispora	2.70266	0.561218	0.592022	5.66667	5.33333	nosig	k__Bacteria	Actinobacteria	Actinobacteria	o__Catenulisporales	f__Catenulisporaceae	Catenulispora	s__uncultured_bacterium_g_Catenulispora
Caulobacter	4.21023	0.168895	0.918189	10.3333	24.6667	nosig	k__Bacteria	Proteobacteria	Alphaproteobacteria	o__Caulobacterales	f__Caulobacteraceae	Caulobacter	s__Caulobacter_sp._FSBRY13
Cellulosimicrobium	3.22394	-1.14287	0.539677	11	5.66667	nosig	k__Bacteria	Actinobacteria	Actinobacteria	o__Micrococcales	f__Promicromonosporaceae	Cellulosimicrobium	s__uncultured_bacterium_g_Cellulosimicrobium
Cellvibrio	4.04527	0.479775	0.760092	9.66667	21.3333	nosig	k__Bacteria	Proteobacteria	Gammaproteobacteria	o__Cellvibrionales	f__Cellvibrionaceae	Cellvibrio	s__uncultured_bacterium_g_Cellvibrio
Cetobacterium	7.6559	1.45489	0.248548	68	333.333	nosig	k__Bacteria	Fusobacteria	Fusobacteriia	o__Fusobacteriales	f__Fusobacteriaceae	Cetobacterium	s__uncultured_bacterium_g_Cetobacterium
Chitinophaga	4.393	-0.650136	0.574587	23	17	nosig	k__Bacteria	Bacteroidetes	Bacteroidia	o__Chitinophagales	f__Chitinophagaceae	Chitinophaga	s__uncultured_bacterium_g_Chitinophaga
Christensenellaceae_R_7_group	3.54556	-1.0728	0.488867	14	7.33333	nosig	k__Bacteria	Firmicutes	Clostridia	o__Clostridiales	f__Christensenellaceae	Christensenellaceae_R_7_group	s__uncultured_bacterium_g_Christensenellaceae_R-7_group
Chryseobacterium	6.88886	0.198815	NA	93.6667	141.333	nosig	k__Bacteria	Bacteroidetes	Bacteroidia	o__Flavobacteriales	f__Weeksellaceae	Chryseobacterium	s__uncultured_bacterium_g_Chryseobacterium
Chthoniobacter	2.0036	-1.79621	0.18866	4.66667	1.33333	nosig	k__Bacteria	Verrucomicrobia	Verrucomicrobiae	o__Chthoniobacterales	f__Chthoniobacteraceae	Chthoniobacter	s__uncultured_bacterium_g_Chthoniobacter
Chthonomonas	1.12212	-1.18894	0.502424	1.66667	0.666667	nosig	k__Bacteria	Armatimonadetes	Chthonomonadetes	o__Chthonomonadales	f__Chthonomonadaceae	Chthonomonas	s__uncultured_bacterium_g_Chthonomonas
Chujaibacter	0.745596	1.11515	0.591762	0.333333	1	nosig	k__Bacteria	Proteobacteria	Gammaproteobacteria	o__Xanthomonadales	f__Rhodanobacteraceae	Chujaibacter	s__uncultured_bacterium_g_Chujaibacter
Clostridium_sensu_stricto_1	5.51339	0.74002	0.603261	27.3333	62	nosig	k__Bacteria	Firmicutes	Clostridia	o__Clostridiales	f__Clostridiaceae_1	Clostridium_sensu_stricto_1	s__uncultured_bacterium_g_Clostridium_sensu_stricto_1
Comamonas	2.41774	2.75546	0.263294	0.666667	8	nosig	k__Bacteria	Proteobacteria	Gammaproteobacteria	o__Betaproteobacteriales	f__Burkholderiaceae	Comamonas	s__Comamonas_sp._R-25060
Conexibacter	4.36993	1.42573	0.14454	14.6667	24.6667	nosig	k__Bacteria	Actinobacteria	Thermoleophilia	o__Solirubrobacterales	f__Solirubrobacteraceae	Conexibacter	s__uncultured_bacterium_g_Conexibacter
Coriobacteriaceae_UCG_002	5.7507	1.06369	0.435742	26.3333	79.3333	nosig	k__Bacteria	Actinobacteria	Coriobacteriia	o__Coriobacteriales	f__Atopobiaceae	Coriobacteriaceae_UCG_002	s__uncultured_bacterium_g_Coriobacteriaceae_UCG-002
Corynebacterium_1	7.0858	-0.766875	0.487093	154.333	115.333	nosig	k__Bacteria	Actinobacteria	Actinobacteria	o__Corynebacteriales	f__Corynebacteriaceae	Corynebacterium_1	s__Corynebacterium_glutamicum
Crossiella	1.94236	1.6734	0.277458	1.33333	4.33333	nosig	k__Bacteria	Actinobacteria	Actinobacteria	o__Pseudonocardiales	f__Pseudonocardiaceae	Crossiella	s__uncultured_bacterium_g_Crossiella
Cutibacterium	5.97369	-1.66042	0.198795	93.6667	30	nosig	k__Bacteria	Actinobacteria	Actinobacteria	o__Propionibacteriales	f__Propionibacteriaceae	Cutibacterium	s__uncultured_bacterium_g_Cutibacterium
Delftia	2.7747	1.74089	0.455454	1.66667	10	nosig	k__Bacteria	Proteobacteria	Gammaproteobacteria	o__Betaproteobacteriales	f__Burkholderiaceae	Delftia	s__uncultured_bacterium_g_Delftia
Desulfovibrio	7.32202	0.714669	0.391847	92.6667	225.333	nosig	k__Bacteria	Proteobacteria	Deltaproteobacteria	o__Desulfovibrionales	f__Desulfovibrionaceae	Desulfovibrio	s__bacterium_New_Zealand_D
Devosia	4.13011	0.470811	0.584217	9.33333	23.6667	nosig	k__Bacteria	Proteobacteria	Alphaproteobacteria	o__Rhizobiales	f__Devosiaceae	Devosia	s__uncultured_bacterium_g_Devosia
Dietzia	4.26128	0.236605	0.859785	16.3333	20	nosig	k__Bacteria	Actinobacteria	Actinobacteria	o__Corynebacteriales	f__Dietziaceae	Dietzia	s__Dietzia_papillomatosis
Dinghuibacter	1.12212	-2.97166	0.13916	2	0.333333	nosig	k__Bacteria	Bacteroidetes	Bacteroidia	o__Chitinophagales	f__Chitinophagaceae	Dinghuibacter	s__Dinghuibacter_silviterrae
Dokdonella	1.74129	2.67775	0.18731	0.333333	4.33333	nosig	k__Bacteria	Proteobacteria	Gammaproteobacteria	o__Xanthomonadales	f__Rhodanobacteraceae	Dokdonella	s__uncultured_bacterium_g_Dokdonella
Dongia	0.882317	17.5316	NA	0	1.66667	nosig	k__Bacteria	Proteobacteria	Alphaproteobacteria	o__Dongiales	f__Dongiaceae	Dongia	s__uncultured_bacterium_g_Dongia
Dubosiella	6.39535	1.75504	0.140965	26.6667	139.667	nosig	k__Bacteria	Firmicutes	Erysipelotrichia	o__Erysipelotrichales	f__Erysipelotrichaceae	Dubosiella	s__uncultured_bacterium_g_Dubosiella
Duganella	0.234706	-1.4008	0.631274	0.333333	0	nosig	k__Bacteria	Proteobacteria	Gammaproteobacteria	o__Betaproteobacteriales	f__Burkholderiaceae	Duganella	s__uncultured_bacterium_g_Duganella
Dyadobacter	7.93375	0.427797	0.704767	163	324	nosig	k__Bacteria	Bacteroidetes	Bacteroidia	o__Cytophagales	f__Spirosomaceae	Dyadobacter	s__Dyadobacter_fermentans
Dyella	5.35203	0.785621	0.33466	22.6667	57	nosig	k__Bacteria	Proteobacteria	Gammaproteobacteria	o__Xanthomonadales	f__Rhodanobacteraceae	Dyella	s__uncultured_bacterium_g_Dyella
Edaphobacter	4.81643	-0.492024	0.694043	29	25.3333	nosig	k__Bacteria	Acidobacteria	Acidobacteriia	o__Acidobacteriales	f__Acidobacteriaceae_Subgroup_1	Edaphobacter	s__uncultured_bacterium_g_Edaphobacter
Endobacter	4.54494	3.39107	0.139538	3.66667	41	nosig	k__Bacteria	Proteobacteria	Alphaproteobacteria	o__Acetobacterales	f__Acetobacteraceae	Endobacter	s__uncultured_bacterium_g_Endobacter
Enhydrobacter	7.11731	-0.835501	NA	168.333	107.333	nosig	k__Bacteria	Proteobacteria	Gammaproteobacteria	o__Pseudomonadales	f__Moraxellaceae	Enhydrobacter	s__Moraxella_osloensis
Enterobacter	7.13965	0.134671	0.901802	120.667	159.333	nosig	k__Bacteria	Proteobacteria	Gammaproteobacteria	o__Enterobacteriales	f__Enterobacteriaceae	Enterobacter	s__uncultured_bacterium_g_Enterobacter
Enterococcus	2.54679	-0.273003	0.867655	4.66667	5	nosig	k__Bacteria	Firmicutes	Bacilli	o__Lactobacillales	f__Enterococcaceae	Enterococcus	s__bacterium_NLAE-zl-C485
Enterorhabdus	5.72365	3.24969	0.1711	8.33333	95.3333	nosig	k__Bacteria	Actinobacteria	Coriobacteriia	o__Coriobacteriales	f__Eggerthellaceae	Enterorhabdus	s__uncultured_bacterium_g_Enterorhabdus
Escherichia_Shigella	5.71452	0.0368484	0.971777	37.3333	65.6667	nosig	k__Bacteria	Proteobacteria	Gammaproteobacteria	o__Enterobacteriales	f__Enterobacteriaceae	Escherichia_Shigella	s__uncultured_bacterium_g_Escherichia-Shigella
Faecalibacterium	3.93954	-0.0585384	0.945786	14	14.6667	nosig	k__Bacteria	Firmicutes	Clostridia	o__Clostridiales	f__Ruminococcaceae	Faecalibacterium	s__bacterium_ic1379
Faecalibaculum	7.70166	-0.0576622	0.943798	171.667	242.667	nosig	k__Bacteria	Firmicutes	Erysipelotrichia	o__Erysipelotrichales	f__Erysipelotrichaceae	Faecalibaculum	s__uncultured_bacterium_g_Faecalibaculum
Falsirhodobacter	5.00794	0.586484	0.69558	17.6667	44.6667	nosig	k__Bacteria	Proteobacteria	Alphaproteobacteria	o__Rhodobacterales	f__Rhodobacteraceae	Falsirhodobacter	s__uncultured_bacterium_g_Falsirhodobacter
Family_XIII_AD3011_group	3.41639	-1.591	0.463392	12.3333	7	nosig	k__Bacteria	Firmicutes	Clostridia	o__Clostridiales	f__Family_XIII	Family_XIII_AD3011_group	s__uncultured_bacterium_g_Family_XIII_AD3011_group
FCPS473	1.50758	-0.626907	0.634968	2	1.66667	nosig	k__Bacteria	Chloroflexi	Ktedonobacteria	o__Ktedonobacterales	f__Ktedonobacteraceae	FCPS473	s__uncultured_bacterium_g_FCPS473
Filimonas	3.64501	0.81596	0.631026	5	18	nosig	k__Bacteria	Bacteroidetes	Bacteroidia	o__Chitinophagales	f__Chitinophagaceae	Filimonas	s__Arvibacter_flaviflagrans
Flavisolibacter	0.234706	-1.39181	0.61031	0.333333	0	nosig	k__Bacteria	Bacteroidetes	Bacteroidia	o__Chitinophagales	f__Chitinophagaceae	Flavisolibacter	s__uncultured_bacterium_g_Flavisolibacter
Flavobacterium	7.74153	-0.265433	0.826055	195.667	230.333	nosig	k__Bacteria	Bacteroidetes	Bacteroidia	o__Flavobacteriales	f__Flavobacteriaceae	Flavobacterium	s__Flavobacterium_suzhouense
Fournierella	3.52482	0.721217	0.430424	6.66667	14.3333	nosig	k__Bacteria	Firmicutes	Clostridia	o__Clostridiales	f__Ruminococcaceae	Fournierella	s__uncultured_bacterium_g_Fournierella
Frateuria	1.12212	1.34602	0.499818	0.666667	1.66667	nosig	k__Bacteria	Proteobacteria	Gammaproteobacteria	o__Xanthomonadales	f__Rhodanobacteraceae	Frateuria	s__uncultured_bacterium_g_Frateuria
Fusobacterium	2.66524	1.13561	0.471692	2.66667	8	nosig	k__Bacteria	Fusobacteria	Fusobacteriia	o__Fusobacteriales	f__Fusobacteriaceae	Fusobacterium	s__uncultured_bacterium_g_Fusobacterium
G12_WMSP1	0.0143553	0	1	0	0	nosig	k__Bacteria	Chloroflexi	Ktedonobacteria	o__Ktedonobacterales	f__Ktedonobacteraceae	G12_WMSP1	s__uncultured_bacterium_g_G12-WMSP1
Gaiella	0.745596	0.839271	0.740639	0.333333	1	nosig	k__Bacteria	Actinobacteria	Thermoleophilia	o__Gaiellales	f__Gaiellaceae	Gaiella	s__uncultured_bacterium_g_Gaiella
Gardnerella	2.80941	-0.729135	0.758942	7.33333	4.66667	nosig	k__Bacteria	Actinobacteria	Actinobacteria	o__Bifidobacteriales	f__Bifidobacteriaceae	Gardnerella	s__uncultured_bacterium_g_Gardnerella
GAS113	0.0143553	0	1	0	0	nosig	k__Bacteria	Proteobacteria	Alphaproteobacteria	o__Rhizobiales	f__Xanthobacteraceae	GAS113	s__uncultured_bacterium_g_GAS113
GCA_900066575	2.97147	0.488484	0.795063	5	8.66667	nosig	k__Bacteria	Firmicutes	Clostridia	o__Clostridiales	f__Lachnospiraceae	GCA_900066575	s__uncultured_bacterium_g_GCA-900066575
Gemmatimonas	0.594549	-1.10109	0.650101	0.666667	0.333333	nosig	k__Bacteria	Gemmatimonadetes	Gemmatimonadetes	o__Gemmatimonadales	f__Gemmatimonadaceae	Gemmatimonas	s__uncultured_bacterium_g_Gemmatimonas
Geodermatophilus	1.12212	1.17529	0.528995	1	1.33333	nosig	k__Bacteria	Actinobacteria	Actinobacteria	o__Frankiales	f__Geodermatophilaceae	Geodermatophilus	s__uncultured_bacterium_g_Geodermatophilus
Georgenia	3.64501	-2.08827	0.131803	16.3333	6.66667	nosig	k__Bacteria	Actinobacteria	Actinobacteria	o__Micrococcales	f__Bogoriellaceae	Georgenia	s__uncultured_bacterium_g_Georgenia
Geothrix	0.0143553	0	1	0	0	nosig	k__Bacteria	Acidobacteria	Holophagae	o__Holophagales	f__Holophagaceae	Geothrix	s__uncultured_bacterium_g_Geothrix
Glycomyces	4.57551	0.0619869	0.966181	16.3333	29.3333	nosig	k__Bacteria	Actinobacteria	Actinobacteria	o__Glycomycetales	f__Glycomycetaceae	Glycomyces	s__Glycomyces_mayteni
Granulicella	2.41774	-1.12711	0.276136	5.33333	3.33333	nosig	k__Bacteria	Acidobacteria	Acidobacteriia	o__Acidobacteriales	f__Acidobacteriaceae_Subgroup_1	Granulicella	s__uncultured_bacterium_g_Granulicella
Gryllotalpicola	0.0143553	0	1	0	0	nosig	k__Bacteria	Actinobacteria	Actinobacteria	o__Micrococcales	f__Microbacteriaceae	Gryllotalpicola	s__Gryllotalpicola_sp.
Haematomicrobium	7.27	-0.278093	0.824292	156.333	150.333	nosig	k__Bacteria	Actinobacteria	Actinobacteria	o__Micrococcales	f__Micrococcaceae	Haematomicrobium	s__uncultured_bacterium_g_Haematomicrobium
Haliangium	2.06235	2.33551	0.0965308	0.666667	5.66667	nosig	k__Bacteria	Proteobacteria	Deltaproteobacteria	o__Myxococcales	f__Haliangiaceae	Haliangium	s__uncultured_bacterium_g_Haliangium
Helicobacter	3.24945	0.103819	0.961337	9	8	nosig	k__Bacteria	Epsilonbacteraeota	Campylobacteria	o__Campylobacterales	f__Helicobacteraceae	Helicobacter	s__Syphacia_muris
Heliimonas	0.0143553	0	1	0	0	nosig	k__Bacteria	Bacteroidetes	Bacteroidia	o__Chitinophagales	f__Chitinophagaceae	Heliimonas	s__uncultured_bacterium_g_Heliimonas
HSB_OF53_F07	1.94236	0.462418	0.77105	1.66667	4	nosig	k__Bacteria	Chloroflexi	Ktedonobacteria	o__Ktedonobacterales	f__Ktedonobacteraceae	HSB_OF53_F07	s__uncultured_bacterium_g_HSB_OF53-F07
Hymenobacter	5.13655	4.48453	0.394864	2.66667	65.6667	nosig	k__Bacteria	Bacteroidetes	Bacteroidia	o__Cytophagales	f__Hymenobacteraceae	Hymenobacter	s__uncultured_bacterium_g_Hymenobacter
Hyphomicrobium	0.425817	-1.7945	0.52242	0.666667	0	nosig	k__Bacteria	Proteobacteria	Alphaproteobacteria	o__Rhizobiales	f__Hyphomicrobiaceae	Hyphomicrobium	s__uncultured_bacterium_g_Hyphomicrobium
Ileibacterium	6.3665	-0.688919	0.622075	83.6667	79.3333	nosig	k__Bacteria	Firmicutes	Erysipelotrichia	o__Erysipelotrichales	f__Erysipelotrichaceae	Ileibacterium	s__uncultured_bacterium_g_Ileibacterium
IMCC26134	0.234706	0.643945	0.792876	0	0.333333	nosig	k__Bacteria	Verrucomicrobia	Verrucomicrobiae	o__Opitutales	f__Opitutaceae	IMCC26134	s__uncultured_bacterium_g_IMCC26134
Inquilinus	5.69609	0.902039	0.351753	25.6667	76	nosig	k__Bacteria	Proteobacteria	Alphaproteobacteria	o__Azospirillales	f__Inquilinaceae	Inquilinus	s__uncultured_bacterium_g_Inquilinus
Jatrophihabitans	2.97147	-0.737559	0.488424	8	5.66667	nosig	k__Bacteria	Actinobacteria	Actinobacteria	o__Frankiales	f__Frankiaceae	Jatrophihabitans	s__Frankia_sp._Iso899
JG30a_KF_32	2.32481	-0.284433	0.803389	4.33333	3.66667	nosig	k__Bacteria	Chloroflexi	Ktedonobacteria	o__Ktedonobacterales	f__Ktedonobacteraceae	JG30a_KF_32	s__uncultured_bacterium_g_JG30a-KF-32
Kineosporia	0.0143553	0	1	0	0	nosig	k__Bacteria	Actinobacteria	Actinobacteria	o__Kineosporiales	f__Kineosporiaceae	Kineosporia	s__uncultured_bacterium_g_Kineosporia
Klebsiella	1.81147	-1.36287	0.557194	2.66667	2.33333	nosig	k__Bacteria	Proteobacteria	Gammaproteobacteria	o__Enterobacteriales	f__Enterobacteriaceae	Klebsiella	s__uncultured_bacterium_g_Klebsiella
Kluyvera	4.4044	0.0232112	0.986219	15	25.3333	nosig	k__Bacteria	Proteobacteria	Gammaproteobacteria	o__Enterobacteriales	f__Enterobacteriaceae	Kluyvera	s__Enterobacter_asburiae
Koliella_longiseta	0.425817	1.63881	0.462589	0	0.666667	nosig	k__Bacteria	Cyanobacteria	Oxyphotobacteria	o__Chloroplast	f__Koliella_longiseta	Koliella_longiseta	s__Koliella_longiseta
Kosakonia	3.41639	0.151244	0.950808	8.33333	11	nosig	k__Bacteria	Proteobacteria	Gammaproteobacteria	o__Enterobacteriales	f__Enterobacteriaceae	Kosakonia	s__uncultured_bacterium_g_Kosakonia
Kribbella	5.54977	1.69988	0.238516	13.6667	78	nosig	k__Bacteria	Actinobacteria	Actinobacteria	o__Propionibacteriales	f__Nocardioidaceae	Kribbella	s__Kribbella_jejuensis
Ktedonobacter	1.42044	0.166462	0.910439	1.33333	2	nosig	k__Bacteria	Chloroflexi	Ktedonobacteria	o__Ktedonobacterales	f__Ktedonobacteraceae	Ktedonobacter	s__Ktedonobacterales_bacterium_S-27
Kutzneria	2.46205	1.63467	0.269099	1.33333	7.66667	nosig	k__Bacteria	Actinobacteria	Actinobacteria	o__Pseudonocardiales	f__Pseudonocardiaceae	Kutzneria	s__Kutzneria_kofuensis
Labedaea	2.80941	1.64806	0.451377	3.33333	8.66667	nosig	k__Bacteria	Actinobacteria	Actinobacteria	o__Pseudonocardiales	f__Pseudonocardiaceae	Labedaea	s__Labedaea_rhizosphaerae
Labrys	4.93121	-0.554465	0.616204	25.3333	33.6667	nosig	k__Bacteria	Proteobacteria	Alphaproteobacteria	o__Rhizobiales	f__Labraceae	Labrys	s__Labrys_okinawensis
Lachnoclostridium	4.50314	0.385513	0.80039	12.3333	31	nosig	k__Bacteria	Firmicutes	Clostridia	o__Clostridiales	f__Lachnospiraceae	Lachnoclostridium	s__uncultured_bacterium_g_Lachnoclostridium
Lachnospiraceae_NK4A136_group	3.95513	0.579437	0.642747	9.33333	19.6667	nosig	k__Bacteria	Firmicutes	Clostridia	o__Clostridiales	f__Lachnospiraceae	Lachnospiraceae_NK4A136_group	s__uncultured_bacterium_g_Lachnospiraceae_NK4A136_group
Lachnospiraceae_UCG_006	3.14459	-0.985501	0.716272	8	7.66667	nosig	k__Bacteria	Firmicutes	Clostridia	o__Clostridiales	f__Lachnospiraceae	Lachnospiraceae_UCG_006	s__uncultured_bacterium_g_Lachnospiraceae_UCG-006
Lachnospiraceae_XPB1014_group	3.29915	1.26776	0.581891	3.33333	14.3333	nosig	k__Bacteria	Firmicutes	Clostridia	o__Clostridiales	f__Lachnospiraceae	Lachnospiraceae_XPB1014_group	s__uncultured_bacterium_g_Lachnospiraceae_XPB1014_group
Lactobacillus	9.16744	1.70527	0.072039	189	959	nosig	k__Bacteria	Firmicutes	Bacilli	o__Lactobacillales	f__Lactobacillaceae	Lactobacillus	s__uncultured_bacterium_g_Lactobacillus
Lactococcus	2.41774	2.11411	0.134054	1	7.66667	nosig	k__Bacteria	Firmicutes	Bacilli	o__Lactobacillales	f__Streptococcaceae	Lactococcus	s__uncultured_bacterium_g_Lactococcus
Lacunisphaera	0.234706	0.612984	0.783779	0	0.333333	nosig	k__Bacteria	Verrucomicrobia	Verrucomicrobiae	o__Opitutales	f__Opitutaceae	Lacunisphaera	s__bacterium_enrichment_culture_clone_auto123_4W
Lapillicoccus	4.26128	-1.01683	0.359031	18.6667	17.6667	nosig	k__Bacteria	Actinobacteria	Actinobacteria	o__Micrococcales	f__Intrasporangiaceae	Lapillicoccus	s__uncultured_bacterium_g_Lapillicoccus
Lechevalieria	1.58976	-1.58386	0.260638	3	1	nosig	k__Bacteria	Actinobacteria	Actinobacteria	o__Pseudonocardiales	f__Pseudonocardiaceae	Lechevalieria	s__uncultured_bacterium_g_Lechevalieria
Leifsonia	4.17073	0.197472	0.843458	10.3333	23.6667	nosig	k__Bacteria	Actinobacteria	Actinobacteria	o__Micrococcales	f__Microbacteriaceae	Leifsonia	s__Leifsonia_sp._SAP711.6
Leucobacter	5.49217	-0.748214	0.461952	49	39	nosig	k__Bacteria	Actinobacteria	Actinobacteria	o__Micrococcales	f__Microbacteriaceae	Leucobacter	s__uncultured_bacterium_g_Leucobacter
Leuconostoc	0.0143553	0	1	0	0	nosig	k__Bacteria	Firmicutes	Bacilli	o__Lactobacillales	f__Leuconostocaceae	Leuconostoc	s__Leuconostoc_pseudomesenteroides
Longimycelium	2.90881	0.486276	0.661263	4	9	nosig	k__Bacteria	Actinobacteria	Actinobacteria	o__Pseudonocardiales	f__Pseudonocardiaceae	Longimycelium	s__uncultured_bacterium_g_Longimycelium
Luteibacter	2.276	-1.2687	0.581188	5	2.66667	nosig	k__Bacteria	Proteobacteria	Gammaproteobacteria	o__Xanthomonadales	f__Rhodanobacteraceae	Luteibacter	s__uncultured_bacterium_g_Luteibacter
Luteolibacter	3.92378	-0.252826	0.892372	11	17.3333	nosig	k__Bacteria	Verrucomicrobia	Verrucomicrobiae	o__Verrucomicrobiales	f__Rubritaleaceae	Luteolibacter	s__uncultured_bacterium_g_Luteolibacter
Lysobacter	3.34719	1.10791	0.629028	3.33333	15	nosig	k__Bacteria	Proteobacteria	Gammaproteobacteria	o__Xanthomonadales	f__Xanthomonadaceae	Lysobacter	s__uncultured_bacterium_g_Lysobacter
Massilia	2.1188	-0.420793	0.8001	2.66667	4	nosig	k__Bacteria	Proteobacteria	Gammaproteobacteria	o__Betaproteobacteriales	f__Burkholderiaceae	Massilia	s__Massilia_sp._9096
Megamonas	4.98535	-0.9384	0.184625	34.6667	26.6667	nosig	k__Bacteria	Firmicutes	Negativicutes	o__Selenomonadales	f__Veillonellaceae	Megamonas	s__uncultured_bacterium_g_Megamonas
Megasphaera	3.89174	0.242739	0.884924	10.3333	17.3333	nosig	k__Bacteria	Firmicutes	Negativicutes	o__Selenomonadales	f__Veillonellaceae	Megasphaera	s__Megasphaera_elsdenii
Mesorhizobium	4.48177	0.455908	0.563809	16.6667	26	nosig	k__Bacteria	Proteobacteria	Alphaproteobacteria	o__Rhizobiales	f__Rhizobiaceae	Mesorhizobium	s__uncultured_bacterium_g_Mesorhizobium
Methylobacterium	8.47442	-1.57105	0.063199	529.667	179.667	nosig	k__Bacteria	Proteobacteria	Alphaproteobacteria	o__Rhizobiales	f__Beijerinckiaceae	Methylobacterium	s__Methylobacterium_oryzae
Methylocella	2.54679	-2.01729	0.215344	6	3.66667	nosig	k__Bacteria	Proteobacteria	Alphaproteobacteria	o__Rhizobiales	f__Beijerinckiaceae	Methylocella	s__uncultured_bacterium_g_Methylocella
Methylophilus	3.08916	-1.28567	0.66483	8	7	nosig	k__Bacteria	Proteobacteria	Gammaproteobacteria	o__Betaproteobacteriales	f__Methylophilaceae	Methylophilus	s__uncultured_bacterium_g_Methylophilus
Methylopila	3.24945	-0.120979	0.951362	6.66667	10.3333	nosig	k__Bacteria	Proteobacteria	Alphaproteobacteria	o__Rhizobiales	f__Methylopilaceae	Methylopila	s__uncultured_bacterium_g_Methylopila
Minicystis	0.0143553	0	1	0	0	nosig	k__Bacteria	Proteobacteria	Deltaproteobacteria	o__Myxococcales	f__Polyangiaceae	Minicystis	s__uncultured_bacterium_g_Minicystis
Mitsuaria	4.03063	-0.336317	0.831722	14.6667	16	nosig	k__Bacteria	Proteobacteria	Gammaproteobacteria	o__Betaproteobacteriales	f__Burkholderiaceae	Mitsuaria	s__Mitsuaria_chitosanitabida
MM1	2.0036	-0.716443	0.805312	2.33333	3.66667	nosig	k__Bacteria	Proteobacteria	Gammaproteobacteria	o__Betaproteobacteriales	f__Methylophilaceae	MM1	s__uncultured_bacterium_g_MM1
Mucilaginibacter	4.26128	0.227462	0.795845	16.3333	20	nosig	k__Bacteria	Bacteroidetes	Bacteroidia	o__Sphingobacteriales	f__Sphingobacteriaceae	Mucilaginibacter	s__uncultured_bacterium_g_Mucilaginibacter
Mucispirillum	1.42044	2.05964	0.372236	0.666667	2.66667	nosig	k__Bacteria	Deferribacteres	Deferribacteres	o__Deferribacterales	f__Deferribacteraceae	Mucispirillum	s__Mucispirillum_schaedleri_ASF457
Mycobacterium	4.07411	0.834188	0.425154	9.33333	22.3333	nosig	k__Bacteria	Actinobacteria	Actinobacteria	o__Corynebacteriales	f__Mycobacteriaceae	Mycobacterium	s__uncultured_bacterium_g_Mycobacterium
Mycoplasma	3.566	1.05399	0.649266	5	16.6667	nosig	k__Bacteria	Tenericutes	Mollicutes	o__Mycoplasmatales	f__Mycoplasmataceae	Mycoplasma	s__uncultured_bacterium_g_Mycoplasma
Negativibacillus	2.97147	-1.5568	0.227187	9.33333	4.33333	nosig	k__Bacteria	Firmicutes	Clostridia	o__Clostridiales	f__Ruminococcaceae	Negativibacillus	s__uncultured_bacterium_g_Negativibacillus
Nevskia	0.882317	-0.161745	0.926546	0.666667	1	nosig	k__Bacteria	Proteobacteria	Gammaproteobacteria	o__Salinisphaerales	f__Solimonadaceae	Nevskia	s__uncultured_bacterium_g_Nevskia
Niabella	4.67299	-0.0721132	0.954511	18	31	nosig	k__Bacteria	Bacteroidetes	Bacteroidia	o__Chitinophagales	f__Chitinophagaceae	Niabella	s__uncultured_bacterium_g_Niabella
Nitrospira	0.745596	2.04559	0.505816	0	1.33333	nosig	k__Bacteria	Nitrospirae	Nitrospira	o__Nitrospirales	f__Nitrospiraceae	Nitrospira	s__uncultured_bacterium_g_Nitrospira
Nocardia	4.07411	-0.371953	0.788437	13.6667	18	nosig	k__Bacteria	Actinobacteria	Actinobacteria	o__Corynebacteriales	f__Nocardiaceae	Nocardia	s__uncultured_bacterium_g_Nocardia
Nocardioides	6.7371	0.0789307	0.934453	76.3333	135	nosig	k__Bacteria	Actinobacteria	Actinobacteria	o__Propionibacteriales	f__Nocardioidaceae	Nocardioides	s__uncultured_bacterium_g_Nocardioides
Novosphingobium	6.49735	0.197898	0.833072	70	108.667	nosig	k__Bacteria	Proteobacteria	Alphaproteobacteria	o__Sphingomonadales	f__Sphingomonadaceae	Novosphingobium	s__Sphingomonas_sp._HL7
Occallatibacter	2.276	2.05383	0.126877	1.66667	6	nosig	k__Bacteria	Acidobacteria	Acidobacteriia	o__Acidobacteriales	f__Acidobacteriaceae_Subgroup_1	Occallatibacter	s__uncultured_bacterium_g_Occallatibacter
Ochrobactrum	9.47102	-0.258326	0.819302	727.333	690	nosig	k__Bacteria	Proteobacteria	Alphaproteobacteria	o__Rhizobiales	f__Rhizobiaceae	Ochrobactrum	s__uncultured_bacterium_g_Ochrobactrum
Odoribacter	3.46074	0.33577	0.920127	7	13	nosig	k__Bacteria	Bacteroidetes	Bacteroidia	o__Bacteroidales	f__Marinifilaceae	Odoribacter	s__uncultured_bacterium_g_Odoribacter
Olivibacter	5.2292	0.901976	0.537447	19.3333	53.6667	nosig	k__Bacteria	Bacteroidetes	Bacteroidia	o__Sphingobacteriales	f__Sphingobacteriaceae	Olivibacter	s__uncultured_bacterium_g_Olivibacter
Olsenella	4.17073	-1.34183	0.152129	19.3333	14.6667	nosig	k__Bacteria	Actinobacteria	Coriobacteriia	o__Coriobacteriales	f__Atopobiaceae	Olsenella	s__Olsenella_sp._Marseille-P3256
Opitutus	0.0143553	0	1	0	0	nosig	k__Bacteria	Verrucomicrobia	Verrucomicrobiae	o__Opitutales	f__Opitutaceae	Opitutus	s__Opitutus_sp._VeSm13
Oribacterium	2.276	0.69059	0.821223	2	5.66667	nosig	k__Bacteria	Firmicutes	Clostridia	o__Clostridiales	f__Lachnospiraceae	Oribacterium	s__uncultured_bacterium_g_Oribacterium
Oscillibacter	4.24869	0.103188	0.949216	15	21	nosig	k__Bacteria	Firmicutes	Clostridia	o__Clostridiales	f__Ruminococcaceae	Oscillibacter	s__uncultured_bacterium_g_Oscillibacter
Pajaroellobacter	2.66524	-0.705861	0.52068	6	4.66667	nosig	k__Bacteria	Proteobacteria	Deltaproteobacteria	o__Myxococcales	f__Polyangiaceae	Pajaroellobacter	s__uncultured_bacterium_g_Pajaroellobacter
Pantoea	3.24945	-0.754996	0.605753	8	9	nosig	k__Bacteria	Proteobacteria	Gammaproteobacteria	o__Enterobacteriales	f__Enterobacteriaceae	Pantoea	s__Pantoea_sp.
Parafrigoribacterium	4.17073	0.819969	0.540703	10.3333	23.6667	nosig	k__Bacteria	Actinobacteria	Actinobacteria	o__Micrococcales	f__Microbacteriaceae	Parafrigoribacterium	s__Microbacteriaceae_bacterium_WF57
Pedobacter	5.10894	0.882198	0.533608	18.3333	48.6667	nosig	k__Bacteria	Bacteroidetes	Bacteroidia	o__Sphingobacteriales	f__Sphingobacteriaceae	Pedobacter	s__Pedobacter_sp._XNV015
Peptococcus	3.0018	0.209053	0.867219	5	9	nosig	k__Bacteria	Firmicutes	Clostridia	o__Clostridiales	f__Peptococcaceae	Peptococcus	s__uncultured_bacterium_g_Peptococcus
Phascolarctobacterium	3.75596	-0.682627	0.561395	14.6667	10.3333	nosig	k__Bacteria	Firmicutes	Negativicutes	o__Selenomonadales	f__Acidaminococcaceae	Phascolarctobacterium	s__uncultured_bacterium_g_Phascolarctobacterium
Phaselicystis	0.594549	-1.07178	0.59597	0.666667	0.333333	nosig	k__Bacteria	Proteobacteria	Deltaproteobacteria	o__Myxococcales	f__Phaselicystidaceae	Phaselicystis	s__uncultured_bacterium_g_Phaselicystis
Phenylobacterium	4.36993	0.785265	0.426132	10.3333	29	nosig	k__Bacteria	Proteobacteria	Alphaproteobacteria	o__Caulobacterales	f__Caulobacteraceae	Phenylobacterium	s__uncultured_bacterium_g_Phenylobacterium
Photobacterium_sp__JCM_19050	3.64501	-1.39418	0.450627	16.3333	6.66667	nosig	k__Bacteria	Proteobacteria	Gammaproteobacteria	o__Vibrionales	f__Vibrionaceae	Photobacterium_sp__JCM_19050	s__uncultured_bacterium_g_Photobacterium_sp._JCM_19050
Plesiomonas	4.29841	0.734221	0.655165	7.66667	29.6667	nosig	k__Bacteria	Proteobacteria	Gammaproteobacteria	o__Enterobacteriales	f__Enterobacteriaceae	Plesiomonas	s__uncultured_bacterium_g_Plesiomonas
PMMR1	5.71452	0.0913779	0.950386	54	49	nosig	k__Bacteria	Proteobacteria	Alphaproteobacteria	o__Caulobacterales	f__Caulobacteraceae	PMMR1	s__uncultured_bacterium_g_PMMR1
Prevotella_1	2.58736	1.73907	0.453033	2	8	nosig	k__Bacteria	Bacteroidetes	Bacteroidia	o__Bacteroidales	f__Prevotellaceae	Prevotella_1	s__uncultured_bacterium_g_Prevotella_1
Prevotella_7	3.97055	1.23961	0.523576	9	20.3333	nosig	k__Bacteria	Bacteroidetes	Bacteroidia	o__Bacteroidales	f__Prevotellaceae	Prevotella_7	s__uncultured_bacterium_g_Prevotella_7
Prevotella_9	5.36958	-0.553788	0.573153	42.3333	38.3333	nosig	k__Bacteria	Bacteroidetes	Bacteroidia	o__Bacteroidales	f__Prevotellaceae	Prevotella_9	s__uncultured_bacterium_g_Prevotella_9
Prevotellaceae_Ga6A1_group	4.50314	2.43025	0.0815599	4	39.3333	nosig	k__Bacteria	Bacteroidetes	Bacteroidia	o__Bacteroidales	f__Prevotellaceae	Prevotellaceae_Ga6A1_group	s__uncultured_bacterium_g_Prevotellaceae_Ga6A1_group
Prevotellaceae_NK3B31_group	4.75542	3.10768	0.0921434	5	47	nosig	k__Bacteria	Bacteroidetes	Bacteroidia	o__Bacteroidales	f__Prevotellaceae	Prevotellaceae_NK3B31_group	s__uncultured_bacterium_g_Prevotellaceae_NK3B31_group
Prevotellaceae_UCG_003	2.62683	-2.20404	0.332744	8.33333	2	nosig	k__Bacteria	Bacteroidetes	Bacteroidia	o__Bacteroidales	f__Prevotellaceae	Prevotellaceae_UCG_003	s__uncultured_bacterium_g_Prevotellaceae_UCG-003
Pseudolabrys	1.66751	0.0538067	0.965256	1.66667	2.66667	nosig	k__Bacteria	Proteobacteria	Alphaproteobacteria	o__Rhizobiales	f__Xanthobacteraceae	Pseudolabrys	s__uncultured_bacterium_g_Pseudolabrys
Pseudomonas	8.17913	-0.0477995	0.96582	241.333	336.333	nosig	k__Bacteria	Proteobacteria	Gammaproteobacteria	o__Pseudomonadales	f__Pseudomonadaceae	Pseudomonas	s__Pseudomonas_sp._J1-5-3
Pseudonocardia	5.6585	1.19257	0.206285	23	76	nosig	k__Bacteria	Actinobacteria	Actinobacteria	o__Pseudonocardiales	f__Pseudonocardiaceae	Pseudonocardia	s__uncultured_bacterium_g_Pseudonocardia
Pseudorhodoferax	5.84992	1.03045	0.449887	28.3333	85	nosig	k__Bacteria	Proteobacteria	Gammaproteobacteria	o__Betaproteobacteriales	f__Burkholderiaceae	Pseudorhodoferax	s__uncultured_bacterium_g_Pseudorhodoferax
Pseudoxanthomonas	5.44328	-0.0612585	0.965685	36.3333	48.6667	nosig	k__Bacteria	Proteobacteria	Gammaproteobacteria	o__Xanthomonadales	f__Xanthomonadaceae	Pseudoxanthomonas	s__uncultured_bacterium_g_Pseudoxanthomonas
Psychrobacter	2.0036	-1.68327	NA	3.66667	2.33333	nosig	k__Bacteria	Proteobacteria	Gammaproteobacteria	o__Pseudomonadales	f__Moraxellaceae	Psychrobacter	s__uncultured_bacterium_g_Psychrobacter
Ralstonia	6.1226	0.685763	0.498146	40	97.3333	nosig	k__Bacteria	Proteobacteria	Gammaproteobacteria	o__Betaproteobacteriales	f__Burkholderiaceae	Ralstonia	s__uncultured_bacterium_g_Ralstonia
Reyranella	3.06062	0.347109	0.757883	4.66667	10	nosig	k__Bacteria	Proteobacteria	Alphaproteobacteria	o__Reyranellales	f__Reyranellaceae	Reyranella	s__uncultured_bacterium_g_Reyranella
Rhizomicrobium	0.0143553	0	1	0	0	nosig	k__Bacteria	Proteobacteria	Alphaproteobacteria	o__Micropepsales	f__Micropepsaceae	Rhizomicrobium	s__uncultured_bacterium_g_Rhizomicrobium
Rhodanobacter	2.90881	1.60708	0.189844	4.33333	8.66667	nosig	k__Bacteria	Proteobacteria	Gammaproteobacteria	o__Xanthomonadales	f__Rhodanobacteraceae	Rhodanobacter	s__uncultured_bacterium_g_Rhodanobacter
Rhodococcus	4.18402	-0.716112	0.578493	16.6667	17.6667	nosig	k__Bacteria	Actinobacteria	Actinobacteria	o__Corynebacteriales	f__Nocardiaceae	Rhodococcus	s__bacterium_GC452011
Rhodopila	0.234706	0.642857	0.786863	0	0.333333	nosig	k__Bacteria	Proteobacteria	Alphaproteobacteria	o__Acetobacterales	f__Acetobacteraceae	Rhodopila	s__uncultured_bacterium_g_Rhodopila
Rhodoplanes	2.06235	2.56051	0.156784	0.666667	5.66667	nosig	k__Bacteria	Proteobacteria	Alphaproteobacteria	o__Rhizobiales	f__Xanthobacteraceae	Rhodoplanes	s__uncultured_bacterium_g_Rhodoplanes
Rhodovastum	0.594549	-1.41837	0.472238	0.666667	0.333333	nosig	k__Bacteria	Proteobacteria	Alphaproteobacteria	o__Acetobacterales	f__Acetobacteraceae	Rhodovastum	s__Rhodovastum_atsumiense
Rikenellaceae_RC9_gut_group	3.54556	-1.05907	0.384198	12.6667	8.66667	nosig	k__Bacteria	Bacteroidetes	Bacteroidia	o__Bacteroidales	f__Rikenellaceae	Rikenellaceae_RC9_gut_group	s__uncultured_bacterium_g_Rikenellaceae_RC9_gut_group
Romboutsia	7.17336	0.294029	0.627877	98.3333	188.333	nosig	k__Bacteria	Firmicutes	Clostridia	o__Clostridiales	f__Peptostreptococcaceae	Romboutsia	s__uncultured_bacterium_g_Romboutsia
Roseburia	1.50758	3.40451	0.542255	0	3.66667	nosig	k__Bacteria	Firmicutes	Clostridia	o__Clostridiales	f__Lachnospiraceae	Roseburia	s__uncultured_bacterium_g_Roseburia
Roseiarcus	3.06062	1.80199	0.103438	4	10.6667	nosig	k__Bacteria	Proteobacteria	Alphaproteobacteria	o__Rhizobiales	f__Beijerinckiaceae	Roseiarcus	s__uncultured_bacterium_g_Roseiarcus
Roseomonas	7.53665	-2.74445	0.0557041	333.667	35.6667	nosig	k__Bacteria	Proteobacteria	Alphaproteobacteria	o__Acetobacterales	f__Acetobacteraceae	Roseomonas	s__Roseomonas_sp._L2D36B
Rothia	3.03151	2.41952	NA	1.66667	12.6667	nosig	k__Bacteria	Actinobacteria	Actinobacteria	o__Micrococcales	f__Micrococcaceae	Rothia	s__Rothia_sp._EGY-WPhB4
Rudaea	0.234706	-1.3567	0.541183	0.333333	0	nosig	k__Bacteria	Proteobacteria	Gammaproteobacteria	o__Xanthomonadales	f__Rhodanobacteraceae	Rudaea	s__uncultured_bacterium_g_Rudaea
Ruminiclostridium	3.34719	3.18643	0.149181	1.33333	17	nosig	k__Bacteria	Firmicutes	Clostridia	o__Clostridiales	f__Ruminococcaceae	Ruminiclostridium	s__uncultured_bacterium_g_Ruminiclostridium
Ruminiclostridium_9	5.18362	0.390581	0.638457	27.3333	43.3333	nosig	k__Bacteria	Firmicutes	Clostridia	o__Clostridiales	f__Ruminococcaceae	Ruminiclostridium_9	s__uncultured_bacterium_g_Ruminiclostridium_9
Ruminococcaceae_NK4A214_group	3.92378	-0.269907	0.84986	13.6667	14.6667	nosig	k__Bacteria	Firmicutes	Clostridia	o__Clostridiales	f__Ruminococcaceae	Ruminococcaceae_NK4A214_group	s__uncultured_bacterium_g_Ruminococcaceae_NK4A214_group
Ruminococcaceae_UCG_002	3.27451	-1.40347	0.422347	11.3333	6	nosig	k__Bacteria	Firmicutes	Clostridia	o__Clostridiales	f__Ruminococcaceae	Ruminococcaceae_UCG_002	s__uncultured_bacterium_g_Ruminococcaceae_UCG-002
Ruminococcaceae_UCG_005	4.04527	-0.43993	0.72586	16.6667	14.3333	nosig	k__Bacteria	Firmicutes	Clostridia	o__Clostridiales	f__Ruminococcaceae	Ruminococcaceae_UCG_005	s__uncultured_bacterium_g_Ruminococcaceae_UCG-005
Ruminococcaceae_UCG_014	3.64501	0.494319	0.664655	9	14	nosig	k__Bacteria	Firmicutes	Clostridia	o__Clostridiales	f__Ruminococcaceae	Ruminococcaceae_UCG_014	s__uncultured_bacterium_g_Ruminococcaceae_UCG-014
Ruminococcus_1	3.85898	0.263442	0.787524	13.3333	13.6667	nosig	k__Bacteria	Firmicutes	Clostridia	o__Clostridiales	f__Ruminococcaceae	Ruminococcus_1	s__uncultured_bacterium_g_Ruminococcus_1
Ruminococcus_2	3.19797	-4.00888	0.0872202	15	1.33333	nosig	k__Bacteria	Firmicutes	Clostridia	o__Clostridiales	f__Ruminococcaceae	Ruminococcus_2	s__uncultured_bacterium_g_Ruminococcus_2
Saccharothrix	0.594549	1.82388	0.349494	0	1	nosig	k__Bacteria	Actinobacteria	Actinobacteria	o__Pseudonocardiales	f__Pseudonocardiaceae	Saccharothrix	s__uncultured_bacterium_g_Saccharothrix
Salix_integra	6.51848	-0.133145	0.88116	81.3333	100	nosig	k__Bacteria	Cyanobacteria	Oxyphotobacteria	o__Chloroplast	f__Salix_integra	Salix_integra	s__Salix_integra
Sellimonas	1.94236	-0.321468	0.833509	2.66667	3	nosig	k__Bacteria	Firmicutes	Clostridia	o__Clostridiales	f__Lachnospiraceae	Sellimonas	s__uncultured_bacterium_g_Sellimonas
Singulisphaera	4.21023	-1.11146	0.234696	27.3333	7.66667	nosig	k__Bacteria	Planctomycetes	Planctomycetacia	o__Isosphaerales	f__Isosphaeraceae	Singulisphaera	s__uncultured_bacterium_g_Singulisphaera
Sinomonas	0.594549	-1.10774	0.560679	0.666667	0.333333	nosig	k__Bacteria	Actinobacteria	Actinobacteria	o__Micrococcales	f__Micrococcaceae	Sinomonas	s__Micrococcaceae_bacterium_JCM_28296
Siphonobacter	3.64501	1.61066	0.453137	4.33333	18.6667	nosig	k__Bacteria	Bacteroidetes	Bacteroidia	o__Cytophagales	f__Microscillaceae	Siphonobacter	s__uncultured_bacterium_g_Siphonobacter
Solimonas	5.91512	0.254663	0.848534	46.6667	72	nosig	k__Bacteria	Proteobacteria	Gammaproteobacteria	o__Salinisphaerales	f__Solimonadaceae	Solimonas	s__uncultured_bacterium_g_Solimonas
Sphingobacterium	9.81647	0.591205	0.648869	556.333	1245	nosig	k__Bacteria	Bacteroidetes	Bacteroidia	o__Sphingobacteriales	f__Sphingobacteriaceae	Sphingobacterium	s__uncultured_bacterium_g_Sphingobacterium
Sphingobium	8.69468	0.408377	0.790192	282.333	544.333	nosig	k__Bacteria	Proteobacteria	Alphaproteobacteria	o__Sphingomonadales	f__Sphingomonadaceae	Sphingobium	s__Sphingomonas_sp._CBC-2012-D4
Sphingomonas	8.28313	0.809715	0.235963	186.333	434.667	nosig	k__Bacteria	Proteobacteria	Alphaproteobacteria	o__Sphingomonadales	f__Sphingomonadaceae	Sphingomonas	s__Sphingomonas_sp._L7-514
Sporichthya	2.50504	0.768277	0.576956	2.66667	6.66667	nosig	k__Bacteria	Actinobacteria	Actinobacteria	o__Frankiales	f__Sporichthyaceae	Sporichthya	s__uncultured_bacterium_g_Sporichthya
Staphylococcus	6.32211	-2.03738	0.134668	131.667	26.3333	nosig	k__Bacteria	Firmicutes	Bacilli	o__Bacillales	f__Staphylococcaceae	Staphylococcus	s__uncultured_bacterium_g_Staphylococcus
Stenotrophomonas	8.41155	0.231059	0.83885	242.333	436.667	nosig	k__Bacteria	Proteobacteria	Gammaproteobacteria	o__Xanthomonadales	f__Xanthomonadaceae	Stenotrophomonas	s__uncultured_bacterium_g_Stenotrophomonas
Streptococcus	6.35773	0.509374	0.554844	56.3333	105.667	nosig	k__Bacteria	Firmicutes	Bacilli	o__Lactobacillales	f__Streptococcaceae	Streptococcus	s__uncultured_bacterium_g_Streptococcus
Streptomyces	5.28577	1.19246	0.199762	18.3333	57.6667	nosig	k__Bacteria	Actinobacteria	Actinobacteria	o__Streptomycetales	f__Streptomycetaceae	Streptomyces	s__Streptomyces_sp._FXJ1.300
Subdoligranulum	5.10196	0.40843	0.624933	19.6667	47	nosig	k__Bacteria	Firmicutes	Clostridia	o__Clostridiales	f__Ruminococcaceae	Subdoligranulum	s__uncultured_bacterium_g_Subdoligranulum
Succinivibrio	3.22394	0.238135	0.933075	7.33333	9.33333	nosig	k__Bacteria	Proteobacteria	Gammaproteobacteria	o__Aeromonadales	f__Succinivibrionaceae	Succinivibrio	s__uncultured_bacterium_g_Succinivibrio
Syntrophaceticus	0.0143553	0	1	0	0	nosig	k__Bacteria	Firmicutes	Clostridia	o__Thermoanaerobacterales	f__Thermoanaerobacteraceae	Syntrophaceticus	s__uncultured_bacterium_g_Syntrophaceticus
Taibaiella	3.54556	-1.52633	0.321809	13	8.33333	nosig	k__Bacteria	Bacteroidetes	Bacteroidia	o__Chitinophagales	f__Chitinophagaceae	Taibaiella	s__uncultured_bacterium_g_Taibaiella
Terriglobus	5.93491	-1.77361	0.129812	94	26.3333	nosig	k__Bacteria	Acidobacteria	Acidobacteriia	o__Acidobacteriales	f__Acidobacteriaceae_Subgroup_1	Terriglobus	s__uncultured_bacterium_g_Terriglobus
Terrimicrobium	0.234706	0.64777	0.816266	0	0.333333	nosig	k__Bacteria	Verrucomicrobia	Verrucomicrobiae	o__Chthoniobacterales	f__Terrimicrobiaceae	Terrimicrobium	s__uncultured_bacterium_g_Terrimicrobium
Thermosporothrix	2.06235	-0.0196313	0.98609	3	3.33333	nosig	k__Bacteria	Chloroflexi	Ktedonobacteria	o__Ktedonobacterales	f__Ktedonobacteraceae	Thermosporothrix	s__uncultured_bacterium_g_Thermosporothrix
Triticum_aestivum_bread_wheat	5.38117	-0.738487	0.518791	48.6667	32.6667	nosig	k__Bacteria	Proteobacteria	Alphaproteobacteria	o__Rickettsiales	f__Mitochondria	Triticum_aestivum_bread_wheat	s__Triticum_aestivum_bread_wheat
Turicibacter	4.05976	-0.274347	0.83542	13	18.3333	nosig	k__Bacteria	Firmicutes	Erysipelotrichia	o__Erysipelotrichales	f__Erysipelotrichaceae	Turicibacter	s__uncultured_bacterium_g_Turicibacter
Unassigned	0.0143553	0	1	0	0	nosig	Unassigned	Unassigned	Unassigned	Unassigned	Unassigned	Unassigned	Unassigned
Unclassified	0.0143553	0	1	0	0	nosig	k__Bacteria	Acidobacteria	Subgroup_6	Unclassified	Unclassified	Unclassified	Unclassified
uncultured_bacterium	15.0934	-0.296149	0.721322	38655.7	31263	nosig	k__Bacteria	Cyanobacteria	Oxyphotobacteria	o__Chloroplast	f__uncultured_bacterium	uncultured_bacterium	s__uncultured_bacterium
uncultured_bacterium_c_0319_7L14	1.32769	1.29282	0.507218	1.33333	1.66667	nosig	k__Bacteria	Actinobacteria	0319-7L14	o__uncultured_bacterium_c_0319-7L14	f__uncultured_bacterium_c_0319-7L14	uncultured_bacterium_c_0319_7L14	s__uncultured_bacterium_c_0319-7L14
uncultured_bacterium_c_Acidimicrobiia	2.73913	1.2235	0.272685	3.33333	8	nosig	k__Bacteria	Actinobacteria	Acidimicrobiia	o__uncultured_bacterium_c_Acidimicrobiia	f__uncultured_bacterium_c_Acidimicrobiia	uncultured_bacterium_c_Acidimicrobiia	s__uncultured_bacterium_c_Acidimicrobiia
uncultured_bacterium_c_Alphaproteobacteria	1.0072	2.68178	0.212621	0	2	nosig	k__Bacteria	Proteobacteria	Alphaproteobacteria	o__uncultured_bacterium_c_Alphaproteobacteria	f__uncultured_bacterium_c_Alphaproteobacteria	uncultured_bacterium_c_Alphaproteobacteria	s__uncultured_bacterium_c_Alphaproteobacteria
uncultured_bacterium_c_BD7_11	0.234706	0.647385	0.813736	0	0.333333	nosig	k__Bacteria	Planctomycetes	BD7-11	o__uncultured_bacterium_c_BD7-11	f__uncultured_bacterium_c_BD7-11	uncultured_bacterium_c_BD7_11	s__uncultured_bacterium_c_BD7-11
uncultured_bacterium_c_JG30_KF_CM66	0.882317	-2.24704	0.225722	1.33333	0.333333	nosig	k__Bacteria	Chloroflexi	JG30-KF-CM66	o__uncultured_bacterium_c_JG30-KF-CM66	f__uncultured_bacterium_c_JG30-KF-CM66	uncultured_bacterium_c_JG30_KF_CM66	s__uncultured_bacterium_c_JG30-KF-CM66
uncultured_bacterium_c_KD4_96	3.41639	2.12585	0.19578	2.66667	16.6667	nosig	k__Bacteria	Chloroflexi	KD4-96	o__uncultured_bacterium_c_KD4-96	f__uncultured_bacterium_c_KD4-96	uncultured_bacterium_c_KD4_96	s__uncultured_bacterium_c_KD4-96
uncultured_bacterium_c_Lineage_IIa	0.0143553	0	1	0	0	nosig	k__Bacteria	Elusimicrobia	Lineage_IIa	o__uncultured_bacterium_c_Lineage_IIa	f__uncultured_bacterium_c_Lineage_IIa	uncultured_bacterium_c_Lineage_IIa	s__uncultured_bacterium_c_Lineage_IIa
uncultured_bacterium_c_Subgroup_6	3.46074	2.81659	0.0601093	1.66667	18.3333	nosig	k__Bacteria	Acidobacteria	Subgroup_6	o__uncultured_bacterium_c_Subgroup_6	f__uncultured_bacterium_c_Subgroup_6	uncultured_bacterium_c_Subgroup_6	s__uncultured_bacterium_c_Subgroup_6
uncultured_bacterium_c_TK10	2.87644	-0.378023	0.700161	6	6.66667	nosig	k__Bacteria	Chloroflexi	TK10	o__uncultured_bacterium_c_TK10	f__uncultured_bacterium_c_TK10	uncultured_bacterium_c_TK10	s__uncultured_bacterium_c_TK10
uncultured_bacterium_f_67_14	1.8784	1.40718	0.432255	1.33333	4	nosig	k__Bacteria	Actinobacteria	Thermoleophilia	o__Solirubrobacterales	f__67-14	uncultured_bacterium_f_67_14	s__uncultured_bacterium_f_67-14
uncultured_bacterium_f_Acetobacteraceae	4.21023	0.730504	0.455725	12.6667	22.3333	nosig	k__Bacteria	Proteobacteria	Alphaproteobacteria	o__Acetobacterales	f__Acetobacteraceae	uncultured_bacterium_f_Acetobacteraceae	s__uncultured_bacterium_f_Acetobacteraceae
uncultured_bacterium_f_Acidimicrobiaceae	0.0143553	0	1	0	0	nosig	k__Bacteria	Actinobacteria	Acidimicrobiia	o__Acidimicrobiales	f__Acidimicrobiaceae	uncultured_bacterium_f_Acidimicrobiaceae	s__uncultured_bacterium_f_Acidimicrobiaceae
uncultured_bacterium_f_Acidobacteriaceae_Subgroup_1	4.48177	0.649764	0.45649	13.6667	29	nosig	k__Bacteria	Acidobacteria	Acidobacteriia	o__Acidobacteriales	f__Acidobacteriaceae_Subgroup_1	uncultured_bacterium_f_Acidobacteriaceae_Subgroup_1	s__uncultured_bacterium_f_Acidobacteriaceae_Subgroup_1
uncultured_bacterium_f_Barnesiellaceae	5.3579	2.71441	NA	5.33333	74.6667	nosig	k__Bacteria	Bacteroidetes	Bacteroidia	o__Bacteroidales	f__Barnesiellaceae	uncultured_bacterium_f_Barnesiellaceae	s__uncultured_bacterium_f_Barnesiellaceae
uncultured_bacterium_f_Beggiatoaceae	0.0143553	0	1	0	0	nosig	k__Bacteria	Proteobacteria	Gammaproteobacteria	o__Beggiatoales	f__Beggiatoaceae	uncultured_bacterium_f_Beggiatoaceae	s__uncultured_bacterium_f_Beggiatoaceae
uncultured_bacterium_f_Beijerinckiaceae	0.745596	2.76142	0.130642	0	1.33333	nosig	k__Bacteria	Proteobacteria	Alphaproteobacteria	o__Rhizobiales	f__Beijerinckiaceae	uncultured_bacterium_f_Beijerinckiaceae	s__uncultured_bacterium_f_Beijerinckiaceae
uncultured_bacterium_f_BIrii41	0.425817	-0.275605	0.900747	0.333333	0.333333	nosig	k__Bacteria	Proteobacteria	Deltaproteobacteria	o__Myxococcales	f__BIrii41	uncultured_bacterium_f_BIrii41	s__uncultured_bacterium_f_BIrii41
uncultured_bacterium_f_Burkholderiaceae	5.54463	0.535675	0.610389	22.3333	69	nosig	k__Bacteria	Proteobacteria	Gammaproteobacteria	o__Betaproteobacteriales	f__Burkholderiaceae	uncultured_bacterium_f_Burkholderiaceae	s__uncultured_bacterium_f_Burkholderiaceae
uncultured_bacterium_f_Caulobacteraceae	1.12212	-0.613469	0.672998	1.33333	1	nosig	k__Bacteria	Proteobacteria	Alphaproteobacteria	o__Caulobacterales	f__Caulobacteraceae	uncultured_bacterium_f_Caulobacteraceae	s__uncultured_bacterium_f_Caulobacteraceae
uncultured_bacterium_f_Chitinophagaceae	2.54679	1.42798	0.200468	3	6.66667	nosig	k__Bacteria	Bacteroidetes	Bacteroidia	o__Chitinophagales	f__Chitinophagaceae	uncultured_bacterium_f_Chitinophagaceae	s__uncultured_bacterium_f_Chitinophagaceae
uncultured_bacterium_f_CWT_CU03_E12	0.425817	-0.392522	0.86844	0.333333	0.333333	nosig	k__Bacteria	Bacteroidetes	Bacteroidia	o__Sphingobacteriales	f__CWT_CU03-E12	uncultured_bacterium_f_CWT_CU03_E12	s__uncultured_bacterium_f_CWT_CU03-E12
uncultured_bacterium_f_Desulfovibrionaceae	3.03151	2.34725	0.217632	2	12.3333	nosig	k__Bacteria	Proteobacteria	Deltaproteobacteria	o__Desulfovibrionales	f__Desulfovibrionaceae	uncultured_bacterium_f_Desulfovibrionaceae	s__uncultured_bacterium_f_Desulfovibrionaceae
uncultured_bacterium_f_Diplorickettsiaceae	0.882317	0.86173	0.686457	0.666667	1	nosig	k__Bacteria	Proteobacteria	Gammaproteobacteria	o__Diplorickettsiales	f__Diplorickettsiaceae	uncultured_bacterium_f_Diplorickettsiaceae	s__uncultured_bacterium_f_Diplorickettsiaceae
uncultured_bacterium_f_Elsteraceae	0.425817	1.60928	0.447598	0	0.666667	nosig	k__Bacteria	Proteobacteria	Alphaproteobacteria	o__Elsterales	f__Elsteraceae	uncultured_bacterium_f_Elsteraceae	s__uncultured_bacterium_f_Elsteraceae
uncultured_bacterium_f_Enterobacteriaceae	5.66799	0.98077	0.416559	33.3333	66.3333	nosig	k__Bacteria	Proteobacteria	Gammaproteobacteria	o__Enterobacteriales	f__Enterobacteriaceae	uncultured_bacterium_f_Enterobacteriaceae	s__uncultured_bacterium_f_Enterobacteriaceae
uncultured_bacterium_f_Erysipelotrichaceae	3.32337	-0.264989	0.899115	9.66667	8.33333	nosig	k__Bacteria	Firmicutes	Erysipelotrichia	o__Erysipelotrichales	f__Erysipelotrichaceae	uncultured_bacterium_f_Erysipelotrichaceae	s__uncultured_bacterium_f_Erysipelotrichaceae
uncultured_bacterium_f_Fibrobacteraceae	0.0143553	0	1	0	0	nosig	k__Bacteria	Fibrobacteres	Fibrobacteria	o__Fibrobacterales	f__Fibrobacteraceae	uncultured_bacterium_f_Fibrobacteraceae	s__uncultured_bacterium_f_Fibrobacteraceae
uncultured_bacterium_f_Fimbriimonadaceae	0.234706	0.643716	0.791593	0	0.333333	nosig	k__Bacteria	Armatimonadetes	Fimbriimonadia	o__Fimbriimonadales	f__Fimbriimonadaceae	uncultured_bacterium_f_Fimbriimonadaceae	s__uncultured_bacterium_f_Fimbriimonadaceae
uncultured_bacterium_f_Frankiaceae	0.234706	0.638634	0.765593	0	0.333333	nosig	k__Bacteria	Actinobacteria	Actinobacteria	o__Frankiales	f__Frankiaceae	uncultured_bacterium_f_Frankiaceae	s__uncultured_bacterium_f_Frankiaceae
uncultured_bacterium_f_Gemmatimonadaceae	0.234706	-1.38969	NA	0.333333	0	nosig	k__Bacteria	Gemmatimonadetes	Gemmatimonadetes	o__Gemmatimonadales	f__Gemmatimonadaceae	uncultured_bacterium_f_Gemmatimonadaceae	s__uncultured_bacterium_f_Gemmatimonadaceae
uncultured_bacterium_f_Holosporaceae	0.0143553	0	1	0	0	nosig	k__Bacteria	Proteobacteria	Alphaproteobacteria	o__Holosporales	f__Holosporaceae	uncultured_bacterium_f_Holosporaceae	s__uncultured_bacterium_f_Holosporaceae
uncultured_bacterium_f_Ilumatobacteraceae	0.0143553	0	1	0	0	nosig	k__Bacteria	Actinobacteria	Acidimicrobiia	o__Microtrichales	f__Ilumatobacteraceae	uncultured_bacterium_f_Ilumatobacteraceae	s__uncultured_bacterium_f_Ilumatobacteraceae
uncultured_bacterium_f_Isosphaeraceae	1.58976	-1.01833	0.464875	2.66667	1.33333	nosig	k__Bacteria	Planctomycetes	Planctomycetacia	o__Isosphaerales	f__Isosphaeraceae	uncultured_bacterium_f_Isosphaeraceae	s__uncultured_bacterium_f_Isosphaeraceae
uncultured_bacterium_f_JG30_KF_AS9	2.94048	0.993804	0.363487	4	9.33333	nosig	k__Bacteria	Chloroflexi	Ktedonobacteria	o__Ktedonobacterales	f__JG30-KF-AS9	uncultured_bacterium_f_JG30_KF_AS9	s__uncultured_bacterium_f_JG30-KF-AS9
uncultured_bacterium_f_JG30_KF_CM45	2.22548	-0.0252151	0.984845	3	4.33333	nosig	k__Bacteria	Chloroflexi	Chloroflexia	o__Thermomicrobiales	f__JG30-KF-CM45	uncultured_bacterium_f_JG30_KF_CM45	s__uncultured_bacterium_f_JG30-KF-CM45
uncultured_bacterium_f_KF_JG30_B3	0.882317	3.47554	0.184253	0	1.66667	nosig	k__Bacteria	Proteobacteria	Alphaproteobacteria	o__Rhizobiales	f__KF-JG30-B3	uncultured_bacterium_f_KF_JG30_B3	s__uncultured_bacterium_f_KF-JG30-B3
uncultured_bacterium_f_Ktedonobacteraceae	3.52482	-1.5314	0.133326	15	6	nosig	k__Bacteria	Chloroflexi	Ktedonobacteria	o__Ktedonobacterales	f__Ktedonobacteraceae	uncultured_bacterium_f_Ktedonobacteraceae	s__uncultured_bacterium_f_Ktedonobacteraceae
uncultured_bacterium_f_Lachnospiraceae	5.9191	0.713988	0.405854	31.6667	87.3333	nosig	k__Bacteria	Firmicutes	Clostridia	o__Clostridiales	f__Lachnospiraceae	uncultured_bacterium_f_Lachnospiraceae	s__uncultured_bacterium_f_Lachnospiraceae
uncultured_bacterium_f_Magnetospirillaceae	1.22856	-2.19186	0.171666	2	0.666667	nosig	k__Bacteria	Proteobacteria	Alphaproteobacteria	o__Rhodospirillales	f__Magnetospirillaceae	uncultured_bacterium_f_Magnetospirillaceae	s__uncultured_bacterium_f_Magnetospirillaceae
uncultured_bacterium_f_Micromonosporaceae	0.234706	0.606097	0.868455	0	0.333333	nosig	k__Bacteria	Actinobacteria	Actinobacteria	o__Micromonosporales	f__Micromonosporaceae	uncultured_bacterium_f_Micromonosporaceae	s__uncultured_bacterium_f_Micromonosporaceae
uncultured_bacterium_f_Micropepsaceae	3.60605	0.284064	0.772503	8.33333	14	nosig	k__Bacteria	Proteobacteria	Alphaproteobacteria	o__Micropepsales	f__Micropepsaceae	uncultured_bacterium_f_Micropepsaceae	s__uncultured_bacterium_f_Micropepsaceae
uncultured_bacterium_f_Microscillaceae	0.594549	-1.61383	0.480089	0.666667	0.333333	nosig	k__Bacteria	Bacteroidetes	Bacteroidia	o__Cytophagales	f__Microscillaceae	uncultured_bacterium_f_Microscillaceae	s__uncultured_bacterium_f_Microscillaceae
uncultured_bacterium_f_mle1_27	0.0143553	0	1	0	0	nosig	k__Bacteria	Proteobacteria	Deltaproteobacteria	o__Myxococcales	f__mle1-27	uncultured_bacterium_f_mle1_27	s__uncultured_bacterium_f_mle1-27
uncultured_bacterium_f_Muribaculaceae	9.36416	1.40798	0.0991422	235	1081	nosig	k__Bacteria	Bacteroidetes	Bacteroidia	o__Bacteroidales	f__Muribaculaceae	uncultured_bacterium_f_Muribaculaceae	s__uncultured_bacterium_f_Muribaculaceae
uncultured_bacterium_f_Mycoplasmataceae	3.08916	-1.37335	0.56496	11	4	nosig	k__Bacteria	Tenericutes	Mollicutes	o__Mycoplasmatales	f__Mycoplasmataceae	uncultured_bacterium_f_Mycoplasmataceae	s__uncultured_bacterium_f_Mycoplasmataceae
uncultured_bacterium_f_Opitutaceae	0.425817	1.32779	0.487067	0	0.666667	nosig	k__Bacteria	Verrucomicrobia	Verrucomicrobiae	o__Opitutales	f__Opitutaceae	uncultured_bacterium_f_Opitutaceae	s__uncultured_bacterium_f_Opitutaceae
uncultured_bacterium_f_P3OB_42	0.234706	0.652244	0.849921	0	0.333333	nosig	k__Bacteria	Proteobacteria	Deltaproteobacteria	o__Myxococcales	f__P3OB-42	uncultured_bacterium_f_P3OB_42	s__uncultured_bacterium_f_P3OB-42
uncultured_bacterium_f_Pedosphaeraceae	2.73913	-0.112857	0.934385	5.66667	5.66667	nosig	k__Bacteria	Verrucomicrobia	Verrucomicrobiae	o__Pedosphaerales	f__Pedosphaeraceae	uncultured_bacterium_f_Pedosphaeraceae	s__uncultured_bacterium_f_Pedosphaeraceae
uncultured_bacterium_f_Peptostreptococcaceae	2.62683	2.66836	0.140379	1	9.33333	nosig	k__Bacteria	Firmicutes	Clostridia	o__Clostridiales	f__Peptostreptococcaceae	uncultured_bacterium_f_Peptostreptococcaceae	s__uncultured_bacterium_f_Peptostreptococcaceae
uncultured_bacterium_f_Pleomorphomonadaceae	0.0143553	0	1	0	0	nosig	k__Bacteria	Proteobacteria	Alphaproteobacteria	o__Rhizobiales	f__Pleomorphomonadaceae	uncultured_bacterium_f_Pleomorphomonadaceae	s__uncultured_bacterium_f_Pleomorphomonadaceae
uncultured_bacterium_f_Rhizobiales_Incertae_Sedis	3.03151	5.19779	0.11442	0.333333	14	nosig	k__Bacteria	Proteobacteria	Alphaproteobacteria	o__Rhizobiales	f__Rhizobiales_Incertae_Sedis	uncultured_bacterium_f_Rhizobiales_Incertae_Sedis	s__uncultured_bacterium_f_Rhizobiales_Incertae_Sedis
uncultured_bacterium_f_Rhodospirillaceae	0.234706	-1.2385	0.667344	0.333333	0	nosig	k__Bacteria	Proteobacteria	Alphaproteobacteria	o__Rhodospirillales	f__Rhodospirillaceae	uncultured_bacterium_f_Rhodospirillaceae	s__uncultured_bacterium_f_Rhodospirillaceae
uncultured_bacterium_f_Ruminococcaceae	5.35203	0.279623	0.738838	32	47.6667	nosig	k__Bacteria	Firmicutes	Clostridia	o__Clostridiales	f__Ruminococcaceae	uncultured_bacterium_f_Ruminococcaceae	s__uncultured_bacterium_f_Ruminococcaceae
uncultured_bacterium_f_Saccharimonadaceae	3.08916	-0.709631	0.656249	8.33333	6.66667	nosig	k__Bacteria	Patescibacteria	Saccharimonadia	o__Saccharimonadales	f__Saccharimonadaceae	uncultured_bacterium_f_Saccharimonadaceae	s__uncultured_bacterium_f_Saccharimonadaceae
uncultured_bacterium_f_Saccharum_hybrid_cultivar	0.425817	1.34545	0.475401	0	0.666667	nosig	k__Bacteria	Patescibacteria	Saccharimonadia	o__Saccharimonadales	f__Saccharum_hybrid_cultivar	uncultured_bacterium_f_Saccharum_hybrid_cultivar	s__uncultured_bacterium_f_Saccharum_hybrid_cultivar
uncultured_bacterium_f_Sandaracinaceae	0.234706	-1.38483	0.595109	0.333333	0	nosig	k__Bacteria	Proteobacteria	Deltaproteobacteria	o__Myxococcales	f__Sandaracinaceae	uncultured_bacterium_f_Sandaracinaceae	s__uncultured_bacterium_f_Sandaracinaceae
uncultured_bacterium_f_SM2D12	0.425817	-0.380238	0.86157	0.333333	0.333333	nosig	k__Bacteria	Proteobacteria	Alphaproteobacteria	o__Rickettsiales	f__SM2D12	uncultured_bacterium_f_SM2D12	s__uncultured_bacterium_f_SM2D12
uncultured_bacterium_f_Solirubrobacteraceae	0.594549	0.352943	0.856205	0.333333	0.666667	nosig	k__Bacteria	Actinobacteria	Thermoleophilia	o__Solirubrobacterales	f__Solirubrobacteraceae	uncultured_bacterium_f_Solirubrobacteraceae	s__uncultured_bacterium_f_Solirubrobacteraceae
uncultured_bacterium_f_Sphingobacteriaceae	0.0143553	0	NA	0	0	nosig	k__Bacteria	Bacteroidetes	Bacteroidia	o__Sphingobacteriales	f__Sphingobacteriaceae	uncultured_bacterium_f_Sphingobacteriaceae	s__uncultured_bacterium_f_Sphingobacteriaceae
uncultured_bacterium_f_Thermoanaerobacteraceae	0.0143553	0	1	0	0	nosig	k__Bacteria	Firmicutes	Clostridia	o__Thermoanaerobacterales	f__Thermoanaerobacteraceae	uncultured_bacterium_f_Thermoanaerobacteraceae	s__uncultured_bacterium_f_Thermoanaerobacteraceae
uncultured_bacterium_f_Verrucomicrobiaceae	0.234706	-1.36951	0.56448	0.333333	0	nosig	k__Bacteria	Verrucomicrobia	Verrucomicrobiae	o__Verrucomicrobiales	f__Verrucomicrobiaceae	uncultured_bacterium_f_Verrucomicrobiaceae	s__uncultured_bacterium_f_Verrucomicrobiaceae
uncultured_bacterium_f_Xanthobacteraceae	4.70099	1.13616	0.219022	14.3333	35.6667	nosig	k__Bacteria	Proteobacteria	Alphaproteobacteria	o__Rhizobiales	f__Xanthobacteraceae	uncultured_bacterium_f_Xanthobacteraceae	s__uncultured_bacterium_f_Xanthobacteraceae
uncultured_bacterium_o_Acidobacteriales	4.62508	1.43795	0.131302	9.66667	37.6667	nosig	k__Bacteria	Acidobacteria	Acidobacteriia	o__Acidobacteriales	f__uncultured_bacterium_o_Acidobacteriales	uncultured_bacterium_o_Acidobacteriales	s__uncultured_bacterium_o_Acidobacteriales
uncultured_bacterium_o_Armatimonadales	0.882317	0.704192	0.698334	0.666667	1	nosig	k__Bacteria	Armatimonadetes	Armatimonadia	o__Armatimonadales	f__uncultured_bacterium_o_Armatimonadales	uncultured_bacterium_o_Armatimonadales	s__uncultured_bacterium_o_Armatimonadales
uncultured_bacterium_o_B10_SB3A	1.58976	3.22084	0.101024	0.666667	3.33333	nosig	k__Bacteria	Chloroflexi	Ktedonobacteria	o__B10-SB3A	f__uncultured_bacterium_o_B10-SB3A	uncultured_bacterium_o_B10_SB3A	s__uncultured_bacterium_o_B10-SB3A
uncultured_bacterium_o_C0119	1.22856	-0.660082	0.656875	1.66667	1	nosig	k__Bacteria	Chloroflexi	Ktedonobacteria	o__C0119	f__uncultured_bacterium_o_C0119	uncultured_bacterium_o_C0119	s__uncultured_bacterium_o_C0119
uncultured_bacterium_o_Candidatus_Levybacteria	1.0072	1.42609	0.494732	0.333333	1.66667	nosig	k__Bacteria	Patescibacteria	Microgenomatia	o__Candidatus_Levybacteria	f__uncultured_bacterium_o_Candidatus_Levybacteria	uncultured_bacterium_o_Candidatus_Levybacteria	s__uncultured_bacterium_o_Candidatus_Levybacteria
uncultured_bacterium_o_Elsterales	4.03063	1.83401	0.108125	5.66667	25	nosig	k__Bacteria	Proteobacteria	Alphaproteobacteria	o__Elsterales	f__uncultured_bacterium_o_Elsterales	uncultured_bacterium_o_Elsterales	s__uncultured_bacterium_o_Elsterales
uncultured_bacterium_o_Frankiales	2.97147	1.42143	0.21233	2.33333	11.3333	nosig	k__Bacteria	Actinobacteria	Actinobacteria	o__Frankiales	f__uncultured_bacterium_o_Frankiales	uncultured_bacterium_o_Frankiales	s__uncultured_bacterium_o_Frankiales
uncultured_bacterium_o_IMCC26256	3.06062	1.07097	0.287793	5	9.66667	nosig	k__Bacteria	Actinobacteria	Acidimicrobiia	o__IMCC26256	f__uncultured_bacterium_o_IMCC26256	uncultured_bacterium_o_IMCC26256	s__uncultured_bacterium_o_IMCC26256
uncultured_bacterium_o_JG36_TzT_191	0.234706	0.642497	0.784927	0	0.333333	nosig	k__Bacteria	Proteobacteria	Gammaproteobacteria	o__JG36-TzT-191	f__uncultured_bacterium_o_JG36-TzT-191	uncultured_bacterium_o_JG36_TzT_191	s__uncultured_bacterium_o_JG36-TzT-191
uncultured_bacterium_o_KF_JG30_C25	1.0072	0.765195	0.695832	0.666667	1.33333	nosig	k__Bacteria	Proteobacteria	Gammaproteobacteria	o__KF-JG30-C25	f__uncultured_bacterium_o_KF-JG30-C25	uncultured_bacterium_o_KF_JG30_C25	s__uncultured_bacterium_o_KF-JG30-C25
uncultured_bacterium_o_Microtrichales	0.0143553	0	1	0	0	nosig	k__Bacteria	Actinobacteria	Acidimicrobiia	o__Microtrichales	f__uncultured_bacterium_o_Microtrichales	uncultured_bacterium_o_Microtrichales	s__uncultured_bacterium_o_Microtrichales
uncultured_bacterium_o_Myxococcales	0.234706	-1.24558	0.60952	0.333333	0	nosig	k__Bacteria	Proteobacteria	Deltaproteobacteria	o__Myxococcales	f__uncultured_bacterium_o_Myxococcales	uncultured_bacterium_o_Myxococcales	s__uncultured_bacterium_o_Myxococcales
uncultured_bacterium_o_Obscuribacterales	0.882317	-2.36948	0.19841	1.33333	0.333333	nosig	k__Bacteria	Cyanobacteria	Melainabacteria	o__Obscuribacterales	f__uncultured_bacterium_o_Obscuribacterales	uncultured_bacterium_o_Obscuribacterales	s__uncultured_bacterium_o_Obscuribacterales
uncultured_bacterium_o_RCP2_54	1.12212	1.53663	0.467556	0.666667	1.66667	nosig	k__Bacteria	Proteobacteria	Deltaproteobacteria	o__RCP2-54	f__uncultured_bacterium_o_RCP2-54	uncultured_bacterium_o_RCP2_54	s__uncultured_bacterium_o_RCP2-54
uncultured_bacterium_o_Rhodospirillales	0.234706	-1.35776	0.543041	0.333333	0	nosig	k__Bacteria	Proteobacteria	Alphaproteobacteria	o__Rhodospirillales	f__uncultured_bacterium_o_Rhodospirillales	uncultured_bacterium_o_Rhodospirillales	s__uncultured_bacterium_o_Rhodospirillales
uncultured_bacterium_o_Saccharimonadales	3.52482	1.39081	0.251191	7.33333	13.6667	nosig	k__Bacteria	Patescibacteria	Saccharimonadia	o__Saccharimonadales	f__uncultured_bacterium_o_Saccharimonadales	uncultured_bacterium_o_Saccharimonadales	s__uncultured_bacterium_o_Saccharimonadales
uncultured_bacterium_o_SBR1031	0.0143553	0	1	0	0	nosig	k__Bacteria	Chloroflexi	Anaerolineae	o__SBR1031	f__uncultured_bacterium_o_SBR1031	uncultured_bacterium_o_SBR1031	s__uncultured_bacterium_o_SBR1031
uncultured_bacterium_o_Subgroup_13	1.12212	1.61976	0.421083	0.333333	2	nosig	k__Bacteria	Acidobacteria	Acidobacteriia	o__Subgroup_13	f__uncultured_bacterium_o_Subgroup_13	uncultured_bacterium_o_Subgroup_13	s__uncultured_bacterium_o_Subgroup_13
uncultured_bacterium_o_Subgroup_2	4.07411	1.86385	0.109049	4.33333	27.3333	nosig	k__Bacteria	Acidobacteria	Acidobacteriia	o__Subgroup_2	f__uncultured_bacterium_o_Subgroup_2	uncultured_bacterium_o_Subgroup_2	s__uncultured_bacterium_o_Subgroup_2
uncultured_bacterium_p_Armatimonadetes	0.425817	-2.11195	0.328178	0.666667	0	nosig	k__Bacteria	Armatimonadetes	uncultured_bacterium_p_Armatimonadetes	o__uncultured_bacterium_p_Armatimonadetes	f__uncultured_bacterium_p_Armatimonadetes	uncultured_bacterium_p_Armatimonadetes	s__uncultured_bacterium_p_Armatimonadetes
uncultured_bacterium_p_FCPU426	0.0143553	0	1	0	0	nosig	k__Bacteria	FCPU426	uncultured_bacterium_p_FCPU426	o__uncultured_bacterium_p_FCPU426	f__uncultured_bacterium_p_FCPU426	uncultured_bacterium_p_FCPU426	s__uncultured_bacterium_p_FCPU426
uncultured_bacterium_p_GAL15	2.17313	2.6481	0.137972	0.666667	6.33333	nosig	k__Bacteria	GAL15	uncultured_bacterium_p_GAL15	o__uncultured_bacterium_p_GAL15	f__uncultured_bacterium_p_GAL15	uncultured_bacterium_p_GAL15	s__uncultured_bacterium_p_GAL15
uncultured_bacterium_p_WPS_2	4.14377	0.688958	0.445879	12	21.3333	nosig	k__Bacteria	WPS_2	uncultured_bacterium_p_WPS-2	o__uncultured_bacterium_p_WPS-2	f__uncultured_bacterium_p_WPS-2	uncultured_bacterium_p_WPS_2	s__uncultured_bacterium_p_WPS-2
uncultured_microorganism	1.50758	-4.4741	0.0554537	3.66667	0	nosig	k__Bacteria	Cyanobacteria	Oxyphotobacteria	o__Chloroplast	f__uncultured_microorganism	uncultured_microorganism	s__uncultured_microorganism
Variovorax	5.04483	0.229398	0.850049	19	45	nosig	k__Bacteria	Proteobacteria	Gammaproteobacteria	o__Betaproteobacteriales	f__Burkholderiaceae	Variovorax	s__Variovorax_sp._MA3
Verticia	4.90737	0.378571	0.797792	18.3333	39.6667	nosig	k__Bacteria	Proteobacteria	Gammaproteobacteria	o__Betaproteobacteriales	f__Burkholderiaceae	Verticia	s__uncultured_bacterium_g_Verticia

## Sheet: Sheet5
genus_id	logCPM	logFC	PValue	MeanA	MeanB	level	Kingdom	Phylum	Class	Order	Family	Genus	Species
uncultured_bacterium_p_FCPU426	0.234706	14.8481	3.11e-07	0	0.333333	Enriched	k__Bacteria	FCPU426	uncultured_bacterium_p_FCPU426	o__uncultured_bacterium_p_FCPU426	f__uncultured_bacterium_p_FCPU426	uncultured_bacterium_p_FCPU426	s__uncultured_bacterium_p_FCPU426
Cetobacterium	8.04354	5.35653	3.28e-05	14.6667	511	Enriched	k__Bacteria	Fusobacteria	Fusobacteriia	o__Fusobacteriales	f__Fusobacteriaceae	Cetobacterium	s__uncultured_bacterium_g_Cetobacterium
Christensenellaceae_R_7_group	3.87545	5.96827	0.00132908	0.333333	27	Enriched	k__Bacteria	Firmicutes	Clostridia	o__Clostridiales	f__Christensenellaceae	Christensenellaceae_R_7_group	s__uncultured_bacterium_g_Christensenellaceae_R-7_group
Erysipelatoclostridium	5.0521	5.48229	0.0017546	1.33333	63	Enriched	k__Bacteria	Firmicutes	Erysipelotrichia	o__Erysipelotrichales	f__Erysipelotrichaceae	Erysipelatoclostridium	s__uncultured_bacterium_g_Erysipelatoclostridium
Edaphobacter	3.43874	4.66004	0.00194021	0.666667	19	Enriched	k__Bacteria	Acidobacteria	Acidobacteriia	o__Acidobacteriales	f__Acidobacteriaceae_Subgroup_1	Edaphobacter	s__uncultured_bacterium_g_Edaphobacter
Brevinema	3.90785	6.82326	0.00555206	0	28	Enriched	k__Bacteria	Spirochaetes	Spirochaetia	o__Brevinematales	f__Brevinemataceae	Brevinema	s__Brevinema_andersonii
Bacteroides	7.78906	2.13287	0.0075619	61	379.333	Enriched	k__Bacteria	Bacteroidetes	Bacteroidia	o__Bacteroidales	f__Bacteroidaceae	Bacteroides	s__uncultured_bacterium_g_Bacteroides
Aliidongia	1.42044	4.18493	0.0128244	0	3.33333	Enriched	k__Bacteria	Proteobacteria	Alphaproteobacteria	o__Elsterales	f__Elsteraceae	Aliidongia	s__Aliidongia_dinghuensis
Plesiomonas	4.89126	3.94786	0.0206471	4.66667	52.6667	Enriched	k__Bacteria	Proteobacteria	Gammaproteobacteria	o__Enterobacteriales	f__Enterobacteriaceae	Plesiomonas	s__uncultured_bacterium_g_Plesiomonas
Crossiella	1.66751	-4.00045	0.0275275	4	0.333333	Depleted	k__Bacteria	Actinobacteria	Actinobacteria	o__Pseudonocardiales	f__Pseudonocardiaceae	Crossiella	s__uncultured_bacterium_g_Crossiella
uncultured_bacterium_f_Chitinophagaceae	2.7747	2.66785	0.0281406	1.66667	10	Enriched	k__Bacteria	Bacteroidetes	Bacteroidia	o__Chitinophagales	f__Chitinophagaceae	uncultured_bacterium_f_Chitinophagaceae	s__uncultured_bacterium_f_Chitinophagaceae
Labedaea	3.34719	-5.17978	0.0296232	18	0.333333	Depleted	k__Bacteria	Actinobacteria	Actinobacteria	o__Pseudonocardiales	f__Pseudonocardiaceae	Labedaea	s__Labedaea_rhizosphaerae
Dokdonella	2.0036	-4.27719	0.0326886	5.66667	0.333333	Depleted	k__Bacteria	Proteobacteria	Gammaproteobacteria	o__Xanthomonadales	f__Rhodanobacteraceae	Dokdonella	s__uncultured_bacterium_g_Dokdonella
Haliangium	1.12212	-3.45126	0.0328221	2.33333	0	Depleted	k__Bacteria	Proteobacteria	Deltaproteobacteria	o__Myxococcales	f__Haliangiaceae	Haliangium	s__uncultured_bacterium_g_Haliangium
uncultured_bacterium_o_Subgroup_13	1.58976	4.1193	0.0371416	0	4	Enriched	k__Bacteria	Acidobacteria	Acidobacteriia	o__Subgroup_13	f__uncultured_bacterium_o_Subgroup_13	uncultured_bacterium_o_Subgroup_13	s__uncultured_bacterium_o_Subgroup_13
Ruminococcaceae_NK4A214_group	4.03063	2.92305	0.0466543	1.66667	29	Enriched	k__Bacteria	Firmicutes	Clostridia	o__Clostridiales	f__Ruminococcaceae	Ruminococcaceae_NK4A214_group	s__uncultured_bacterium_g_Ruminococcaceae_NK4A214_group
Pantoea	3.54556	-2.94384	0.0530406	19	2.33333	nosig	k__Bacteria	Proteobacteria	Gammaproteobacteria	o__Enterobacteriales	f__Enterobacteriaceae	Pantoea	s__Pantoea_sp.
Actinospica	2.80941	-1.91406	0.0566346	9.33333	2.66667	nosig	k__Bacteria	Actinobacteria	Actinobacteria	o__Catenulisporales	f__Actinospicaceae	Actinospica	s__uncultured_bacterium_g_Actinospica
Acidisoma	4.63479	2.53695	0.0640533	5.33333	42.3333	nosig	k__Bacteria	Proteobacteria	Alphaproteobacteria	o__Acetobacterales	f__Acetobacteraceae	Acidisoma	s__Acidisoma_tundrae
7703	1.74129	-2.96192	0.0710349	4.33333	0.333333	nosig	k__Bacteria	Chloroflexi	Ktedonobacteria	o__Ktedonobacterales	f__Ktedonobacteraceae	7703	s__uncultured_bacterium_g_1921-2
uncultured_bacterium_f_Pedosphaeraceae	1.32769	-3.19625	0.0735719	2.66667	0.333333	nosig	k__Bacteria	Verrucomicrobia	Verrucomicrobiae	o__Pedosphaerales	f__Pedosphaeraceae	uncultured_bacterium_f_Pedosphaeraceae	s__uncultured_bacterium_f_Pedosphaeraceae
Massilia	2.22548	-3.25125	0.0756883	6.66667	0.666667	nosig	k__Bacteria	Proteobacteria	Gammaproteobacteria	o__Betaproteobacteriales	f__Burkholderiaceae	Massilia	s__Massilia_sp._9096
Koliella_longiseta	0.882317	3.68191	0.0815591	0	1.66667	nosig	k__Bacteria	Cyanobacteria	Oxyphotobacteria	o__Chloroplast	f__Koliella_longiseta	Koliella_longiseta	s__Koliella_longiseta
uncultured_bacterium_o_C0119	0.882317	-2.91921	0.0945663	1.66667	0	nosig	k__Bacteria	Chloroflexi	Ktedonobacteria	o__C0119	f__uncultured_bacterium_o_C0119	uncultured_bacterium_o_C0119	s__uncultured_bacterium_o_C0119
Reyranella	3.03151	-1.94318	0.096169	12.3333	2	nosig	k__Bacteria	Proteobacteria	Alphaproteobacteria	o__Reyranellales	f__Reyranellaceae	Reyranella	s__uncultured_bacterium_g_Reyranella
uncultured_bacterium_f_Ktedonobacteraceae	1.50758	-2.28141	0.0969781	3	0.666667	nosig	k__Bacteria	Chloroflexi	Ktedonobacteria	o__Ktedonobacterales	f__Ktedonobacteraceae	uncultured_bacterium_f_Ktedonobacteraceae	s__uncultured_bacterium_f_Ktedonobacteraceae
Gardnerella	3.03151	-4.2681	0.102228	14	0.333333	nosig	k__Bacteria	Actinobacteria	Actinobacteria	o__Bifidobacteriales	f__Bifidobacteriaceae	Gardnerella	s__uncultured_bacterium_g_Gardnerella
uncultured_bacterium_o_IMCC26256	1.81147	1.95422	0.105246	1.33333	3.66667	nosig	k__Bacteria	Actinobacteria	Acidimicrobiia	o__IMCC26256	f__uncultured_bacterium_o_IMCC26256	uncultured_bacterium_o_IMCC26256	s__uncultured_bacterium_o_IMCC26256
Fournierella	3.19797	-1.48469	0.11516	13	3.33333	nosig	k__Bacteria	Firmicutes	Clostridia	o__Clostridiales	f__Ruminococcaceae	Fournierella	s__uncultured_bacterium_g_Fournierella
Subdoligranulum	3.77364	-1.38648	0.122493	17.6667	7.66667	nosig	k__Bacteria	Firmicutes	Clostridia	o__Clostridiales	f__Ruminococcaceae	Subdoligranulum	s__uncultured_bacterium_g_Subdoligranulum
Actinocatenispora	1.50758	-2.93393	0.129773	3.33333	0.333333	nosig	k__Bacteria	Actinobacteria	Actinobacteria	o__Micromonosporales	f__Micromonosporaceae	Actinocatenispora	s__Actinocatenispora_rupis
Butyricicoccus	2.50504	-1.7828	0.1388	7	2.33333	nosig	k__Bacteria	Firmicutes	Clostridia	o__Clostridiales	f__Ruminococcaceae	Butyricicoccus	s__uncultured_bacterium_g_Butyricicoccus
Prevotellaceae_NK3B31_group	2.62683	2.82066	0.142334	2.66667	7.66667	nosig	k__Bacteria	Bacteroidetes	Bacteroidia	o__Bacteroidales	f__Prevotellaceae	Prevotellaceae_NK3B31_group	s__uncultured_bacterium_g_Prevotellaceae_NK3B31_group
uncultured_bacterium_o_B12_WMSP1	1.81147	2.11494	0.148718	1	4	nosig	k__Bacteria	Chloroflexi	Ktedonobacteria	o__B12-WMSP1	f__uncultured_bacterium_o_B12-WMSP1	uncultured_bacterium_o_B12_WMSP1	s__uncultured_bacterium_o_B12-WMSP1
Caenimonas	2.06235	-2.41205	0.154626	5.33333	1	nosig	k__Bacteria	Proteobacteria	Gammaproteobacteria	o__Betaproteobacteriales	f__Burkholderiaceae	Caenimonas	s__uncultured_bacterium_g_Caenimonas
uncultured_bacterium_f_Caulobacteraceae	1.8784	1.87631	0.154784	1.33333	4	nosig	k__Bacteria	Proteobacteria	Alphaproteobacteria	o__Caulobacterales	f__Caulobacteraceae	uncultured_bacterium_f_Caulobacteraceae	s__uncultured_bacterium_f_Caulobacteraceae
uncultured_bacterium_o_Obscuribacterales	0.745596	-2.68523	0.156234	1.33333	0	nosig	k__Bacteria	Cyanobacteria	Melainabacteria	o__Obscuribacterales	f__uncultured_bacterium_o_Obscuribacterales	uncultured_bacterium_o_Obscuribacterales	s__uncultured_bacterium_o_Obscuribacterales
Bryocella	2.32481	3.23637	0.159703	1.33333	6.66667	nosig	k__Bacteria	Acidobacteria	Acidobacteriia	o__Acidobacteriales	f__Acidobacteriaceae_Subgroup_1	Bryocella	s__uncultured_bacterium_g_Bryocella
Sporichthya	1.74129	2.04411	0.177046	1	3.66667	nosig	k__Bacteria	Actinobacteria	Actinobacteria	o__Frankiales	f__Sporichthyaceae	Sporichthya	s__uncultured_bacterium_g_Sporichthya
Bryobacter	3.97055	1.22145	0.179323	9.66667	19.6667	nosig	k__Bacteria	Acidobacteria	Acidobacteriia	o__Solibacterales	f__Solibacteraceae_Subgroup_3	Bryobacter	s__uncultured_bacterium_g_Bryobacter
uncultured_bacterium_f_Rhizobiales_Incertae_Sedis	3.19797	4.29832	0.182452	0.333333	16	nosig	k__Bacteria	Proteobacteria	Alphaproteobacteria	o__Rhizobiales	f__Rhizobiales_Incertae_Sedis	uncultured_bacterium_f_Rhizobiales_Incertae_Sedis	s__uncultured_bacterium_f_Rhizobiales_Incertae_Sedis
uncultured_bacterium_c_Acidimicrobiia	1.8784	1.6626	0.201734	1.66667	3.66667	nosig	k__Bacteria	Actinobacteria	Acidimicrobiia	o__uncultured_bacterium_c_Acidimicrobiia	f__uncultured_bacterium_c_Acidimicrobiia	uncultured_bacterium_c_Acidimicrobiia	s__uncultured_bacterium_c_Acidimicrobiia
Alloprevotella	3.0018	-1.64991	0.202547	10	4	nosig	k__Bacteria	Bacteroidetes	Bacteroidia	o__Bacteroidales	f__Prevotellaceae	Alloprevotella	s__uncultured_bacterium_g_Alloprevotella
uncultured_bacterium_o_RCP2_54	0.882317	2.90739	0.204319	0	1.66667	nosig	k__Bacteria	Proteobacteria	Deltaproteobacteria	o__RCP2-54	f__uncultured_bacterium_o_RCP2-54	uncultured_bacterium_o_RCP2_54	s__uncultured_bacterium_o_RCP2-54
Cellvibrio	3.43874	-2.08074	0.204769	15.6667	4	nosig	k__Bacteria	Proteobacteria	Gammaproteobacteria	o__Cellvibrionales	f__Cellvibrionaceae	Cellvibrio	s__uncultured_bacterium_g_Cellvibrio
Actinomycetospora	3.68295	1.87893	0.205755	5.33333	18.3333	nosig	k__Bacteria	Actinobacteria	Actinobacteria	o__Pseudonocardiales	f__Pseudonocardiaceae	Actinomycetospora	s__uncultured_bacterium_g_Actinomycetospora
Kineococcus	3.80839	2.43598	0.211703	6.33333	19.6667	nosig	k__Bacteria	Actinobacteria	Actinobacteria	o__Kineosporiales	f__Kineosporiaceae	Kineococcus	s__uncultured_bacterium_g_Kineococcus
uncultured_bacterium_f_Mycoplasmataceae	1.8784	-3.29211	0.212792	5	0.333333	nosig	k__Bacteria	Tenericutes	Mollicutes	o__Mycoplasmatales	f__Mycoplasmataceae	uncultured_bacterium_f_Mycoplasmataceae	s__uncultured_bacterium_f_Mycoplasmataceae
Lachnospiraceae_UCG_009	3.62566	3.73988	0.222217	2.33333	20.3333	nosig	k__Bacteria	Firmicutes	Clostridia	o__Clostridiales	f__Lachnospiraceae	Lachnospiraceae_UCG_009	s__uncultured_bacterium_g_Lachnospiraceae_UCG-009
Lachnospiraceae_XPB1014_group	1.0072	3.13859	0.230362	0	2	nosig	k__Bacteria	Firmicutes	Clostridia	o__Clostridiales	f__Lachnospiraceae	Lachnospiraceae_XPB1014_group	s__uncultured_bacterium_g_Lachnospiraceae_XPB1014_group
Verticia	4.13011	-1.79675	0.237418	25.6667	7.33333	nosig	k__Bacteria	Proteobacteria	Gammaproteobacteria	o__Betaproteobacteriales	f__Burkholderiaceae	Verticia	s__uncultured_bacterium_g_Verticia
uncultured_bacterium_c_0319_7L14	0.425817	-2.61342	0.240908	0.666667	0	nosig	k__Bacteria	Actinobacteria	0319-7L14	o__uncultured_bacterium_c_0319-7L14	f__uncultured_bacterium_c_0319-7L14	uncultured_bacterium_c_0319_7L14	s__uncultured_bacterium_c_0319-7L14
Conexibacter	3.41639	1.18588	0.245757	5.66667	13.6667	nosig	k__Bacteria	Actinobacteria	Thermoleophilia	o__Solirubrobacterales	f__Solirubrobacteraceae	Conexibacter	s__uncultured_bacterium_g_Conexibacter
Gordonia	1.58976	-3.18731	0.247666	3.66667	0.333333	nosig	k__Bacteria	Actinobacteria	Actinobacteria	o__Corynebacteriales	f__Nocardiaceae	Gordonia	s__uncultured_bacterium_g_Gordonia
Acidisphaera	0.425817	2.43287	0.252682	0	0.666667	nosig	k__Bacteria	Proteobacteria	Alphaproteobacteria	o__Acetobacterales	f__Acetobacteraceae	Acidisphaera	s__uncultured_bacterium_g_Acidisphaera
Oscillibacter	2.62683	1.97252	0.254743	3.66667	6.66667	nosig	k__Bacteria	Firmicutes	Clostridia	o__Clostridiales	f__Ruminococcaceae	Oscillibacter	s__uncultured_bacterium_g_Oscillibacter
Pseudonocardia	5.32229	-1.08605	0.254874	54	24	nosig	k__Bacteria	Actinobacteria	Actinobacteria	o__Pseudonocardiales	f__Pseudonocardiaceae	Pseudonocardia	s__uncultured_bacterium_g_Pseudonocardia
Sinomonas	0.745596	1.95353	0.255449	0.333333	1	nosig	k__Bacteria	Actinobacteria	Actinobacteria	o__Micrococcales	f__Micrococcaceae	Sinomonas	s__Micrococcaceae_bacterium_JCM_28296
uncultured_bacterium_f_JG30_KF_CM45	0.594549	-2.09936	0.259093	1	0	nosig	k__Bacteria	Chloroflexi	Chloroflexia	o__Thermomicrobiales	f__JG30-KF-CM45	uncultured_bacterium_f_JG30_KF_CM45	s__uncultured_bacterium_f_JG30-KF-CM45
uncultured_bacterium_f_Acidobacteriaceae_Subgroup_1	3.37063	-1.04294	0.262817	12.3333	6.33333	nosig	k__Bacteria	Acidobacteria	Acidobacteriia	o__Acidobacteriales	f__Acidobacteriaceae_Subgroup_1	uncultured_bacterium_f_Acidobacteriaceae_Subgroup_1	s__uncultured_bacterium_f_Acidobacteriaceae_Subgroup_1
Olsenella	3.39369	1.10617	0.264409	6.66667	12.3333	nosig	k__Bacteria	Actinobacteria	Coriobacteriia	o__Coriobacteriales	f__Atopobiaceae	Olsenella	s__Olsenella_sp._Marseille-P3256
uncultured_bacterium_f_Gemmataceae	1.22856	1.74398	0.264807	0.666667	2	nosig	k__Bacteria	Planctomycetes	Planctomycetacia	o__Gemmatales	f__Gemmataceae	uncultured_bacterium_f_Gemmataceae	s__uncultured_bacterium_f_Gemmataceae
Ruminiclostridium_9	4.18402	0.956848	0.265652	13.3333	21	nosig	k__Bacteria	Firmicutes	Clostridia	o__Clostridiales	f__Ruminococcaceae	Ruminiclostridium_9	s__uncultured_bacterium_g_Ruminiclostridium_9
uncultured_bacterium_f_Isosphaeraceae	0.882317	-1.94319	0.270898	1.33333	0.333333	nosig	k__Bacteria	Planctomycetes	Planctomycetacia	o__Isosphaerales	f__Isosphaeraceae	uncultured_bacterium_f_Isosphaeraceae	s__uncultured_bacterium_f_Isosphaeraceae
Cellulosimicrobium	3.17153	2.10563	0.273849	3.33333	12.6667	nosig	k__Bacteria	Actinobacteria	Actinobacteria	o__Micrococcales	f__Promicromonosporaceae	Cellulosimicrobium	s__uncultured_bacterium_g_Cellulosimicrobium
Candidatus_Xiphinematobacter	0.745596	-2.21272	0.276779	1.33333	0	nosig	k__Bacteria	Verrucomicrobia	Verrucomicrobiae	o__Chthoniobacterales	f__Xiphinematobacteraceae	Candidatus_Xiphinematobacter	s__uncultured_bacterium_g_Candidatus_Xiphinematobacter
Candidatus_Solibacter	3.14459	1.19388	0.278413	6.33333	9.33333	nosig	k__Bacteria	Acidobacteria	Acidobacteriia	o__Solibacterales	f__Solibacteraceae_Subgroup_3	Candidatus_Solibacter	s__uncultured_bacterium_g_Candidatus_Solibacter
Alistipes	4.01584	1.21783	0.278672	9.33333	21	nosig	k__Bacteria	Bacteroidetes	Bacteroidia	o__Bacteroidales	f__Rikenellaceae	Alistipes	s__uncultured_bacterium_g_Alistipes
Devosia	3.80839	-0.964779	0.282293	18	8	nosig	k__Bacteria	Proteobacteria	Alphaproteobacteria	o__Rhizobiales	f__Devosiaceae	Devosia	s__uncultured_bacterium_g_Devosia
uncultured_bacterium_f_Erysipelotrichaceae	1.50758	-2.44222	0.284086	3	0.666667	nosig	k__Bacteria	Firmicutes	Erysipelotrichia	o__Erysipelotrichales	f__Erysipelotrichaceae	uncultured_bacterium_f_Erysipelotrichaceae	s__uncultured_bacterium_f_Erysipelotrichaceae
Gaiella	0.425817	2.66528	0.290264	0	0.666667	nosig	k__Bacteria	Actinobacteria	Thermoleophilia	o__Gaiellales	f__Gaiellaceae	Gaiella	s__uncultured_bacterium_g_Gaiella
Ktedonobacter	0.745596	1.82214	0.293593	0.333333	1	nosig	k__Bacteria	Chloroflexi	Ktedonobacteria	o__Ktedonobacterales	f__Ktedonobacteraceae	Ktedonobacter	s__Ktedonobacterales_bacterium_S-27
Candidatus_Udaeobacter	1.74129	-2.74414	0.294666	4	0.666667	nosig	k__Bacteria	Verrucomicrobia	Verrucomicrobiae	o__Chthoniobacterales	f__Chthoniobacteraceae	Candidatus_Udaeobacter	s__uncultured_bacterium_g_Candidatus_Udaeobacter
ADurb_Bin063_1	1.22856	-2.01978	0.295278	2	0.666667	nosig	k__Bacteria	Verrucomicrobia	Verrucomicrobiae	o__Pedosphaerales	f__Pedosphaeraceae	ADurb_Bin063_1	s__uncultured_bacterium_g_ADurb.Bin063-1
Lachnospiraceae_NK4A136_group	3.566	1.29204	0.302575	5.33333	16.3333	nosig	k__Bacteria	Firmicutes	Clostridia	o__Clostridiales	f__Lachnospiraceae	Lachnospiraceae_NK4A136_group	s__uncultured_bacterium_g_Lachnospiraceae_NK4A136_group
Candidatus_Koribacter	2.32481	-1.29461	0.326382	5.66667	2.33333	nosig	k__Bacteria	Acidobacteria	Acidobacteriia	o__Acidobacteriales	f__Koribacteraceae	Candidatus_Koribacter	s__uncultured_bacterium_g_Candidatus_Koribacter
uncultured_bacterium_c_TK10	2.22548	1.04043	0.328773	2.33333	5	nosig	k__Bacteria	Chloroflexi	TK10	o__uncultured_bacterium_c_TK10	f__uncultured_bacterium_c_TK10	uncultured_bacterium_c_TK10	s__uncultured_bacterium_c_TK10
Ralstonia	6.01889	-0.991072	0.33175	86.6667	41	nosig	k__Bacteria	Proteobacteria	Gammaproteobacteria	o__Betaproteobacteriales	f__Burkholderiaceae	Ralstonia	s__uncultured_bacterium_g_Ralstonia
1174_901_12	5.35203	0.995417	0.333361	25.6667	54	nosig	k__Bacteria	Proteobacteria	Alphaproteobacteria	o__Rhizobiales	f__Beijerinckiaceae	1174_901_12	s__uncultured_bacterium_g_1174-901-12
Arthrobacter	5.98512	-0.991179	0.337651	84	40.6667	nosig	k__Bacteria	Actinobacteria	Actinobacteria	o__Micrococcales	f__Micrococcaceae	Arthrobacter	s__uncultured_bacterium_g_Arthrobacter
Glycomyces	4.71021	-1.39751	0.344275	37	13.3333	nosig	k__Bacteria	Actinobacteria	Actinobacteria	o__Glycomycetales	f__Glycomycetaceae	Glycomyces	s__Glycomyces_mayteni
Bilophila	3.95513	1.56286	0.347632	8	21	nosig	k__Bacteria	Proteobacteria	Deltaproteobacteria	o__Desulfovibrionales	f__Desulfovibrionaceae	Bilophila	s__uncultured_bacterium_g_Bilophila
uncultured_bacterium_f_JG30_KF_AS9	2.46205	1.02933	0.360699	3.33333	5.66667	nosig	k__Bacteria	Chloroflexi	Ktedonobacteria	o__Ktedonobacterales	f__JG30-KF-AS9	uncultured_bacterium_f_JG30_KF_AS9	s__uncultured_bacterium_f_JG30-KF-AS9
Inquilinus	5.6199	-0.888643	0.361785	62	34.3333	nosig	k__Bacteria	Proteobacteria	Alphaproteobacteria	o__Azospirillales	f__Inquilinaceae	Inquilinus	s__uncultured_bacterium_g_Inquilinus
Pseudorhodoferax	5.2356	-1.25227	0.363698	52	21.3333	nosig	k__Bacteria	Proteobacteria	Gammaproteobacteria	o__Betaproteobacteriales	f__Burkholderiaceae	Pseudorhodoferax	s__uncultured_bacterium_g_Pseudorhodoferax
Comamonas	1.94236	2.13321	0.367214	1.66667	4	nosig	k__Bacteria	Proteobacteria	Gammaproteobacteria	o__Betaproteobacteriales	f__Burkholderiaceae	Comamonas	s__Comamonas_sp._R-25060
Georgenia	2.37202	-1.36407	0.369131	6	2.33333	nosig	k__Bacteria	Actinobacteria	Actinobacteria	o__Micrococcales	f__Bogoriellaceae	Georgenia	s__uncultured_bacterium_g_Georgenia
Photobacterium_sp__JCM_19050	2.276	-1.79414	0.369609	5.66667	2	nosig	k__Bacteria	Proteobacteria	Gammaproteobacteria	o__Vibrionales	f__Vibrionaceae	Photobacterium_sp__JCM_19050	s__uncultured_bacterium_g_Photobacterium_sp._JCM_19050
uncultured_bacterium_c_AD3	4.0009	0.906055	0.380595	11.6667	18.3333	nosig	k__Bacteria	Chloroflexi	AD3	o__uncultured_bacterium_c_AD3	f__uncultured_bacterium_c_AD3	uncultured_bacterium_c_AD3	s__uncultured_bacterium_c_AD3
Novosphingobium	6.23221	-0.818591	0.387833	95.6667	52.6667	nosig	k__Bacteria	Proteobacteria	Alphaproteobacteria	o__Sphingomonadales	f__Sphingomonadaceae	Novosphingobium	s__Sphingomonas_sp._HL7
Rhodanobacter	2.276	-1.11249	0.394655	5.33333	2.33333	nosig	k__Bacteria	Proteobacteria	Gammaproteobacteria	o__Xanthomonadales	f__Rhodanobacteraceae	Rhodanobacter	s__uncultured_bacterium_g_Rhodanobacter
Lactococcus	1.94236	-1.16225	0.394963	3.66667	2	nosig	k__Bacteria	Firmicutes	Bacilli	o__Lactobacillales	f__Streptococcaceae	Lactococcus	s__uncultured_bacterium_g_Lactococcus
Taibaiella	3.22394	-1.297	0.416182	12.6667	4	nosig	k__Bacteria	Bacteroidetes	Bacteroidia	o__Chitinophagales	f__Chitinophagaceae	Taibaiella	s__uncultured_bacterium_g_Taibaiella
Lechevalieria	0.425817	-1.50767	0.423057	0.666667	0	nosig	k__Bacteria	Actinobacteria	Actinobacteria	o__Pseudonocardiales	f__Pseudonocardiaceae	Lechevalieria	s__uncultured_bacterium_g_Lechevalieria
Romboutsia	5.92703	0.492696	0.424418	49.6667	70	nosig	k__Bacteria	Firmicutes	Clostridia	o__Clostridiales	f__Peptostreptococcaceae	Romboutsia	s__uncultured_bacterium_g_Romboutsia
Methylopila	2.66524	-1.66231	0.425843	8.66667	2	nosig	k__Bacteria	Proteobacteria	Alphaproteobacteria	o__Rhizobiales	f__Methylopilaceae	Methylopila	s__uncultured_bacterium_g_Methylopila
uncultured_bacterium_p_GAL15	0.425817	1.67929	0.42595	0	0.666667	nosig	k__Bacteria	GAL15	uncultured_bacterium_p_GAL15	o__uncultured_bacterium_p_GAL15	f__uncultured_bacterium_p_GAL15	uncultured_bacterium_p_GAL15	s__uncultured_bacterium_p_GAL15
Phascolarctobacterium	2.46205	0.967316	0.430467	3	6	nosig	k__Bacteria	Firmicutes	Negativicutes	o__Selenomonadales	f__Acidaminococcaceae	Phascolarctobacterium	s__uncultured_bacterium_g_Phascolarctobacterium
Chthoniobacter	0.425817	-1.50195	0.430634	0.666667	0	nosig	k__Bacteria	Verrucomicrobia	Verrucomicrobiae	o__Chthoniobacterales	f__Chthoniobacteraceae	Chthoniobacter	s__uncultured_bacterium_g_Chthoniobacter
Nocardioides	6.25443	-0.756558	0.434425	93.6667	57	nosig	k__Bacteria	Actinobacteria	Actinobacteria	o__Propionibacteriales	f__Nocardioidaceae	Nocardioides	s__uncultured_bacterium_g_Nocardioides
Dubosiella	4.18402	-0.954029	0.437333	22.3333	12	nosig	k__Bacteria	Firmicutes	Erysipelotrichia	o__Erysipelotrichales	f__Erysipelotrichaceae	Dubosiella	s__uncultured_bacterium_g_Dubosiella
Mycoplasma	0.745596	-2.10684	0.439038	1.33333	0	nosig	k__Bacteria	Tenericutes	Mollicutes	o__Mycoplasmatales	f__Mycoplasmataceae	Mycoplasma	s__uncultured_bacterium_g_Mycoplasma
Acetobacter	2.0036	-1.77399	0.440379	5	1	nosig	k__Bacteria	Proteobacteria	Alphaproteobacteria	o__Acetobacterales	f__Acetobacteraceae	Acetobacter	s__uncultured_bacterium_g_Acetobacter
Acidiphilium	2.70266	0.906613	0.443496	3	8	nosig	k__Bacteria	Proteobacteria	Alphaproteobacteria	o__Acetobacterales	f__Acetobacteraceae	Acidiphilium	s__uncultured_bacterium_g_Acidiphilium
Sellimonas	1.32769	1.26588	0.4453	1	2	nosig	k__Bacteria	Firmicutes	Clostridia	o__Clostridiales	f__Lachnospiraceae	Sellimonas	s__uncultured_bacterium_g_Sellimonas
Agathobacter	2.06235	1.49894	0.449075	2.66667	3.66667	nosig	k__Bacteria	Firmicutes	Clostridia	o__Clostridiales	f__Lachnospiraceae	Agathobacter	s__uncultured_bacterium_g_Agathobacter
Chitinophaga	4.47097	-0.882546	0.452159	26.6667	15.6667	nosig	k__Bacteria	Bacteroidetes	Bacteroidia	o__Chitinophagales	f__Chitinophagaceae	Chitinophaga	s__uncultured_bacterium_g_Chitinophaga
Acidibacter	2.32481	-0.859185	0.452897	5.66667	2.33333	nosig	k__Bacteria	Proteobacteria	Gammaproteobacteria	o__Gammaproteobacteria_Incertae_Sedis	Unclassified	Acidibacter	s__bacterium_Ellin5264
Odoribacter	0.594549	2.68626	0.456579	0	1	nosig	k__Bacteria	Bacteroidetes	Bacteroidia	o__Bacteroidales	f__Marinifilaceae	Odoribacter	s__uncultured_bacterium_g_Odoribacter
uncultured_bacterium_o_JG36_TzT_191	0.425817	-1.69539	0.457307	0.666667	0	nosig	k__Bacteria	Proteobacteria	Gammaproteobacteria	o__JG36-TzT-191	f__uncultured_bacterium_o_JG36-TzT-191	uncultured_bacterium_o_JG36_TzT_191	s__uncultured_bacterium_o_JG36-TzT-191
uncultured_bacterium_o_Elsterales	3.60605	0.833819	0.457654	9	13.3333	nosig	k__Bacteria	Proteobacteria	Alphaproteobacteria	o__Elsterales	f__uncultured_bacterium_o_Elsterales	uncultured_bacterium_o_Elsterales	s__uncultured_bacterium_o_Elsterales
Flavisolibacter	0.425817	-1.9688	0.459068	0.666667	0	nosig	k__Bacteria	Bacteroidetes	Bacteroidia	o__Chitinophagales	f__Chitinophagaceae	Flavisolibacter	s__uncultured_bacterium_g_Flavisolibacter
alphaI_cluster	1.0072	1.10293	0.460903	0.666667	1.33333	nosig	k__Bacteria	Proteobacteria	Alphaproteobacteria	o__Rhizobiales	f__Beijerinckiaceae	alphaI_cluster	s__uncultured_bacterium_g_alphaI_cluster
Labrys	4.75542	-0.826988	0.462333	33.6667	18.3333	nosig	k__Bacteria	Proteobacteria	Alphaproteobacteria	o__Rhizobiales	f__Labraceae	Labrys	s__Labrys_okinawensis
Mycobacterium	3.68295	0.764933	0.472902	7.66667	16	nosig	k__Bacteria	Actinobacteria	Actinobacteria	o__Corynebacteriales	f__Mycobacteriaceae	Mycobacterium	s__uncultured_bacterium_g_Mycobacterium
Kluyvera	4.08831	-0.981071	0.473108	20.3333	11.6667	nosig	k__Bacteria	Proteobacteria	Gammaproteobacteria	o__Enterobacteriales	f__Enterobacteriaceae	Kluyvera	s__Enterobacter_asburiae
Pseudolabrys	1.0072	-1.04437	0.481366	1.33333	0.666667	nosig	k__Bacteria	Proteobacteria	Alphaproteobacteria	o__Rhizobiales	f__Xanthobacteraceae	Pseudolabrys	s__uncultured_bacterium_g_Pseudolabrys
uncultured_bacterium_f_Saccharum_hybrid_cultivar	0.745596	-1.2689	0.481632	1	0.333333	nosig	k__Bacteria	Patescibacteria	Saccharimonadia	o__Saccharimonadales	f__Saccharum_hybrid_cultivar	uncultured_bacterium_f_Saccharum_hybrid_cultivar	s__uncultured_bacterium_f_Saccharum_hybrid_cultivar
Anaerotruncus	3.19797	-1.4794	0.494378	12	4.33333	nosig	k__Bacteria	Firmicutes	Clostridia	o__Clostridiales	f__Ruminococcaceae	Anaerotruncus	s__uncultured_bacterium_g_Anaerotruncus
Pseudoxanthomonas	5.36958	-0.972041	0.497843	53	27.6667	nosig	k__Bacteria	Proteobacteria	Gammaproteobacteria	o__Xanthomonadales	f__Xanthomonadaceae	Pseudoxanthomonas	s__uncultured_bacterium_g_Pseudoxanthomonas
Peptococcus	1.42044	0.979759	0.505905	1.33333	2	nosig	k__Bacteria	Firmicutes	Clostridia	o__Clostridiales	f__Peptococcaceae	Peptococcus	s__uncultured_bacterium_g_Peptococcus
uncultured_microorganism	0.594549	1.51049	0.525412	0.333333	0.666667	nosig	k__Bacteria	Cyanobacteria	Oxyphotobacteria	o__Chloroplast	f__uncultured_microorganism	uncultured_microorganism	s__uncultured_microorganism
Filimonas	3.54556	-1.07503	0.529783	14	7.33333	nosig	k__Bacteria	Bacteroidetes	Bacteroidia	o__Chitinophagales	f__Chitinophagaceae	Filimonas	s__Arvibacter_flaviflagrans
Allobaculum	4.34648	-0.850249	0.531713	27.3333	11.3333	nosig	k__Bacteria	Firmicutes	Erysipelotrichia	o__Erysipelotrichales	f__Erysipelotrichaceae	Allobaculum	s__uncultured_bacterium_g_Allobaculum
uncultured_bacterium_o_Gaiellales	3.58616	-0.578663	0.538065	13.3333	8.66667	nosig	k__Bacteria	Actinobacteria	Thermoleophilia	o__Gaiellales	f__uncultured_bacterium_o_Gaiellales	uncultured_bacterium_o_Gaiellales	s__uncultured_bacterium_o_Gaiellales
Olivibacter	4.75542	-0.903335	0.540569	32.6667	19.3333	nosig	k__Bacteria	Bacteroidetes	Bacteroidia	o__Sphingobacteriales	f__Sphingobacteriaceae	Olivibacter	s__uncultured_bacterium_g_Olivibacter
Kribbella	4.60545	-0.886291	0.543315	30	16.6667	nosig	k__Bacteria	Actinobacteria	Actinobacteria	o__Propionibacteriales	f__Nocardioidaceae	Kribbella	s__Kribbella_jejuensis
Acidothermus	3.93954	-0.607882	0.543702	20	8.66667	nosig	k__Bacteria	Actinobacteria	Actinobacteria	o__Frankiales	f__Acidothermaceae	Acidothermus	s__uncultured_bacterium_g_Acidothermus
Prevotellaceae_UCG_003	1.12212	1.39846	0.545365	0.666667	1.66667	nosig	k__Bacteria	Bacteroidetes	Bacteroidia	o__Bacteroidales	f__Prevotellaceae	Prevotellaceae_UCG_003	s__uncultured_bacterium_g_Prevotellaceae_UCG-003
Sphingobium	8.454	-0.925824	0.546729	459	240.333	nosig	k__Bacteria	Proteobacteria	Alphaproteobacteria	o__Sphingomonadales	f__Sphingomonadaceae	Sphingobium	s__Sphingomonas_sp._CBC-2012-D4
Cutibacterium	5.10894	-0.779355	0.548743	37	30	nosig	k__Bacteria	Actinobacteria	Actinobacteria	o__Propionibacteriales	f__Propionibacteriaceae	Cutibacterium	s__uncultured_bacterium_g_Cutibacterium
Ruminococcaceae_UCG_014	1.94236	-0.778878	0.552126	3.66667	2	nosig	k__Bacteria	Firmicutes	Clostridia	o__Clostridiales	f__Ruminococcaceae	Ruminococcaceae_UCG_014	s__uncultured_bacterium_g_Ruminococcaceae_UCG-014
[Eubacterium]_coprostanoligenes_group	3.34719	-0.699068	0.555598	10.6667	7.66667	nosig	k__Bacteria	Firmicutes	Clostridia	o__Clostridiales	f__Ruminococcaceae	[Eubacterium]_coprostanoligenes_group	s__uncultured_bacterium_g_[Eubacterium]_coprostanoligenes_group
uncultured_bacterium_f_67_14	1.42044	1.0288	0.556897	1.33333	2	nosig	k__Bacteria	Actinobacteria	Thermoleophilia	o__Solirubrobacterales	f__67-14	uncultured_bacterium_f_67_14	s__uncultured_bacterium_f_67-14
Helicobacter	1.42044	-1.32159	0.565408	2.33333	1	nosig	k__Bacteria	Epsilonbacteraeota	Campylobacteria	o__Campylobacterales	f__Helicobacteraceae	Helicobacter	s__Syphacia_muris
Family_XIII_AD3011_group	2.17313	-1.29683	0.565429	4	3	nosig	k__Bacteria	Firmicutes	Clostridia	o__Clostridiales	f__Family_XIII	Family_XIII_AD3011_group	s__uncultured_bacterium_g_Family_XIII_AD3011_group
PMMR1	2.54679	0.881625	0.566364	3.33333	6.33333	nosig	k__Bacteria	Proteobacteria	Alphaproteobacteria	o__Caulobacterales	f__Caulobacteraceae	PMMR1	s__uncultured_bacterium_g_PMMR1
Desulfovibrio	5.25462	-0.485991	0.571924	47.6667	26.6667	nosig	k__Bacteria	Proteobacteria	Deltaproteobacteria	o__Desulfovibrionales	f__Desulfovibrionaceae	Desulfovibrio	s__bacterium_New_Zealand_D
Amnibacterium	3.82545	0.810087	0.572851	11.3333	15	nosig	k__Bacteria	Actinobacteria	Actinobacteria	o__Micrococcales	f__Microbacteriaceae	Amnibacterium	s__uncultured_bacterium_g_Amnibacterium
Mucilaginibacter	4.01584	0.516183	0.575219	13.6667	16.6667	nosig	k__Bacteria	Bacteroidetes	Bacteroidia	o__Sphingobacteriales	f__Sphingobacteriaceae	Mucilaginibacter	s__uncultured_bacterium_g_Mucilaginibacter
[Ruminococcus]_torques_group	2.1188	0.687174	0.576118	2.66667	4	nosig	k__Bacteria	Firmicutes	Clostridia	o__Clostridiales	f__Lachnospiraceae	[Ruminococcus]_torques_group	s__uncultured_bacterium_g_[Ruminococcus]_torques_group
Solimonas	6.02628	-0.744583	0.578237	78	50.3333	nosig	k__Bacteria	Proteobacteria	Gammaproteobacteria	o__Salinisphaerales	f__Solimonadaceae	Solimonas	s__uncultured_bacterium_g_Solimonas
FCPS473	0.745596	-0.981969	0.579024	1	0.333333	nosig	k__Bacteria	Chloroflexi	Ktedonobacteria	o__Ktedonobacterales	f__Ktedonobacteraceae	FCPS473	s__uncultured_bacterium_g_FCPS473
uncultured_bacterium_f_Acetobacteraceae	3.46074	-0.543064	0.587841	13.3333	6.66667	nosig	k__Bacteria	Proteobacteria	Alphaproteobacteria	o__Acetobacterales	f__Acetobacteraceae	uncultured_bacterium_f_Acetobacteraceae	s__uncultured_bacterium_f_Acetobacteraceae
uncultured_bacterium_f_KF_JG30_B3	1.8784	1.32947	0.591789	2	3.33333	nosig	k__Bacteria	Proteobacteria	Alphaproteobacteria	o__Rhizobiales	f__KF-JG30-B3	uncultured_bacterium_f_KF_JG30_B3	s__uncultured_bacterium_f_KF-JG30-B3
Enterorhabdus	0.882317	1.41598	0.60129	0.333333	1.33333	nosig	k__Bacteria	Actinobacteria	Coriobacteriia	o__Coriobacteriales	f__Eggerthellaceae	Enterorhabdus	s__uncultured_bacterium_g_Enterorhabdus
uncultured_bacterium_o_KF_JG30_C25	0.745596	-1.07008	0.606924	1	0.333333	nosig	k__Bacteria	Proteobacteria	Gammaproteobacteria	o__KF-JG30-C25	f__uncultured_bacterium_o_KF-JG30-C25	uncultured_bacterium_o_KF_JG30_C25	s__uncultured_bacterium_o_KF-JG30-C25
Dietzia	3.11714	0.720565	0.611143	5	10.3333	nosig	k__Bacteria	Actinobacteria	Actinobacteria	o__Corynebacteriales	f__Dietziaceae	Dietzia	s__Dietzia_papillomatosis
Phaselicystis	0.234706	-1.05654	0.611486	0.333333	0	nosig	k__Bacteria	Proteobacteria	Deltaproteobacteria	o__Myxococcales	f__Phaselicystidaceae	Phaselicystis	s__uncultured_bacterium_g_Phaselicystis
Siphonobacter	2.94048	-1.10757	0.611771	9	4.33333	nosig	k__Bacteria	Bacteroidetes	Bacteroidia	o__Cytophagales	f__Microscillaceae	Siphonobacter	s__uncultured_bacterium_g_Siphonobacter
Ellin6067	2.17313	-0.741285	0.614265	4.33333	2.66667	nosig	k__Bacteria	Proteobacteria	Gammaproteobacteria	o__Betaproteobacteriales	f__Nitrosomonadaceae	Ellin6067	s__uncultured_bacterium_g_Ellin6067
Ruminococcaceae_UCG_002	1.12212	-0.989132	0.615454	1.33333	1	nosig	k__Bacteria	Firmicutes	Clostridia	o__Clostridiales	f__Ruminococcaceae	Ruminococcaceae_UCG_002	s__uncultured_bacterium_g_Ruminococcaceae_UCG-002
Chthonomonas	0.234706	-1.06874	0.617611	0.333333	0	nosig	k__Bacteria	Armatimonadetes	Chthonomonadetes	o__Chthonomonadales	f__Chthonomonadaceae	Chthonomonas	s__uncultured_bacterium_g_Chthonomonas
uncultured_bacterium_f_Elsteraceae	0.234706	-1.07918	0.623212	0.333333	0	nosig	k__Bacteria	Proteobacteria	Alphaproteobacteria	o__Elsterales	f__Elsteraceae	uncultured_bacterium_f_Elsteraceae	s__uncultured_bacterium_f_Elsteraceae
Lacunisphaera	0.234706	-1.08007	0.623705	0.333333	0	nosig	k__Bacteria	Verrucomicrobia	Verrucomicrobiae	o__Opitutales	f__Opitutaceae	Lacunisphaera	s__bacterium_enrichment_culture_clone_auto123_4W
Brevibacterium	4.46009	-0.593829	0.624665	23	19	nosig	k__Bacteria	Actinobacteria	Actinobacteria	o__Micrococcales	f__Brevibacteriaceae	Brevibacterium	s__uncultured_bacterium_g_Brevibacterium
Thermosporothrix	1.22856	-0.644108	0.625743	1.66667	1	nosig	k__Bacteria	Chloroflexi	Ktedonobacteria	o__Ktedonobacterales	f__Ktedonobacteraceae	Thermosporothrix	s__uncultured_bacterium_g_Thermosporothrix
Rikenellaceae_RC9_gut_group	2.276	0.628682	0.627564	2.66667	5	nosig	k__Bacteria	Bacteroidetes	Bacteroidia	o__Bacteroidales	f__Rikenellaceae	Rikenellaceae_RC9_gut_group	s__uncultured_bacterium_g_Rikenellaceae_RC9_gut_group
Leifsonia	4.70099	0.472266	0.629216	20.6667	29.3333	nosig	k__Bacteria	Actinobacteria	Actinobacteria	o__Micrococcales	f__Microbacteriaceae	Leifsonia	s__Leifsonia_sp._SAP711.6
Microbacterium	5.39837	-0.386489	0.631117	47	35.3333	nosig	k__Bacteria	Actinobacteria	Actinobacteria	o__Micrococcales	f__Microbacteriaceae	Microbacterium	s__uncultured_bacterium_g_Microbacterium
Negativibacillus	2.22548	-0.627899	0.637133	4	3.33333	nosig	k__Bacteria	Firmicutes	Clostridia	o__Clostridiales	f__Ruminococcaceae	Negativibacillus	s__uncultured_bacterium_g_Negativibacillus
Amycolatopsis	4.82494	-0.52722	0.637196	32.3333	22.3333	nosig	k__Bacteria	Actinobacteria	Actinobacteria	o__Pseudonocardiales	f__Pseudonocardiaceae	Amycolatopsis	s__uncultured_bacterium_g_Amycolatopsis
Rhodopila	0.234706	-1.10459	0.638399	0.333333	0	nosig	k__Bacteria	Proteobacteria	Alphaproteobacteria	o__Acetobacterales	f__Acetobacteraceae	Rhodopila	s__uncultured_bacterium_g_Rhodopila
uncultured_bacterium_c_Subgroup_6	2.50504	-0.71197	0.63842	5.33333	4	nosig	k__Bacteria	Acidobacteria	Subgroup_6	o__uncultured_bacterium_c_Subgroup_6	f__uncultured_bacterium_c_Subgroup_6	uncultured_bacterium_c_Subgroup_6	s__uncultured_bacterium_c_Subgroup_6
HSB_OF53_F07	0.234706	0.993482	0.640452	0	0.333333	nosig	k__Bacteria	Chloroflexi	Ktedonobacteria	o__Ktedonobacterales	f__Ktedonobacteraceae	HSB_OF53_F07	s__uncultured_bacterium_g_HSB_OF53-F07
uncultured_bacterium_f_Burkholderiaceae	4.85848	-0.500421	0.64047	32.3333	23.6667	nosig	k__Bacteria	Proteobacteria	Gammaproteobacteria	o__Betaproteobacteriales	f__Burkholderiaceae	uncultured_bacterium_f_Burkholderiaceae	s__uncultured_bacterium_f_Burkholderiaceae
Azospirillum	4.0009	-0.66833	0.643351	19.3333	10.6667	nosig	k__Bacteria	Proteobacteria	Alphaproteobacteria	o__Azospirillales	f__Azospirillaceae	Azospirillum	s__uncultured_bacterium_g_Azospirillum
Enterobacter	6.75502	-0.508298	0.643372	130.667	83.3333	nosig	k__Bacteria	Proteobacteria	Gammaproteobacteria	o__Enterobacteriales	f__Enterobacteriaceae	Enterobacter	s__uncultured_bacterium_g_Enterobacter
uncultured_bacterium_f_Opitutaceae	0.234706	0.927371	0.644006	0	0.333333	nosig	k__Bacteria	Verrucomicrobia	Verrucomicrobiae	o__Opitutales	f__Opitutaceae	uncultured_bacterium_f_Opitutaceae	s__uncultured_bacterium_f_Opitutaceae
Alcaligenes	7.4906	-0.616877	0.64416	218.667	139	nosig	k__Bacteria	Proteobacteria	Gammaproteobacteria	o__Betaproteobacteriales	f__Burkholderiaceae	Alcaligenes	s__uncultured_bacterium_g_Alcaligenes
Actinoplanes	1.66751	-0.691456	0.650125	2.66667	1.66667	nosig	k__Bacteria	Actinobacteria	Actinobacteria	o__Micromonosporales	f__Micromonosporaceae	Actinoplanes	s__uncultured_bacterium_g_Actinoplanes
uncultured_bacterium_f_SM2D12	0.234706	0.999074	0.650911	0	0.333333	nosig	k__Bacteria	Proteobacteria	Alphaproteobacteria	o__Rickettsiales	f__SM2D12	uncultured_bacterium_f_SM2D12	s__uncultured_bacterium_f_SM2D12
Rudaea	0.234706	1.00033	0.653302	0	0.333333	nosig	k__Bacteria	Proteobacteria	Gammaproteobacteria	o__Xanthomonadales	f__Rhodanobacteraceae	Rudaea	s__uncultured_bacterium_g_Rudaea
Lapillicoccus	4.03063	0.49217	0.659048	12.6667	18	nosig	k__Bacteria	Actinobacteria	Actinobacteria	o__Micrococcales	f__Intrasporangiaceae	Lapillicoccus	s__uncultured_bacterium_g_Lapillicoccus
Variovorax	4.19718	-0.54872	0.659354	19.6667	15	nosig	k__Bacteria	Proteobacteria	Gammaproteobacteria	o__Betaproteobacteriales	f__Burkholderiaceae	Variovorax	s__Variovorax_sp._MA3
Methylophilus	2.06235	1.35559	0.661401	2	4.33333	nosig	k__Bacteria	Proteobacteria	Gammaproteobacteria	o__Betaproteobacteriales	f__Methylophilaceae	Methylophilus	s__uncultured_bacterium_g_Methylophilus
Bosea	6.14656	-0.504585	0.661961	83	56.6667	nosig	k__Bacteria	Proteobacteria	Alphaproteobacteria	o__Rhizobiales	f__Beijerinckiaceae	Bosea	s__uncultured_bacterium_g_Bosea
GAS113	0.234706	-1.14183	0.665614	0.333333	0	nosig	k__Bacteria	Proteobacteria	Alphaproteobacteria	o__Rhizobiales	f__Xanthobacteraceae	GAS113	s__uncultured_bacterium_g_GAS113
Flavobacterium	7.08934	-0.523497	0.666066	164	106.333	nosig	k__Bacteria	Bacteroidetes	Bacteroidia	o__Flavobacteriales	f__Flavobacteriaceae	Flavobacterium	s__Flavobacterium_suzhouense
Saccharothrix	0.234706	-0.890197	0.666534	0.333333	0	nosig	k__Bacteria	Actinobacteria	Actinobacteria	o__Pseudonocardiales	f__Pseudonocardiaceae	Saccharothrix	s__uncultured_bacterium_g_Saccharothrix
Aureimonas	3.84231	0.582677	0.667783	11	15.6667	nosig	k__Bacteria	Proteobacteria	Alphaproteobacteria	o__Rhizobiales	f__Rhizobiaceae	Aureimonas	s__uncultured_bacterium_g_Aureimonas
Endobacter	1.50758	-1.00849	0.667923	2.66667	1	nosig	k__Bacteria	Proteobacteria	Alphaproteobacteria	o__Acetobacterales	f__Acetobacteraceae	Endobacter	s__uncultured_bacterium_g_Endobacter
Dyadobacter	7.5184	-0.484815	0.668609	220.333	144.333	nosig	k__Bacteria	Bacteroidetes	Bacteroidia	o__Cytophagales	f__Spirosomaceae	Dyadobacter	s__Dyadobacter_fermentans
uncultured_bacterium_f_Saccharimonadaceae	1.74129	0.788386	0.668627	2	2.66667	nosig	k__Bacteria	Patescibacteria	Saccharimonadia	o__Saccharimonadales	f__Saccharimonadaceae	uncultured_bacterium_f_Saccharimonadaceae	s__uncultured_bacterium_f_Saccharimonadaceae
Brevundimonas	4.01584	-0.447521	0.669344	17.3333	13	nosig	k__Bacteria	Proteobacteria	Alphaproteobacteria	o__Caulobacterales	f__Caulobacteraceae	Brevundimonas	s__uncultured_bacterium_g_Brevundimonas
Luteibacter	1.74129	1.02787	0.669411	1.66667	3	nosig	k__Bacteria	Proteobacteria	Gammaproteobacteria	o__Xanthomonadales	f__Rhodanobacteraceae	Luteibacter	s__uncultured_bacterium_g_Luteibacter
Succinivibrio	0.425817	-1.3661	0.669544	0.666667	0	nosig	k__Bacteria	Proteobacteria	Gammaproteobacteria	o__Aeromonadales	f__Succinivibrionaceae	Succinivibrio	s__uncultured_bacterium_g_Succinivibrio
Methylobacterium	7.17336	0.360582	0.670983	132.333	154.333	nosig	k__Bacteria	Proteobacteria	Alphaproteobacteria	o__Rhizobiales	f__Beijerinckiaceae	Methylobacterium	s__Methylobacterium_oryzae
Hyphomicrobium	0.234706	-1.15807	0.679862	0.333333	0	nosig	k__Bacteria	Proteobacteria	Alphaproteobacteria	o__Rhizobiales	f__Hyphomicrobiaceae	Hyphomicrobium	s__uncultured_bacterium_g_Hyphomicrobium
Aeromonas	3.566	0.786416	0.680755	8	13.6667	nosig	k__Bacteria	Proteobacteria	Gammaproteobacteria	o__Aeromonadales	f__Aeromonadaceae	Aeromonas	s__uncultured_bacterium_g_Aeromonas
Streptomyces	4.87496	-0.382317	0.683348	35	21.6667	nosig	k__Bacteria	Actinobacteria	Actinobacteria	o__Streptomycetales	f__Streptomycetaceae	Streptomyces	s__Streptomyces_sp._FXJ1.300
Stenotrophomonas	8.01686	-0.463918	0.683657	307	209	nosig	k__Bacteria	Proteobacteria	Gammaproteobacteria	o__Xanthomonadales	f__Xanthomonadaceae	Stenotrophomonas	s__uncultured_bacterium_g_Stenotrophomonas
Leucobacter	5.00794	0.418546	0.685638	25.6667	36.6667	nosig	k__Bacteria	Actinobacteria	Actinobacteria	o__Micrococcales	f__Microbacteriaceae	Leucobacter	s__uncultured_bacterium_g_Leucobacter
uncultured_bacterium_f_BIrii41	0.234706	-0.88452	0.689516	0.333333	0	nosig	k__Bacteria	Proteobacteria	Deltaproteobacteria	o__Myxococcales	f__BIrii41	uncultured_bacterium_f_BIrii41	s__uncultured_bacterium_f_BIrii41
Salix_integra	8.41226	-0.349757	0.691856	363.667	315.667	nosig	k__Bacteria	Cyanobacteria	Oxyphotobacteria	o__Chloroplast	f__Salix_integra	Salix_integra	s__Salix_integra
Parafrigoribacterium	3.84231	0.523556	0.694774	12.3333	14.3333	nosig	k__Bacteria	Actinobacteria	Actinobacteria	o__Micrococcales	f__Microbacteriaceae	Parafrigoribacterium	s__Microbacteriaceae_bacterium_WF57
Yonghaparkia	5.15691	0.51327	0.695026	29	40.3333	nosig	k__Bacteria	Actinobacteria	Actinobacteria	o__Micrococcales	f__Microbacteriaceae	Yonghaparkia	s__uncultured_bacterium_g_Yonghaparkia
Faecalibacterium	2.32481	0.386242	0.697784	4	4	nosig	k__Bacteria	Firmicutes	Clostridia	o__Clostridiales	f__Ruminococcaceae	Faecalibacterium	s__bacterium_ic1379
Altererythrobacter	2.84331	-0.842508	0.698097	8	4.33333	nosig	k__Bacteria	Proteobacteria	Alphaproteobacteria	o__Sphingomonadales	f__Sphingomonadaceae	Altererythrobacter	s__Porphyrobacter_sp._SX2RGS8
Aetherobacter	0.234706	1.02317	0.700929	0	0.333333	nosig	k__Bacteria	Proteobacteria	Deltaproteobacteria	o__Myxococcales	f__Polyangiaceae	Aetherobacter	s__uncultured_bacterium_g_Aetherobacter
Burkholderia_Caballeronia_Paraburkholderia	6.69363	-0.310442	0.701628	115.333	89.6667	nosig	k__Bacteria	Proteobacteria	Gammaproteobacteria	o__Betaproteobacteriales	f__Burkholderiaceae	Burkholderia_Caballeronia_Paraburkholderia	s__uncultured_bacterium_g_Burkholderia-Caballeronia-Paraburkholderia
Prevotella_7	2.37202	-0.774028	0.702058	6	2.33333	nosig	k__Bacteria	Bacteroidetes	Bacteroidia	o__Bacteroidales	f__Prevotellaceae	Prevotella_7	s__uncultured_bacterium_g_Prevotella_7
Acidicapsa	1.12212	-0.610391	0.702604	1.33333	1	nosig	k__Bacteria	Acidobacteria	Acidobacteriia	o__Acidobacteriales	f__Acidobacteriaceae_Subgroup_1	Acidicapsa	s__Acidicapsa_sp._CE1
Streptococcus	5.47606	-0.331548	0.703175	53.3333	33.6667	nosig	k__Bacteria	Firmicutes	Bacilli	o__Lactobacillales	f__Streptococcaceae	Streptococcus	s__uncultured_bacterium_g_Streptococcus
Ruminococcus_1	2.58736	0.399745	0.704402	4.66667	5.33333	nosig	k__Bacteria	Firmicutes	Clostridia	o__Clostridiales	f__Ruminococcaceae	Ruminococcus_1	s__uncultured_bacterium_g_Ruminococcus_1
uncultured_bacterium_o_Frankiales	3.34719	0.405411	0.70517	8.33333	10	nosig	k__Bacteria	Actinobacteria	Actinobacteria	o__Frankiales	f__uncultured_bacterium_o_Frankiales	uncultured_bacterium_o_Frankiales	s__uncultured_bacterium_o_Frankiales
uncultured_bacterium_f_Enterobacteriaceae	5.08789	-0.461362	0.705579	40.3333	25.6667	nosig	k__Bacteria	Proteobacteria	Gammaproteobacteria	o__Enterobacteriales	f__Enterobacteriaceae	uncultured_bacterium_f_Enterobacteriaceae	s__uncultured_bacterium_f_Enterobacteriaceae
Roseomonas	4.79926	-0.547987	0.706293	31.3333	22.3333	nosig	k__Bacteria	Proteobacteria	Alphaproteobacteria	o__Acetobacterales	f__Acetobacteraceae	Roseomonas	s__Roseomonas_sp._L2D36B
Bauldia	0.594549	0.896743	0.708699	0.333333	0.666667	nosig	k__Bacteria	Proteobacteria	Alphaproteobacteria	o__Rhizobiales	f__Rhizobiales_Incertae_Sedis	Bauldia	s__uncultured_bacterium_g_Bauldia
uncultured_bacterium_c_Alphaproteobacteria	1.50758	-0.748399	0.708786	2.66667	1	nosig	k__Bacteria	Proteobacteria	Alphaproteobacteria	o__uncultured_bacterium_c_Alphaproteobacteria	f__uncultured_bacterium_c_Alphaproteobacteria	uncultured_bacterium_c_Alphaproteobacteria	s__uncultured_bacterium_c_Alphaproteobacteria
uncultured_bacterium_f_Solirubrobacteraceae	0.594549	0.716629	0.709298	0.333333	0.666667	nosig	k__Bacteria	Actinobacteria	Thermoleophilia	o__Solirubrobacterales	f__Solirubrobacteraceae	uncultured_bacterium_f_Solirubrobacteraceae	s__uncultured_bacterium_f_Solirubrobacteraceae
Megamonas	4.13011	0.271445	0.710299	16	17	nosig	k__Bacteria	Firmicutes	Negativicutes	o__Selenomonadales	f__Veillonellaceae	Megamonas	s__uncultured_bacterium_g_Megamonas
Allorhizobium_Neorhizobium_Pararhizobium_Rhizobium	9.90365	-0.378993	0.714075	1090.67	823	nosig	k__Bacteria	Proteobacteria	Alphaproteobacteria	o__Rhizobiales	f__Rhizobiaceae	Allorhizobium_Neorhizobium_Pararhizobium_Rhizobium	s__uncultured_bacterium_g_Allorhizobium-Neorhizobium-Pararhizobium-Rhizobium
Prevotellaceae_Ga6A1_group	2.06235	-0.531518	0.718495	3.66667	2.66667	nosig	k__Bacteria	Bacteroidetes	Bacteroidia	o__Bacteroidales	f__Prevotellaceae	Prevotellaceae_Ga6A1_group	s__uncultured_bacterium_g_Prevotellaceae_Ga6A1_group
Blastocatella	0.234706	-1.19497	0.719788	0.333333	0	nosig	k__Bacteria	Acidobacteria	Blastocatellia_Subgroup_4	o__Blastocatellales	f__Blastocatellaceae	Blastocatella	s__uncultured_bacterium_g_Blastocatella
Luteolibacter	3.14459	0.681751	0.721706	7	8.66667	nosig	k__Bacteria	Verrucomicrobia	Verrucomicrobiae	o__Verrucomicrobiales	f__Rubritaleaceae	Luteolibacter	s__uncultured_bacterium_g_Luteolibacter
Achromobacter	6.52633	-0.422044	0.723946	106.333	76	nosig	k__Bacteria	Proteobacteria	Gammaproteobacteria	o__Betaproteobacteriales	f__Burkholderiaceae	Achromobacter	s__BTEX-degrading_bacterium_enrichment_culture
Roseiarcus	1.32769	0.501918	0.725948	1.33333	1.66667	nosig	k__Bacteria	Proteobacteria	Alphaproteobacteria	o__Rhizobiales	f__Beijerinckiaceae	Roseiarcus	s__uncultured_bacterium_g_Roseiarcus
Clostridium_sensu_stricto_1	4.46009	0.499788	0.72641	21.6667	20.3333	nosig	k__Bacteria	Firmicutes	Clostridia	o__Clostridiales	f__Clostridiaceae_1	Clostridium_sensu_stricto_1	s__uncultured_bacterium_g_Clostridium_sensu_stricto_1
Ruminococcaceae_UCG_005	3.34719	0.439078	0.727684	10.3333	8	nosig	k__Bacteria	Firmicutes	Clostridia	o__Clostridiales	f__Ruminococcaceae	Ruminococcaceae_UCG_005	s__uncultured_bacterium_g_Ruminococcaceae_UCG-005
Aquisphaera	1.81147	-0.56987	0.727941	3	2	nosig	k__Bacteria	Planctomycetes	Planctomycetacia	o__Isosphaerales	f__Isosphaeraceae	Aquisphaera	s__uncultured_bacterium_g_Aquisphaera
Kineosporia	0.234706	1.03496	0.729519	0	0.333333	nosig	k__Bacteria	Actinobacteria	Actinobacteria	o__Kineosporiales	f__Kineosporiaceae	Kineosporia	s__uncultured_bacterium_g_Kineosporia
Fusobacterium	2.17313	0.542252	0.734668	3	4	nosig	k__Bacteria	Fusobacteria	Fusobacteriia	o__Fusobacteriales	f__Fusobacteriaceae	Fusobacterium	s__uncultured_bacterium_g_Fusobacterium
Jatrophihabitans	3.37063	0.334976	0.741231	8	10.6667	nosig	k__Bacteria	Actinobacteria	Actinobacteria	o__Frankiales	f__Frankiaceae	Jatrophihabitans	s__Frankia_sp._Iso899
Nitrospira	0.234706	1.03977	0.742283	0	0.333333	nosig	k__Bacteria	Nitrospirae	Nitrospira	o__Nitrospirales	f__Nitrospiraceae	Nitrospira	s__uncultured_bacterium_g_Nitrospira
uncultured_bacterium_c_KD4_96	3.32337	-0.527518	0.745128	11.3333	6.66667	nosig	k__Bacteria	Chloroflexi	KD4-96	o__uncultured_bacterium_c_KD4-96	f__uncultured_bacterium_c_KD4-96	uncultured_bacterium_c_KD4_96	s__uncultured_bacterium_c_KD4-96
GCA_900066575	1.0072	0.707698	0.747012	0.666667	1.33333	nosig	k__Bacteria	Firmicutes	Clostridia	o__Clostridiales	f__Lachnospiraceae	GCA_900066575	s__uncultured_bacterium_g_GCA-900066575
Longimycelium	1.22856	-0.450921	0.749356	1.66667	1	nosig	k__Bacteria	Actinobacteria	Actinobacteria	o__Pseudonocardiales	f__Pseudonocardiaceae	Longimycelium	s__uncultured_bacterium_g_Longimycelium
Prevotella_1	1.0072	0.756574	0.751858	1	1	nosig	k__Bacteria	Bacteroidetes	Bacteroidia	o__Bacteroidales	f__Prevotellaceae	Prevotella_1	s__uncultured_bacterium_g_Prevotella_1
Ochrobactrum	8.68712	-0.354473	0.754299	448.667	373.667	nosig	k__Bacteria	Proteobacteria	Alphaproteobacteria	o__Rhizobiales	f__Rhizobiaceae	Ochrobactrum	s__uncultured_bacterium_g_Ochrobactrum
uncultured_bacterium_f_Lachnospiraceae	4.87496	-0.270714	0.75458	31	25.6667	nosig	k__Bacteria	Firmicutes	Clostridia	o__Clostridiales	f__Lachnospiraceae	uncultured_bacterium_f_Lachnospiraceae	s__uncultured_bacterium_f_Lachnospiraceae
Klebsiella	3.41639	-0.690633	0.756752	11.6667	7.66667	nosig	k__Bacteria	Proteobacteria	Gammaproteobacteria	o__Enterobacteriales	f__Enterobacteriaceae	Klebsiella	s__uncultured_bacterium_g_Klebsiella
Lysobacter	3.39369	-0.707876	0.758509	11.3333	7.66667	nosig	k__Bacteria	Proteobacteria	Gammaproteobacteria	o__Xanthomonadales	f__Xanthomonadaceae	Lysobacter	s__uncultured_bacterium_g_Lysobacter
Singulisphaera	3.50377	0.294565	0.758955	8	12.6667	nosig	k__Bacteria	Planctomycetes	Planctomycetacia	o__Isosphaerales	f__Isosphaeraceae	Singulisphaera	s__uncultured_bacterium_g_Singulisphaera
Mesorhizobium	4.73751	-0.238951	0.761342	30.3333	21	nosig	k__Bacteria	Proteobacteria	Alphaproteobacteria	o__Rhizobiales	f__Rhizobiaceae	Mesorhizobium	s__uncultured_bacterium_g_Mesorhizobium
Ileibacterium	5.13655	0.428769	0.762289	30.3333	38	nosig	k__Bacteria	Firmicutes	Erysipelotrichia	o__Erysipelotrichales	f__Erysipelotrichaceae	Ileibacterium	s__uncultured_bacterium_g_Ileibacterium
Sphingobacterium	9.53756	-0.386443	0.76609	852.667	631.667	nosig	k__Bacteria	Bacteroidetes	Bacteroidia	o__Sphingobacteriales	f__Sphingobacteriaceae	Sphingobacterium	s__uncultured_bacterium_g_Sphingobacterium
Ruminococcus_2	0.745596	-0.775951	0.768492	1	0.333333	nosig	k__Bacteria	Firmicutes	Clostridia	o__Clostridiales	f__Ruminococcaceae	Ruminococcus_2	s__uncultured_bacterium_g_Ruminococcus_2
Acinetobacter	5.62965	-0.29664	0.783739	54.3333	42.6667	nosig	k__Bacteria	Proteobacteria	Gammaproteobacteria	o__Pseudomonadales	f__Moraxellaceae	Acinetobacter	s__Acinetobacter_sp._NCCP-550
Methylocella	2.17313	-0.436654	0.784836	4.33333	2.66667	nosig	k__Bacteria	Proteobacteria	Alphaproteobacteria	o__Rhizobiales	f__Beijerinckiaceae	Methylocella	s__uncultured_bacterium_g_Methylocella
Geodermatophilus	1.12212	0.502088	0.785948	1.33333	1	nosig	k__Bacteria	Actinobacteria	Actinobacteria	o__Frankiales	f__Geodermatophilaceae	Geodermatophilus	s__uncultured_bacterium_g_Geodermatophilus
Pedobacter	4.13011	-0.391189	0.787323	19	14	nosig	k__Bacteria	Bacteroidetes	Bacteroidia	o__Sphingobacteriales	f__Sphingobacteriaceae	Pedobacter	s__Pedobacter_sp._XNV015
Mitsuaria	3.62566	-0.433604	0.78832	13	9.66667	nosig	k__Bacteria	Proteobacteria	Gammaproteobacteria	o__Betaproteobacteriales	f__Burkholderiaceae	Mitsuaria	s__Mitsuaria_chitosanitabida
Turicibacter	3.41639	0.342939	0.794228	7.66667	11.6667	nosig	k__Bacteria	Firmicutes	Erysipelotrichia	o__Erysipelotrichales	f__Erysipelotrichaceae	Turicibacter	s__uncultured_bacterium_g_Turicibacter
uncultured_bacterium_f_Ruminococcaceae	4.74649	0.222376	0.794938	23.6667	28	nosig	k__Bacteria	Firmicutes	Clostridia	o__Clostridiales	f__Ruminococcaceae	uncultured_bacterium_f_Ruminococcaceae	s__uncultured_bacterium_f_Ruminococcaceae
Adlercreutzia	1.50758	-0.91817	0.798734	2.66667	1	nosig	k__Bacteria	Actinobacteria	Coriobacteriia	o__Coriobacteriales	f__Eggerthellaceae	Adlercreutzia	s__uncultured_bacterium_g_Adlercreutzia
Leuconostoc	0.234706	1.05991	0.8068	0	0.333333	nosig	k__Bacteria	Firmicutes	Bacilli	o__Lactobacillales	f__Leuconostocaceae	Leuconostoc	s__Leuconostoc_pseudomesenteroides
uncultured_bacterium_f_Methylacidiphilaceae	1.0072	-0.451068	0.811786	1.33333	0.666667	nosig	k__Bacteria	Verrucomicrobia	Verrucomicrobiae	o__Methylacidiphilales	f__Methylacidiphilaceae	uncultured_bacterium_f_Methylacidiphilaceae	s__uncultured_bacterium_f_Methylacidiphilaceae
Pseudomonas	7.73365	-0.265821	0.812157	243.333	180.333	nosig	k__Bacteria	Proteobacteria	Gammaproteobacteria	o__Pseudomonadales	f__Pseudomonadaceae	Pseudomonas	s__Pseudomonas_sp._J1-5-3
Mucispirillum	3.68295	0.474893	0.814497	8	15.6667	nosig	k__Bacteria	Deferribacteres	Deferribacteres	o__Deferribacterales	f__Deferribacteraceae	Mucispirillum	s__Mucispirillum_schaedleri_ASF457
uncultured_bacterium_f_Desulfovibrionaceae	4.23598	-0.407659	0.818647	20	15.6667	nosig	k__Bacteria	Proteobacteria	Deltaproteobacteria	o__Desulfovibrionales	f__Desulfovibrionaceae	uncultured_bacterium_f_Desulfovibrionaceae	s__uncultured_bacterium_f_Desulfovibrionaceae
Catenulispora	2.1188	-0.263683	0.820424	3.66667	3	nosig	k__Bacteria	Actinobacteria	Actinobacteria	o__Catenulisporales	f__Catenulisporaceae	Catenulispora	s__uncultured_bacterium_g_Catenulispora
Acidipila	1.8784	-0.334534	0.82061	2.66667	2.66667	nosig	k__Bacteria	Acidobacteria	Acidobacteriia	o__Acidobacteriales	f__Acidobacteriaceae_Subgroup_1	Acidipila	s__Acidipila_dinghuensis
JG30a_KF_32	1.42044	-0.313004	0.822544	2	1.33333	nosig	k__Bacteria	Chloroflexi	Ktedonobacteria	o__Ktedonobacterales	f__Ktedonobacteraceae	JG30a_KF_32	s__uncultured_bacterium_g_JG30a-KF-32
Falsirhodobacter	4.52419	0.309263	0.838386	22	22	nosig	k__Bacteria	Proteobacteria	Alphaproteobacteria	o__Rhodobacterales	f__Rhodobacteraceae	Falsirhodobacter	s__uncultured_bacterium_g_Falsirhodobacter
Bacillus	7.18497	0.223805	0.84021	128.333	160.667	nosig	k__Bacteria	Firmicutes	Bacilli	o__Bacillales	f__Bacillaceae	Bacillus	s__Bacillus_drentensis
Blastococcus	2.06235	0.286936	0.844805	2	4.33333	nosig	k__Bacteria	Actinobacteria	Actinobacteria	o__Frankiales	f__Geodermatophilaceae	Blastococcus	s__uncultured_bacterium_g_Blastococcus
Chujaibacter	1.22856	0.356938	0.846394	1.66667	1	nosig	k__Bacteria	Proteobacteria	Gammaproteobacteria	o__Xanthomonadales	f__Rhodanobacteraceae	Chujaibacter	s__uncultured_bacterium_g_Chujaibacter
uncultured_bacterium_f_Micropepsaceae	3.41639	-0.19098	0.847201	10.6667	8.66667	nosig	k__Bacteria	Proteobacteria	Alphaproteobacteria	o__Micropepsales	f__Micropepsaceae	uncultured_bacterium_f_Micropepsaceae	s__uncultured_bacterium_f_Micropepsaceae
uncultured_bacterium_o_Saccharimonadales	1.58976	-0.275257	0.853479	3	1	nosig	k__Bacteria	Patescibacteria	Saccharimonadia	o__Saccharimonadales	f__uncultured_bacterium_o_Saccharimonadales	uncultured_bacterium_o_Saccharimonadales	s__uncultured_bacterium_o_Saccharimonadales
Bradyrhizobium	4.27376	-0.135774	0.856367	20	16.6667	nosig	k__Bacteria	Proteobacteria	Alphaproteobacteria	o__Rhizobiales	f__Xanthobacteraceae	Bradyrhizobium	s__uncultured_bacterium_g_Bradyrhizobium
Corynebacterium_1	6.34003	0.196469	0.859753	72.6667	87.3333	nosig	k__Bacteria	Actinobacteria	Actinobacteria	o__Corynebacteriales	f__Corynebacteriaceae	Corynebacterium_1	s__Corynebacterium_glutamicum
Staphylococcus	6.19002	-0.238597	0.860856	62.3333	81.6667	nosig	k__Bacteria	Firmicutes	Bacilli	o__Bacillales	f__Staphylococcaceae	Staphylococcus	s__uncultured_bacterium_g_Staphylococcus
Terriglobus	3.89174	-0.210656	0.861501	15.6667	12	nosig	k__Bacteria	Acidobacteria	Acidobacteriia	o__Acidobacteriales	f__Acidobacteriaceae_Subgroup_1	Terriglobus	s__uncultured_bacterium_g_Terriglobus
MM1	2.62683	-0.505032	0.86211	6.33333	4	nosig	k__Bacteria	Proteobacteria	Gammaproteobacteria	o__Betaproteobacteriales	f__Methylophilaceae	MM1	s__uncultured_bacterium_g_MM1
Nocardia	3.11714	-0.25134	0.862338	8.33333	7	nosig	k__Bacteria	Actinobacteria	Actinobacteria	o__Corynebacteriales	f__Nocardiaceae	Nocardia	s__uncultured_bacterium_g_Nocardia
Escherichia_Shigella	4.59554	-0.181125	0.863025	23	23.3333	nosig	k__Bacteria	Proteobacteria	Gammaproteobacteria	o__Enterobacteriales	f__Enterobacteriaceae	Escherichia_Shigella	s__uncultured_bacterium_g_Escherichia-Shigella
Frateuria	1.50758	0.313727	0.868058	2.33333	1.33333	nosig	k__Bacteria	Proteobacteria	Gammaproteobacteria	o__Xanthomonadales	f__Rhodanobacteraceae	Frateuria	s__uncultured_bacterium_g_Frateuria
uncultured_bacterium_p_WPS_2	2.97147	-0.161437	0.868528	8	5.66667	nosig	k__Bacteria	WPS_2	uncultured_bacterium_p_WPS-2	o__uncultured_bacterium_p_WPS-2	f__uncultured_bacterium_p_WPS-2	uncultured_bacterium_p_WPS_2	s__uncultured_bacterium_p_WPS-2
Kutzneria	2.17313	-0.239721	0.871013	4	3	nosig	k__Bacteria	Actinobacteria	Actinobacteria	o__Pseudonocardiales	f__Pseudonocardiaceae	Kutzneria	s__Kutzneria_kofuensis
Blautia	5.29805	0.142794	0.877394	41.3333	35.3333	nosig	k__Bacteria	Firmicutes	Clostridia	o__Clostridiales	f__Lachnospiraceae	Blautia	s__uncultured_bacterium_g_Blautia
Phenylobacterium	3.64501	0.157345	0.879469	11.3333	11.6667	nosig	k__Bacteria	Proteobacteria	Alphaproteobacteria	o__Caulobacterales	f__Caulobacteraceae	Phenylobacterium	s__uncultured_bacterium_g_Phenylobacterium
Aegilops_tauschii	6.57506	0.168691	0.879701	87	101.667	nosig	k__Bacteria	Proteobacteria	Alphaproteobacteria	o__Rickettsiales	f__Mitochondria	Aegilops_tauschii	s__Aegilops_tauschii
Akkermansia	4.71021	-0.156331	0.882011	29.3333	21	nosig	k__Bacteria	Verrucomicrobia	Verrucomicrobiae	o__Verrucomicrobiales	f__Akkermansiaceae	Akkermansia	s__uncultured_bacterium_g_Akkermansia
Ananas_comosus_pineapple	3.84231	0.248409	0.885059	11	15.6667	nosig	k__Bacteria	Proteobacteria	Alphaproteobacteria	o__Rickettsiales	f__Mitochondria	Ananas_comosus_pineapple	s__Ananas_comosus_pineapple
Occallatibacter	1.81147	-0.187284	0.885846	2.66667	2.33333	nosig	k__Bacteria	Acidobacteria	Acidobacteriia	o__Acidobacteriales	f__Acidobacteriaceae_Subgroup_1	Occallatibacter	s__uncultured_bacterium_g_Occallatibacter
uncultured_bacterium_o_Acidobacteriales	4.34648	-0.129515	0.891126	22.6667	16	nosig	k__Bacteria	Acidobacteria	Acidobacteriia	o__Acidobacteriales	f__uncultured_bacterium_o_Acidobacteriales	uncultured_bacterium_o_Acidobacteriales	s__uncultured_bacterium_o_Acidobacteriales
Niabella	4.60545	-0.174224	0.891388	23.6667	23	nosig	k__Bacteria	Bacteroidetes	Bacteroidia	o__Chitinophagales	f__Chitinophagaceae	Niabella	s__uncultured_bacterium_g_Niabella
Brachybacterium	5.32829	0.140004	0.896466	35	43.3333	nosig	k__Bacteria	Actinobacteria	Actinobacteria	o__Micrococcales	f__Dermabacteraceae	Brachybacterium	s__uncultured_bacterium_g_Brachybacterium
uncultured_bacterium_f_Xanthobacteraceae	4.24869	-0.120478	0.896897	19.3333	16.6667	nosig	k__Bacteria	Proteobacteria	Alphaproteobacteria	o__Rhizobiales	f__Xanthobacteraceae	uncultured_bacterium_f_Xanthobacteraceae	s__uncultured_bacterium_f_Xanthobacteraceae
Lactobacillus	6.13976	0.116554	0.902984	76.6667	62.3333	nosig	k__Bacteria	Firmicutes	Bacilli	o__Lactobacillales	f__Lactobacillaceae	Lactobacillus	s__uncultured_bacterium_g_Lactobacillus
uncultured_bacterium_o_Myxococcales	0.882317	0.268577	0.904193	0.666667	1	nosig	k__Bacteria	Proteobacteria	Deltaproteobacteria	o__Myxococcales	f__uncultured_bacterium_o_Myxococcales	uncultured_bacterium_o_Myxococcales	s__uncultured_bacterium_o_Myxococcales
A2	2.94048	0.195605	0.91209	7.33333	6	nosig	k__Bacteria	Firmicutes	Clostridia	o__Clostridiales	f__Lachnospiraceae	A2	s__uncultured_bacterium_g_A2
Anaerofilum	1.0072	0.202441	0.912448	1	1	nosig	k__Bacteria	Firmicutes	Clostridia	o__Clostridiales	f__Ruminococcaceae	Anaerofilum	s__uncultured_bacterium_g_Anaerofilum
Haematomicrobium	6.24495	0.130548	0.917627	69.3333	80.3333	nosig	k__Bacteria	Actinobacteria	Actinobacteria	o__Micrococcales	f__Micrococcaceae	Haematomicrobium	s__uncultured_bacterium_g_Haematomicrobium
Granulicella	2.58736	0.100965	0.921274	4	6	nosig	k__Bacteria	Acidobacteria	Acidobacteriia	o__Acidobacteriales	f__Acidobacteriaceae_Subgroup_1	Granulicella	s__uncultured_bacterium_g_Granulicella
Prevotella_9	4.47097	0.0985221	0.921282	24.3333	18	nosig	k__Bacteria	Bacteroidetes	Bacteroidia	o__Bacteroidales	f__Prevotellaceae	Prevotella_9	s__uncultured_bacterium_g_Prevotella_9
uncultured_bacterium	15.3079	-0.0803173	0.922935	40164.7	40958.3	nosig	k__Bacteria	Cyanobacteria	Oxyphotobacteria	o__Chloroplast	f__uncultured_bacterium	uncultured_bacterium	s__uncultured_bacterium
Enterococcus	1.8784	-0.161329	0.924306	2.33333	3	nosig	k__Bacteria	Firmicutes	Bacilli	o__Lactobacillales	f__Enterococcaceae	Enterococcus	s__bacterium_NLAE-zl-C485
Megasphaera	2.66524	-0.158972	0.925244	5.66667	5	nosig	k__Bacteria	Firmicutes	Negativicutes	o__Selenomonadales	f__Veillonellaceae	Megasphaera	s__Megasphaera_elsdenii
Ruminiclostridium	2.06235	-0.193165	0.928621	2.66667	3.66667	nosig	k__Bacteria	Firmicutes	Clostridia	o__Clostridiales	f__Ruminococcaceae	Ruminiclostridium	s__uncultured_bacterium_g_Ruminiclostridium
Rhodoplanes	1.42044	-0.140261	0.93512	2	1.33333	nosig	k__Bacteria	Proteobacteria	Alphaproteobacteria	o__Rhizobiales	f__Xanthobacteraceae	Rhodoplanes	s__uncultured_bacterium_g_Rhodoplanes
uncultured_bacterium_f_Peptostreptococcaceae	2.37202	-0.133126	0.936886	4.66667	3.66667	nosig	k__Bacteria	Firmicutes	Clostridia	o__Clostridiales	f__Peptostreptococcaceae	uncultured_bacterium_f_Peptostreptococcaceae	s__uncultured_bacterium_f_Peptostreptococcaceae
Candidatus_Saccharimonas	2.58736	-0.140368	0.939052	5.66667	4.33333	nosig	k__Bacteria	Patescibacteria	Saccharimonadia	o__Saccharimonadales	f__Saccharimonadaceae	Candidatus_Saccharimonas	s__uncultured_bacterium_g_Candidatus_Saccharimonas
uncultured_bacterium_o_Subgroup_2	4.11631	0.0857761	0.939266	15.3333	17.3333	nosig	k__Bacteria	Acidobacteria	Acidobacteriia	o__Subgroup_2	f__uncultured_bacterium_o_Subgroup_2	uncultured_bacterium_o_Subgroup_2	s__uncultured_bacterium_o_Subgroup_2
Frondihabitans	3.54556	0.180914	0.941141	10.3333	11	nosig	k__Bacteria	Actinobacteria	Actinobacteria	o__Micrococcales	f__Microbacteriaceae	Frondihabitans	s__uncultured_bacterium_g_Frondihabitans
Arsenophonus	3.08916	0.21516	0.94709	7.66667	7.33333	nosig	k__Bacteria	Proteobacteria	Gammaproteobacteria	o__Enterobacteriales	f__Enterobacteriaceae	Arsenophonus	s__uncultured_bacterium_g_Arsenophonus
Triticum_aestivum_bread_wheat	6.44863	-0.0712388	0.950032	80.6667	92	nosig	k__Bacteria	Proteobacteria	Alphaproteobacteria	o__Rickettsiales	f__Mitochondria	Triticum_aestivum_bread_wheat	s__Triticum_aestivum_bread_wheat
uncultured_bacterium_f_Muribaculaceae	6.6512	0.0538685	0.950261	103.667	95.3333	nosig	k__Bacteria	Bacteroidetes	Bacteroidia	o__Bacteroidales	f__Muribaculaceae	uncultured_bacterium_f_Muribaculaceae	s__uncultured_bacterium_f_Muribaculaceae
Coriobacteriaceae_UCG_002	4.27376	-0.0837643	0.952002	17.3333	19.3333	nosig	k__Bacteria	Actinobacteria	Coriobacteriia	o__Coriobacteriales	f__Atopobiaceae	Coriobacteriaceae_UCG_002	s__uncultured_bacterium_g_Coriobacteriaceae_UCG-002
Actinoallomurus	0.425817	0.157326	0.952681	0.333333	0.333333	nosig	k__Bacteria	Actinobacteria	Actinobacteria	o__Streptosporangiales	f__Thermomonosporaceae	Actinoallomurus	s__uncultured_bacterium_g_Actinoallomurus
uncultured_bacterium_f_Verrucomicrobiaceae	0.425817	0.136608	0.953625	0.333333	0.333333	nosig	k__Bacteria	Verrucomicrobia	Verrucomicrobiae	o__Verrucomicrobiales	f__Verrucomicrobiaceae	uncultured_bacterium_f_Verrucomicrobiaceae	s__uncultured_bacterium_f_Verrucomicrobiaceae
Bifidobacterium	4.92331	0.055583	0.953933	28.6667	30	nosig	k__Bacteria	Actinobacteria	Actinobacteria	o__Bifidobacteriales	f__Bifidobacteriaceae	Bifidobacterium	s__uncultured_bacterium_g_Bifidobacterium
Roseburia	3.14459	0.299983	0.956015	6.66667	9	nosig	k__Bacteria	Firmicutes	Clostridia	o__Clostridiales	f__Lachnospiraceae	Roseburia	s__uncultured_bacterium_g_Roseburia
Oribacterium	0.745596	-0.164368	0.959931	0.666667	0.666667	nosig	k__Bacteria	Firmicutes	Clostridia	o__Clostridiales	f__Lachnospiraceae	Oribacterium	s__uncultured_bacterium_g_Oribacterium
Sphingomonas	7.71546	0.0230598	0.973155	216	202.333	nosig	k__Bacteria	Proteobacteria	Alphaproteobacteria	o__Sphingomonadales	f__Sphingomonadaceae	Sphingomonas	s__Sphingomonas_sp._L7-514
Hymenobacter	4.79926	0.168983	0.97423	25.6667	28	nosig	k__Bacteria	Bacteroidetes	Bacteroidia	o__Cytophagales	f__Hymenobacteraceae	Hymenobacter	s__uncultured_bacterium_g_Hymenobacter
Methylovirgula	0.425817	-0.0624318	0.976222	0.333333	0.333333	nosig	k__Bacteria	Proteobacteria	Alphaproteobacteria	o__Rhizobiales	f__Beijerinckiaceae	Methylovirgula	s__uncultured_bacterium_g_Methylovirgula
Rhodovastum	0.425817	-0.0542715	0.978709	0.333333	0.333333	nosig	k__Bacteria	Proteobacteria	Alphaproteobacteria	o__Acetobacterales	f__Acetobacteraceae	Rhodovastum	s__Rhodovastum_atsumiense
uncultured_bacterium_o_Elev_1554	0.425817	-0.0537846	0.978864	0.333333	0.333333	nosig	k__Bacteria	Chloroflexi	Chloroflexia	o__Elev-1554	f__uncultured_bacterium_o_Elev-1554	uncultured_bacterium_o_Elev_1554	s__uncultured_bacterium_o_Elev-1554
Lachnospiraceae_UCG_006	1.0072	0.069243	0.981339	1.33333	0.666667	nosig	k__Bacteria	Firmicutes	Clostridia	o__Clostridiales	f__Lachnospiraceae	Lachnospiraceae_UCG_006	s__uncultured_bacterium_g_Lachnospiraceae_UCG-006
Dyella	5.39266	-0.0179497	0.982585	41.3333	40.6667	nosig	k__Bacteria	Proteobacteria	Gammaproteobacteria	o__Xanthomonadales	f__Rhodanobacteraceae	Dyella	s__uncultured_bacterium_g_Dyella
Aquicella	0.425817	0.0404245	0.983798	0.333333	0.333333	nosig	k__Bacteria	Proteobacteria	Gammaproteobacteria	o__Diplorickettsiales	f__Diplorickettsiaceae	Aquicella	s__uncultured_bacterium_g_Aquicella
Pajaroellobacter	1.58976	0.0244765	0.984685	1.66667	2.33333	nosig	k__Bacteria	Proteobacteria	Deltaproteobacteria	o__Myxococcales	f__Polyangiaceae	Pajaroellobacter	s__uncultured_bacterium_g_Pajaroellobacter
Lachnoclostridium	3.27451	0.0224491	0.988472	9	8.33333	nosig	k__Bacteria	Firmicutes	Clostridia	o__Clostridiales	f__Lachnospiraceae	Lachnoclostridium	s__uncultured_bacterium_g_Lachnoclostridium
Faecalibaculum	5.96986	-0.0106252	0.98986	67	56.3333	nosig	k__Bacteria	Firmicutes	Erysipelotrichia	o__Erysipelotrichales	f__Erysipelotrichaceae	Faecalibaculum	s__uncultured_bacterium_g_Faecalibaculum
Caulobacter	3.87545	0.0172646	0.991774	15.3333	12	nosig	k__Bacteria	Proteobacteria	Alphaproteobacteria	o__Caulobacterales	f__Caulobacteraceae	Caulobacter	s__Caulobacter_sp._FSBRY13
Rhodococcus	3.06062	0.0132009	0.992131	7.33333	7.33333	nosig	k__Bacteria	Actinobacteria	Actinobacteria	o__Corynebacteriales	f__Nocardiaceae	Rhodococcus	s__bacterium_GC452011
Delftia	1.94236	0.00471842	0.998416	3.66667	2	nosig	k__Bacteria	Proteobacteria	Gammaproteobacteria	o__Betaproteobacteriales	f__Burkholderiaceae	Delftia	s__uncultured_bacterium_g_Delftia
Kosakonia	2.54679	-0.00241554	0.999241	5.66667	4	nosig	k__Bacteria	Proteobacteria	Gammaproteobacteria	o__Enterobacteriales	f__Enterobacteriaceae	Kosakonia	s__uncultured_bacterium_g_Kosakonia
7731	0.0143553	0	1	0	0	nosig	k__Bacteria	Chloroflexi	Ktedonobacteria	o__Ktedonobacterales	f__Ktedonobacteraceae	7731	s__uncultured_bacterium_g_1921-3
Acidicaldus	0.0143553	0	1	0	0	nosig	k__Bacteria	Proteobacteria	Alphaproteobacteria	o__Acetobacterales	f__Acetobacteraceae	Acidicaldus	s__uncultured_bacterium_g_Acidicaldus
Actinokineospora	0.0143553	0	1	0	0	nosig	k__Bacteria	Actinobacteria	Actinobacteria	o__Pseudonocardiales	f__Pseudonocardiaceae	Actinokineospora	s__uncultured_bacterium_g_Actinokineospora
Actinomadura	0.0143553	0	1	0	0	nosig	k__Bacteria	Actinobacteria	Actinobacteria	o__Streptosporangiales	f__Thermomonosporaceae	Actinomadura	s__Actinomadura_sp._Shinshu-MS-03
agricultural_soil_bacterium_SC_I_84	0.0143553	0	1	0	0	nosig	k__Bacteria	Proteobacteria	Gammaproteobacteria	o__Betaproteobacteriales	f__SC-I-84	agricultural_soil_bacterium_SC_I_84	s__uncultured_bacterium_g_agricultural_soil_bacterium_SC-I-84
Asticcacaulis	0.0143553	0	1	0	0	nosig	k__Bacteria	Proteobacteria	Alphaproteobacteria	o__Caulobacterales	f__Caulobacteraceae	Asticcacaulis	s__uncultured_bacterium_g_Asticcacaulis
BacC_u_018	0.0143553	0	1	0	0	nosig	k__Bacteria	Chloroflexi	Ktedonobacteria	o__Ktedonobacterales	f__Ktedonobacteraceae	BacC_u_018	s__uncultured_bacterium_g_BacC-u-018
bacterium_enrichment_culture_clone_auto10_4W	0.0143553	0	1	0	0	nosig	k__Bacteria	Verrucomicrobia	Verrucomicrobiae	o__Pedosphaerales	f__Pedosphaeraceae	bacterium_enrichment_culture_clone_auto10_4W	s__uncultured_bacterium_g_bacterium_enrichment_culture_clone_auto10_4W
Bdellovibrio	0.0143553	0	1	0	0	nosig	k__Bacteria	Proteobacteria	Deltaproteobacteria	o__Bdellovibrionales	f__Bdellovibrionaceae	Bdellovibrio	s__uncultured_bacterium_g_Bdellovibrio
Dinghuibacter	0.0143553	0	1	0	0	nosig	k__Bacteria	Bacteroidetes	Bacteroidia	o__Chitinophagales	f__Chitinophagaceae	Dinghuibacter	s__Dinghuibacter_silviterrae
Duganella	0.0143553	0	1	0	0	nosig	k__Bacteria	Proteobacteria	Gammaproteobacteria	o__Betaproteobacteriales	f__Burkholderiaceae	Duganella	s__uncultured_bacterium_g_Duganella
G12_WMSP1	0.0143553	0	1	0	0	nosig	k__Bacteria	Chloroflexi	Ktedonobacteria	o__Ktedonobacterales	f__Ktedonobacteraceae	G12_WMSP1	s__uncultured_bacterium_g_G12-WMSP1
Gemmatimonas	0.0143553	0	1	0	0	nosig	k__Bacteria	Gemmatimonadetes	Gemmatimonadetes	o__Gemmatimonadales	f__Gemmatimonadaceae	Gemmatimonas	s__uncultured_bacterium_g_Gemmatimonas
Geothrix	0.0143553	0	1	0	0	nosig	k__Bacteria	Acidobacteria	Holophagae	o__Holophagales	f__Holophagaceae	Geothrix	s__uncultured_bacterium_g_Geothrix
Gryllotalpicola	0.0143553	0	1	0	0	nosig	k__Bacteria	Actinobacteria	Actinobacteria	o__Micrococcales	f__Microbacteriaceae	Gryllotalpicola	s__Gryllotalpicola_sp.
Heliimonas	0.0143553	0	1	0	0	nosig	k__Bacteria	Bacteroidetes	Bacteroidia	o__Chitinophagales	f__Chitinophagaceae	Heliimonas	s__uncultured_bacterium_g_Heliimonas
IMCC26134	0.0143553	0	1	0	0	nosig	k__Bacteria	Verrucomicrobia	Verrucomicrobiae	o__Opitutales	f__Opitutaceae	IMCC26134	s__uncultured_bacterium_g_IMCC26134
Minicystis	0.0143553	0	1	0	0	nosig	k__Bacteria	Proteobacteria	Deltaproteobacteria	o__Myxococcales	f__Polyangiaceae	Minicystis	s__uncultured_bacterium_g_Minicystis
Nevskia	0.0143553	0	1	0	0	nosig	k__Bacteria	Proteobacteria	Gammaproteobacteria	o__Salinisphaerales	f__Solimonadaceae	Nevskia	s__uncultured_bacterium_g_Nevskia
Opitutus	0.0143553	0	1	0	0	nosig	k__Bacteria	Verrucomicrobia	Verrucomicrobiae	o__Opitutales	f__Opitutaceae	Opitutus	s__Opitutus_sp._VeSm13
Rhizomicrobium	0.0143553	0	1	0	0	nosig	k__Bacteria	Proteobacteria	Alphaproteobacteria	o__Micropepsales	f__Micropepsaceae	Rhizomicrobium	s__uncultured_bacterium_g_Rhizomicrobium
Syntrophaceticus	0.0143553	0	1	0	0	nosig	k__Bacteria	Firmicutes	Clostridia	o__Thermoanaerobacterales	f__Thermoanaerobacteraceae	Syntrophaceticus	s__uncultured_bacterium_g_Syntrophaceticus
Terrimicrobium	0.0143553	0	1	0	0	nosig	k__Bacteria	Verrucomicrobia	Verrucomicrobiae	o__Chthoniobacterales	f__Terrimicrobiaceae	Terrimicrobium	s__uncultured_bacterium_g_Terrimicrobium
Unassigned	0.0143553	0	1	0	0	nosig	Unassigned	Unassigned	Unassigned	Unassigned	Unassigned	Unassigned	Unassigned
Unclassified	0.0143553	0	1	0	0	nosig	k__Bacteria	Acidobacteria	Subgroup_6	Unclassified	Unclassified	Unclassified	Unclassified
uncultured_bacterium_c_BD7_11	0.0143553	0	1	0	0	nosig	k__Bacteria	Planctomycetes	BD7-11	o__uncultured_bacterium_c_BD7-11	f__uncultured_bacterium_c_BD7-11	uncultured_bacterium_c_BD7_11	s__uncultured_bacterium_c_BD7-11
uncultured_bacterium_c_JG30_KF_CM66	0.0143553	0	1	0	0	nosig	k__Bacteria	Chloroflexi	JG30-KF-CM66	o__uncultured_bacterium_c_JG30-KF-CM66	f__uncultured_bacterium_c_JG30-KF-CM66	uncultured_bacterium_c_JG30_KF_CM66	s__uncultured_bacterium_c_JG30-KF-CM66
uncultured_bacterium_c_Lineage_IIa	0.0143553	0	1	0	0	nosig	k__Bacteria	Elusimicrobia	Lineage_IIa	o__uncultured_bacterium_c_Lineage_IIa	f__uncultured_bacterium_c_Lineage_IIa	uncultured_bacterium_c_Lineage_IIa	s__uncultured_bacterium_c_Lineage_IIa
uncultured_bacterium_f_Acidimicrobiaceae	0.0143553	0	1	0	0	nosig	k__Bacteria	Actinobacteria	Acidimicrobiia	o__Acidimicrobiales	f__Acidimicrobiaceae	uncultured_bacterium_f_Acidimicrobiaceae	s__uncultured_bacterium_f_Acidimicrobiaceae
uncultured_bacterium_f_Beggiatoaceae	0.0143553	0	1	0	0	nosig	k__Bacteria	Proteobacteria	Gammaproteobacteria	o__Beggiatoales	f__Beggiatoaceae	uncultured_bacterium_f_Beggiatoaceae	s__uncultured_bacterium_f_Beggiatoaceae
uncultured_bacterium_f_Beijerinckiaceae	0.0143553	0	1	0	0	nosig	k__Bacteria	Proteobacteria	Alphaproteobacteria	o__Rhizobiales	f__Beijerinckiaceae	uncultured_bacterium_f_Beijerinckiaceae	s__uncultured_bacterium_f_Beijerinckiaceae
uncultured_bacterium_f_CWT_CU03_E12	0.0143553	0	1	0	0	nosig	k__Bacteria	Bacteroidetes	Bacteroidia	o__Sphingobacteriales	f__CWT_CU03-E12	uncultured_bacterium_f_CWT_CU03_E12	s__uncultured_bacterium_f_CWT_CU03-E12
uncultured_bacterium_f_Diplorickettsiaceae	0.0143553	0	1	0	0	nosig	k__Bacteria	Proteobacteria	Gammaproteobacteria	o__Diplorickettsiales	f__Diplorickettsiaceae	uncultured_bacterium_f_Diplorickettsiaceae	s__uncultured_bacterium_f_Diplorickettsiaceae
uncultured_bacterium_f_Fibrobacteraceae	0.0143553	0	1	0	0	nosig	k__Bacteria	Fibrobacteres	Fibrobacteria	o__Fibrobacterales	f__Fibrobacteraceae	uncultured_bacterium_f_Fibrobacteraceae	s__uncultured_bacterium_f_Fibrobacteraceae
uncultured_bacterium_f_Fimbriimonadaceae	0.0143553	0	1	0	0	nosig	k__Bacteria	Armatimonadetes	Fimbriimonadia	o__Fimbriimonadales	f__Fimbriimonadaceae	uncultured_bacterium_f_Fimbriimonadaceae	s__uncultured_bacterium_f_Fimbriimonadaceae
uncultured_bacterium_f_Frankiaceae	0.0143553	0	1	0	0	nosig	k__Bacteria	Actinobacteria	Actinobacteria	o__Frankiales	f__Frankiaceae	uncultured_bacterium_f_Frankiaceae	s__uncultured_bacterium_f_Frankiaceae
uncultured_bacterium_f_Holosporaceae	0.0143553	0	1	0	0	nosig	k__Bacteria	Proteobacteria	Alphaproteobacteria	o__Holosporales	f__Holosporaceae	uncultured_bacterium_f_Holosporaceae	s__uncultured_bacterium_f_Holosporaceae
uncultured_bacterium_f_Ilumatobacteraceae	0.0143553	0	1	0	0	nosig	k__Bacteria	Actinobacteria	Acidimicrobiia	o__Microtrichales	f__Ilumatobacteraceae	uncultured_bacterium_f_Ilumatobacteraceae	s__uncultured_bacterium_f_Ilumatobacteraceae
uncultured_bacterium_f_Magnetospirillaceae	0.0143553	0	1	0	0	nosig	k__Bacteria	Proteobacteria	Alphaproteobacteria	o__Rhodospirillales	f__Magnetospirillaceae	uncultured_bacterium_f_Magnetospirillaceae	s__uncultured_bacterium_f_Magnetospirillaceae
uncultured_bacterium_f_Micromonosporaceae	0.0143553	0	1	0	0	nosig	k__Bacteria	Actinobacteria	Actinobacteria	o__Micromonosporales	f__Micromonosporaceae	uncultured_bacterium_f_Micromonosporaceae	s__uncultured_bacterium_f_Micromonosporaceae
uncultured_bacterium_f_Microscillaceae	0.0143553	0	1	0	0	nosig	k__Bacteria	Bacteroidetes	Bacteroidia	o__Cytophagales	f__Microscillaceae	uncultured_bacterium_f_Microscillaceae	s__uncultured_bacterium_f_Microscillaceae
uncultured_bacterium_f_mle1_27	0.0143553	0	1	0	0	nosig	k__Bacteria	Proteobacteria	Deltaproteobacteria	o__Myxococcales	f__mle1-27	uncultured_bacterium_f_mle1_27	s__uncultured_bacterium_f_mle1-27
uncultured_bacterium_f_P3OB_42	0.0143553	0	1	0	0	nosig	k__Bacteria	Proteobacteria	Deltaproteobacteria	o__Myxococcales	f__P3OB-42	uncultured_bacterium_f_P3OB_42	s__uncultured_bacterium_f_P3OB-42
uncultured_bacterium_f_Pleomorphomonadaceae	0.0143553	0	1	0	0	nosig	k__Bacteria	Proteobacteria	Alphaproteobacteria	o__Rhizobiales	f__Pleomorphomonadaceae	uncultured_bacterium_f_Pleomorphomonadaceae	s__uncultured_bacterium_f_Pleomorphomonadaceae
uncultured_bacterium_f_Rhodospirillaceae	0.0143553	0	1	0	0	nosig	k__Bacteria	Proteobacteria	Alphaproteobacteria	o__Rhodospirillales	f__Rhodospirillaceae	uncultured_bacterium_f_Rhodospirillaceae	s__uncultured_bacterium_f_Rhodospirillaceae
uncultured_bacterium_f_Sandaracinaceae	0.0143553	0	1	0	0	nosig	k__Bacteria	Proteobacteria	Deltaproteobacteria	o__Myxococcales	f__Sandaracinaceae	uncultured_bacterium_f_Sandaracinaceae	s__uncultured_bacterium_f_Sandaracinaceae
uncultured_bacterium_f_soil_bacterium_WF55	0.0143553	0	1	0	0	nosig	k__Bacteria	Patescibacteria	Saccharimonadia	o__Saccharimonadales	f__soil_bacterium_WF55	uncultured_bacterium_f_soil_bacterium_WF55	s__uncultured_bacterium_f_soil_bacterium_WF55
uncultured_bacterium_f_Thermoanaerobacteraceae	0.0143553	0	1	0	0	nosig	k__Bacteria	Firmicutes	Clostridia	o__Thermoanaerobacterales	f__Thermoanaerobacteraceae	uncultured_bacterium_f_Thermoanaerobacteraceae	s__uncultured_bacterium_f_Thermoanaerobacteraceae
uncultured_bacterium_o_Armatimonadales	0.0143553	0	1	0	0	nosig	k__Bacteria	Armatimonadetes	Armatimonadia	o__Armatimonadales	f__uncultured_bacterium_o_Armatimonadales	uncultured_bacterium_o_Armatimonadales	s__uncultured_bacterium_o_Armatimonadales
uncultured_bacterium_o_B10_SB3A	0.0143553	0	1	0	0	nosig	k__Bacteria	Chloroflexi	Ktedonobacteria	o__B10-SB3A	f__uncultured_bacterium_o_B10-SB3A	uncultured_bacterium_o_B10_SB3A	s__uncultured_bacterium_o_B10-SB3A
uncultured_bacterium_o_Candidatus_Levybacteria	0.0143553	0	1	0	0	nosig	k__Bacteria	Patescibacteria	Microgenomatia	o__Candidatus_Levybacteria	f__uncultured_bacterium_o_Candidatus_Levybacteria	uncultured_bacterium_o_Candidatus_Levybacteria	s__uncultured_bacterium_o_Candidatus_Levybacteria
uncultured_bacterium_o_Microtrichales	0.0143553	0	1	0	0	nosig	k__Bacteria	Actinobacteria	Acidimicrobiia	o__Microtrichales	f__uncultured_bacterium_o_Microtrichales	uncultured_bacterium_o_Microtrichales	s__uncultured_bacterium_o_Microtrichales
uncultured_bacterium_o_Rhodospirillales	0.0143553	0	1	0	0	nosig	k__Bacteria	Proteobacteria	Alphaproteobacteria	o__Rhodospirillales	f__uncultured_bacterium_o_Rhodospirillales	uncultured_bacterium_o_Rhodospirillales	s__uncultured_bacterium_o_Rhodospirillales
uncultured_bacterium_o_SBR1031	0.0143553	0	1	0	0	nosig	k__Bacteria	Chloroflexi	Anaerolineae	o__SBR1031	f__uncultured_bacterium_o_SBR1031	uncultured_bacterium_o_SBR1031	s__uncultured_bacterium_o_SBR1031
uncultured_bacterium_o_WD260	0.0143553	0	1	0	0	nosig	k__Bacteria	Proteobacteria	Gammaproteobacteria	o__WD260	f__uncultured_bacterium_o_WD260	uncultured_bacterium_o_WD260	s__uncultured_bacterium_o_WD260
uncultured_bacterium_p_Armatimonadetes	0.0143553	0	1	0	0	nosig	k__Bacteria	Armatimonadetes	uncultured_bacterium_p_Armatimonadetes	o__uncultured_bacterium_p_Armatimonadetes	f__uncultured_bacterium_p_Armatimonadetes	uncultured_bacterium_p_Armatimonadetes	s__uncultured_bacterium_p_Armatimonadetes
Chryseobacterium	6.24812	-0.775462	NA	94.3333	55.6667	nosig	k__Bacteria	Bacteroidetes	Bacteroidia	o__Flavobacteriales	f__Weeksellaceae	Chryseobacterium	s__uncultured_bacterium_g_Chryseobacterium
Dongia	0.234706	-14.4894	NA	0.333333	0	nosig	k__Bacteria	Proteobacteria	Alphaproteobacteria	o__Dongiales	f__Dongiaceae	Dongia	s__uncultured_bacterium_g_Dongia
Enhydrobacter	4.13011	-2.4556	NA	30.6667	2.33333	nosig	k__Bacteria	Proteobacteria	Gammaproteobacteria	o__Pseudomonadales	f__Moraxellaceae	Enhydrobacter	s__Moraxella_osloensis
Psychrobacter	1.50758	-3.17489	NA	3.33333	0.333333	nosig	k__Bacteria	Proteobacteria	Gammaproteobacteria	o__Pseudomonadales	f__Moraxellaceae	Psychrobacter	s__uncultured_bacterium_g_Psychrobacter
Rothia	0.745596	0.172248	NA	1	0.333333	nosig	k__Bacteria	Actinobacteria	Actinobacteria	o__Micrococcales	f__Micrococcaceae	Rothia	s__Rothia_sp._EGY-WPhB4
uncultured_bacterium_f_Barnesiellaceae	4.52419	6.38738	NA	0.666667	43.3333	nosig	k__Bacteria	Bacteroidetes	Bacteroidia	o__Bacteroidales	f__Barnesiellaceae	uncultured_bacterium_f_Barnesiellaceae	s__uncultured_bacterium_f_Barnesiellaceae
uncultured_bacterium_f_Gemmatimonadaceae	0.425817	-1.96682	NA	0.666667	0	nosig	k__Bacteria	Gemmatimonadetes	Gemmatimonadetes	o__Gemmatimonadales	f__Gemmatimonadaceae	uncultured_bacterium_f_Gemmatimonadaceae	s__uncultured_bacterium_f_Gemmatimonadaceae
uncultured_bacterium_f_Sphingobacteriaceae	0.234706	-1.26194	NA	0.333333	0	nosig	k__Bacteria	Bacteroidetes	Bacteroidia	o__Sphingobacteriales	f__Sphingobacteriaceae	uncultured_bacterium_f_Sphingobacteriaceae	s__uncultured_bacterium_f_Sphingobacteriaceae
