# Supplementary material for: Silicon fertilizer mediated structural variation and niche differentiation in the rhizosphere and endosphere bacterial microbiome and metabolites of sugarcane
Source: Front Microbiol. 2022 Sep 29;13:1009505. doi: 10.3389/fmicb.2022.1009505 (PMC9560586; doi:10.3389/fmicb.2022.1009505)
Supplement: Supplementary file 8 [file Table_8.XLSX]

## Sheet: Coversheet
Table S8 Co-occurrence interaction network of metabolites and bacterial community composition in sugarcane and soil mediated by silicon fertilizer.
Sheet	Explanation
Sheet 1	Co-occurrence interaction network of metabolites and bacterial community composition in sugarcane root，steam and leaf mediated by silicon fertilizer (p<0.05)
Sheet 2	Co-occurrence interaction network of metabolites and bacterial community composition in sugarcane rhizosphere and bulk soil mediated by silicon fertilizer (p<0.05)

## Sheet: Sheet 1
genus	metab	raw.r	raw.p	pn
Acidothermus	.beta.-Estradiol 3-sulfate	-0.64	0.05	neg
Actinospica	.beta.-Estradiol 3-sulfate	-0.71	0.02	neg
Longimycelium	.beta.-Estradiol 3-sulfate	-0.65	0.04	neg
Roseiarcus	.beta.-Estradiol 3-sulfate	-0.65	0.04	neg
Thermosporothrix	2E-Eicosenoic acid	0.65	0.05	pos
Bacillus	2-Methylbenzoic acid	-0.65	0.04	neg
Enhydrobacter	3b-Hydroxy-5-cholenoic acid	-0.66	0.04	neg
Romboutsia	3b-Hydroxy-5-cholenoic acid	-0.69	0.03	neg
Acidibacter	4-Methoxycinnamic acid	0.74	0.02	pos
Acidipila	4-Methoxycinnamic acid	0.7	0.03	pos
Acidothermus	4-Methoxycinnamic acid	0.74	0.02	pos
Actinospica	4-Methoxycinnamic acid	0.75	0.01	pos
Aegilops_tauschii	4-Methoxycinnamic acid	-0.82	0.01	neg
Bradyrhizobium	4-Methoxycinnamic acid	0.69	0.03	pos
Conexibacter	4-Methoxycinnamic acid	0.73	0.02	pos
f_Acetobacteraceae	4-Methoxycinnamic acid	0.81	0.01	pos
f_Acidobacteriaceae_Subgroup_1	4-Methoxycinnamic acid	0.77	0.01	pos
f_Ktedonobacteraceae	4-Methoxycinnamic acid	0.76	0.01	pos
f_Micropepsaceae	4-Methoxycinnamic acid	0.68	0.03	pos
f_Pedosphaeraceae	4-Methoxycinnamic acid	0.79	0.01	pos
Haliangium	4-Methoxycinnamic acid	0.63	0.05	pos
Longimycelium	4-Methoxycinnamic acid	0.7	0.02	pos
Pajaroellobacter	4-Methoxycinnamic acid	0.68	0.03	pos
Roseiarcus	4-Methoxycinnamic acid	0.76	0.01	pos
Thermosporothrix	4-Methoxycinnamic acid	0.75	0.01	pos
Triticum_aestivum_bread_wheat	4-Methoxycinnamic acid	-0.81	0.01	neg
Desulfovibrio	9(S)-HOTrE	-0.63	0.05	neg
Enhydrobacter	9(S)-HOTrE	-0.71	0.02	neg
Enhydrobacter	all cis-(6,9,12)-Linolenic acid	-0.72	0.02	neg
Enhydrobacter	Allantoin	0.72	0.02	pos
Acidothermus	Ammeline	-0.68	0.03	neg
Actinospica	Ammeline	-0.77	0.01	neg
Bradyrhizobium	Ammeline	-0.68	0.03	neg
f_Acidobacteriaceae_Subgroup_1	Ammeline	-0.72	0.02	neg
f_Ktedonobacteraceae	Ammeline	-0.75	0.01	neg
f_Pedosphaeraceae	Ammeline	-0.7	0.02	neg
Longimycelium	Ammeline	-0.63	0.05	neg
Pajaroellobacter	Ammeline	-0.76	0.01	neg
Roseiarcus	Ammeline	-0.71	0.02	neg
Actinospica	Apigenin 7-O-glucoside	-0.76	0.01	neg
Catenulispora	Apigenin 7-O-glucoside	-0.64	0.05	neg
f_Ktedonobacteraceae	Apigenin 7-O-glucoside	-0.75	0.01	neg
f_Pedosphaeraceae	Apigenin 7-O-glucoside	-0.65	0.04	neg
Pajaroellobacter	Apigenin 7-O-glucoside	-0.74	0.02	neg
Actinospica	Arachidic acid	0.68	0.03	pos
Aegilops_tauschii	Arachidic acid	-0.66	0.04	neg
f_Ktedonobacteraceae	Arachidic acid	0.64	0.05	pos
Pajaroellobacter	Arachidic acid	0.64	0.05	pos
Roseiarcus	Arachidic acid	0.64	0.05	pos
Enhydrobacter	Arbutin	0.67	0.03	pos
Akkermansia	Bentazon	0.72	0.02	pos
Allobaculum	Bentazon	0.68	0.03	pos
Burkholderia-Caballeronia-Paraburkholderia	Bentazon	-0.71	0.02	neg
Dyella	Bentazon	-0.79	0.01	neg
Enhydrobacter	Bentazon	0.67	0.04	pos
f_Micropepsaceae	Bentazon	-0.7	0.03	neg
Lactobacillus	Bentazon	0.66	0.04	pos
Mycobacterium	Bentazon	-0.7	0.03	neg
Salix_integra	Bentazon	-0.76	0.01	neg
Akkermansia	cis-9-Palmitoleic acid	-0.7	0.02	neg
Enhydrobacter	cis-9-Palmitoleic acid	-0.79	0.01	neg
Salix_integra	cis-9-Palmitoleic acid	0.66	0.04	pos
Acidibacter	D-Biotin	0.76	0.01	pos
Acidipila	D-Biotin	0.71	0.02	pos
Acidothermus	D-Biotin	0.71	0.02	pos
Actinospica	D-Biotin	0.84	0	pos
Aegilops_tauschii	D-Biotin	-0.69	0.03	neg
Bradyrhizobium	D-Biotin	0.77	0.01	pos
Catenulispora	D-Biotin	0.65	0.04	pos
Conexibacter	D-Biotin	0.66	0.04	pos
f_Acetobacteraceae	D-Biotin	0.73	0.02	pos
f_Acidobacteriaceae_Subgroup_1	D-Biotin	0.76	0.01	pos
f_Ktedonobacteraceae	D-Biotin	0.86	0	pos
f_Micropepsaceae	D-Biotin	0.68	0.03	pos
f_Pedosphaeraceae	D-Biotin	0.82	0.01	pos
Haliangium	D-Biotin	0.79	0.01	pos
Longimycelium	D-Biotin	0.77	0.01	pos
Mycobacterium	D-Biotin	0.7	0.02	pos
Pajaroellobacter	D-Biotin	0.88	0	pos
Roseiarcus	D-Biotin	0.77	0.01	pos
Thermosporothrix	D-Biotin	0.82	0.01	pos
Triticum_aestivum_bread_wheat	D-Biotin	-0.76	0.01	neg
Akkermansia	D-Fructose	0.66	0.04	pos
Enhydrobacter	D-Fructose	0.69	0.03	pos
Enhydrobacter	D-Glucono-1,5-lactone	0.65	0.05	pos
Roseiarcus	Flavin mononucleotide (FMN)	-0.66	0.04	neg
Enhydrobacter	IS	0.72	0.02	pos
Enhydrobacter	L-Asparagine	0.73	0.02	pos
Enhydrobacter	Linoleic acid	-0.64	0.05	neg
Salix_integra	Linoleic acid	0.72	0.02	pos
Alcaligenes	L-Malic acid	0.64	0.05	pos
Pajaroellobacter	L-Malic acid	0.68	0.03	pos
Acidipila	Mesaconic acid	-0.66	0.04	neg
Catenulispora	Mesaconic acid	-0.68	0.03	neg
Conexibacter	Mesaconic acid	-0.69	0.03	neg
f_Ktedonobacteraceae	Mesaconic acid	-0.67	0.03	neg
Pajaroellobacter	Mesaconic acid	-0.7	0.02	neg
Akkermansia	Nicotinamide ribotide	0.77	0.01	pos
Allobaculum	Nicotinamide ribotide	0.73	0.02	pos
Salix_integra	Nicotinamide ribotide	-0.69	0.03	neg
Akkermansia	Pyridoxal 5'-phosphate	0.66	0.04	pos
Desulfovibrio	Pyridoxal 5'-phosphate	0.72	0.02	pos
Enhydrobacter	Pyridoxal 5'-phosphate	0.65	0.04	pos
Enhydrobacter	Raffinose	0.64	0.05	pos
Actinospica	S-Adenosyl-L-homocysteine	-0.63	0.05	neg
Bradyrhizobium	S-Adenosyl-L-homocysteine	-0.66	0.04	neg
Catenulispora	S-Adenosyl-L-homocysteine	-0.65	0.04	neg
Dyella	S-Adenosyl-L-homocysteine	-0.63	0.05	neg
f_Ktedonobacteraceae	S-Adenosyl-L-homocysteine	-0.64	0.05	neg
Haliangium	S-Adenosyl-L-homocysteine	-0.66	0.04	neg
Longimycelium	S-Adenosyl-L-homocysteine	-0.68	0.03	neg
Pajaroellobacter	S-Adenosyl-L-homocysteine	-0.7	0.02	neg
Thermosporothrix	S-Adenosyl-L-homocysteine	-0.69	0.03	neg
Akkermansia	Salicylic acid	-0.65	0.05	neg
Allobaculum	Salicylic acid	-0.63	0.05	neg
Burkholderia-Caballeronia-Paraburkholderia	Salicylic acid	0.69	0.03	pos
Catenulispora	Salicylic acid	0.69	0.03	pos
Dyella	Salicylic acid	0.7	0.02	pos
f_Chitinophagaceae	Salicylic acid	0.67	0.04	pos
f_Micropepsaceae	Salicylic acid	0.73	0.02	pos
Salix_integra	Salicylic acid	0.7	0.03	pos
Thermosporothrix	Salicylic acid	0.65	0.04	pos
Desulfovibrio	Stearidonic Acid	-0.65	0.05	neg
Enhydrobacter	Stearidonic Acid	-0.73	0.02	neg
Acidipila	Sucrose	-0.69	0.03	neg
Burkholderia-Caballeronia-Paraburkholderia	Sucrose	-0.64	0.05	neg
Catenulispora	Sucrose	-0.74	0.02	neg
Conexibacter	Sucrose	-0.68	0.03	neg
f_Chitinophagaceae	Sucrose	-0.71	0.02	neg
f_Ktedonobacteraceae	Sucrose	-0.65	0.04	neg
f_Micropepsaceae	Sucrose	-0.65	0.04	neg
Thermosporothrix	Sucrose	-0.71	0.02	neg
Catenulispora	Sulfaphenazole	-0.65	0.05	neg
f_Ktedonobacteraceae	Sulfaphenazole	-0.72	0.02	neg
Pajaroellobacter	Sulfaphenazole	-0.77	0.01	neg
Akkermansia	Thymidine	-0.68	0.03	neg
Allobaculum	Thymidine	-0.63	0.05	neg
f_Muribaculaceae	Thymidine	-0.65	0.04	neg
Lactobacillus	Thymidine	-0.7	0.03	neg
Akkermansia	trans-2-Hydroxycinnamic acid	0.69	0.03	pos
Enhydrobacter	trans-2-Hydroxycinnamic acid	0.74	0.02	pos
Salix_integra	trans-2-Hydroxycinnamic acid	-0.78	0.01	neg

## Sheet: Sheet 2
genus	metab	raw.r	pn	raw.p
Burkholderia-Caballeronia-Paraburkholderia	2-Methylbenzoic acid	0.73	Pos	0.031
Acidothermus	4-Methoxycinnamic acid	-0.69	Neg	0.038
c_AD3	4-Methoxycinnamic acid	-0.86	Neg	0.016
f_Xanthobacteraceae	4-Methoxycinnamic acid	-0.71	Neg	0.033
g_1921-2	4-Methoxycinnamic acid	-0.83	Neg	0.018
o_B12-WMSP1	4-Methoxycinnamic acid	-0.75	Neg	0.029
o_Elsterales	4-Methoxycinnamic acid	-0.61	Neg	0.053
o_IMCC26256	4-Methoxycinnamic acid	-0.6	Neg	0.053
o_Subgroup_2	4-Methoxycinnamic acid	-0.73	Neg	0.031
Occallatibacter	4-Methoxycinnamic acid	-0.68	Neg	0.041
Acidothermus	9(S)-HOTrE	-0.76	Neg	0.029
c_TK10	9(S)-HOTrE	-0.8	Neg	0.02
Conexibacter	9(S)-HOTrE	-0.63	Neg	0.049
o_B12-WMSP1	9(S)-HOTrE	-0.63	Neg	0.049
Singulisphaera	9(S)-HOTrE	-0.64	Neg	0.046
c_AD3	Arachidic acid	0.73	Pos	0.031
Catenulispora	Arachidic acid	-0.71	Neg	0.033
f_Ktedonobacteraceae	Arachidic acid	-0.65	Neg	0.045
f_Xanthobacteraceae	Arachidic acid	0.71	Pos	0.033
o_Acidobacteriales	Arachidic acid	0.73	Pos	0.032
o_Elsterales	Arachidic acid	0.73	Pos	0.031
o_Subgroup_2	Arachidic acid	0.75	Pos	0.029
Occallatibacter	Arachidic acid	0.71	Pos	0.035
Acidothermus	Arachidonic Acid (peroxide free)	0.62	Pos	0.053
Occallatibacter	Arachidonic Acid (peroxide free)	0.62	Pos	0.053
Bradyrhizobium	Behenic acid	-0.71	Neg	0.034
c_AD3	Behenic acid	0.71	Pos	0.034
Catenulispora	Behenic acid	-0.76	Neg	0.029
f_Xanthobacteraceae	Behenic acid	0.74	Pos	0.031
o_Acidobacteriales	Behenic acid	0.63	Pos	0.05
o_Elsterales	Behenic acid	0.76	Pos	0.029
o_Subgroup_2	Behenic acid	0.64	Pos	0.046
Occallatibacter	Behenic acid	0.6	Pos	0.053
Acidothermus	cis-9-Palmitoleic acid	0.8	Pos	0.02
c_TK10	cis-9-Palmitoleic acid	0.76	Pos	0.029
Conexibacter	cis-9-Palmitoleic acid	0.85	Pos	0.016
g_1921-2	cis-9-Palmitoleic acid	0.74	Pos	0.03
o_B12-WMSP1	cis-9-Palmitoleic acid	0.66	Pos	0.044
o_IMCC26256	cis-9-Palmitoleic acid	0.67	Pos	0.043
Alcaligenes	D-Fructose	-0.63	Neg	0.049
Bacillus	D-Fructose	-0.68	Neg	0.041
Ochrobactrum	D-Fructose	-0.6	Neg	0.053
Acidothermus	Dihomo-gamma-Linolenic Acid	0.79	Pos	0.022
Bacillus	Dihomo-gamma-Linolenic Acid	-0.62	Neg	0.053
c_TK10	Dihomo-gamma-Linolenic Acid	0.72	Pos	0.033
Conexibacter	Dihomo-gamma-Linolenic Acid	0.63	Pos	0.049
Singulisphaera	Dihomo-gamma-Linolenic Acid	0.67	Pos	0.043
f_Xanthobacteraceae	Diuron	0.69	Pos	0.038
o_Elsterales	Diuron	0.65	Pos	0.045
Bradyrhizobium	Embelin	-0.78	Neg	0.026
Burkholderia-Caballeronia-Paraburkholderia	Embelin	-0.71	Neg	0.033
Catenulispora	Embelin	-0.76	Neg	0.029
f_Acetobacteraceae	Embelin	-0.61	Neg	0.053
Sphingomonas	Embelin	-0.68	Neg	0.041
c_AD3	Heptadecanoic acid	0.62	Pos	0.051
f_Xanthobacteraceae	Heptadecanoic acid	0.9	Pos	0.011
o_Acidobacteriales	Heptadecanoic acid	0.72	Pos	0.033
o_Elsterales	Heptadecanoic acid	0.9	Pos	0.011
o_Subgroup_2	Heptadecanoic acid	0.77	Pos	0.027
Occallatibacter	Heptadecanoic acid	0.68	Pos	0.041
Longimycelium	IS	0.66	Pos	0.044
p_WPS-2	IS	0.71	Pos	0.033
Acidothermus	Linoleic acid	-0.76	Neg	0.029
c_AD3	Linoleic acid	-0.69	Neg	0.041
c_TK10	Linoleic acid	-0.65	Neg	0.045
Conexibacter	Linoleic acid	-0.74	Neg	0.03
g_1921-2	Linoleic acid	-0.66	Neg	0.044
o_B12-WMSP1	Linoleic acid	-0.75	Neg	0.029
Alcaligenes	N-carbamoyl-L-aspartate	-0.73	Neg	0.032
Bacillus	N-carbamoyl-L-aspartate	-0.69	Neg	0.038
Candidatus_Solibacter	N-carbamoyl-L-aspartate	0.66	Pos	0.045
Chryseobacterium	N-carbamoyl-L-aspartate	-0.85	Neg	0.016
Enhydrobacter	N-carbamoyl-L-aspartate	-0.8	Neg	0.02
Ochrobactrum	N-carbamoyl-L-aspartate	-0.77	Neg	0.027
p_WPS-2	N-carbamoyl-L-aspartate	0.72	Pos	0.033
o_IMCC26256	OM	-0.6	Neg	0.053
Actinospica	Palmitic acid	-0.69	Neg	0.041
Bradyrhizobium	Palmitic acid	-0.8	Neg	0.02
Burkholderia-Caballeronia-Paraburkholderia	Palmitic acid	-0.71	Neg	0.033
Catenulispora	Palmitic acid	-0.75	Neg	0.029
Singulisphaera	Palmitic acid	-0.7	Neg	0.038
Sphingomonas	Palmitic acid	-0.8	Neg	0.022
Acidibacter	Pentadecanoic Acid	0.69	Pos	0.038
Candidatus_Solibacter	Pentadecanoic Acid	0.87	Pos	0.016
Chryseobacterium	Pentadecanoic Acid	-0.84	Neg	0.016
Enhydrobacter	Pentadecanoic Acid	-0.65	Neg	0.045
f_Acidobacteriaceae_Subgroup_1	Pentadecanoic Acid	0.67	Pos	0.043
f_Pedosphaeraceae	Pentadecanoic Acid	0.71	Pos	0.033
o_Acidobacteriales	Pentadecanoic Acid	0.78	Pos	0.024
o_Elsterales	Pentadecanoic Acid	0.63	Pos	0.049
o_Subgroup_2	Pentadecanoic Acid	0.71	Pos	0.033
Occallatibacter	Pentadecanoic Acid	0.78	Pos	0.024
f_Ktedonobacteraceae	pH	0.61	Pos	0.053
Burkholderia-Caballeronia-Paraburkholderia	Pimelic acid	0.71	Pos	0.033
Bacillus	Raffinose	-0.62	Neg	0.051
Bradyrhizobium	Raffinose	0.6	Pos	0.053
Catenulispora	Raffinose	0.66	Pos	0.045
o_Elsterales	Raffinose	-0.62	Neg	0.051
Sphingomonas	Raffinose	0.69	Pos	0.038
f_Xanthobacteraceae	Riluzole	0.72	Pos	0.033
o_Elsterales	Riluzole	0.67	Pos	0.043
Bryobacter	Sebacic acid	0.79	Pos	0.022
f_Micropepsaceae	Sebacic acid	0.68	Pos	0.041
Acidothermus	Si	0.65	Pos	0.045
c_TK10	Si	0.69	Pos	0.041
Conexibacter	Si	0.93	Pos	0.005
g_1921-2	Si	0.64	Pos	0.046
o_B12-WMSP1	Si	0.78	Pos	0.024
o_IMCC26256	Si	0.86	Pos	0.016
Singulisphaera	Stearidonic Acid	0.85	Pos	0.016
